# Supplementary material for: Bioinformatic and cell-based tools for pooled CRISPR knockout screening in mosquitos
Source: Nat Commun. 2021 Nov 24;12:6825. doi: 10.1038/s41467-021-27129-3 (PMC8613219; doi:10.1038/s41467-021-27129-3)
Supplement: Supplementary file 5 — Supplementary Data 1 [file 41467_2021_27129_MOESM5_ESM.xlsx]

## Sheet: Primers
Primer list
#	Name	sequence (5')	Reference
Oligos used for gRNA spacer assembly
1	Agam_sgRho1a_F1	gcttgCGGTCGGCACGTACACCTCC
2	Agam_sgRho1a_R1	aaacGGAGGTGTACGTGCCGACCGc
3	pl6.4-sgmCherry_F	gttcgCTCCGAGCGGATGTACCCCG
4	pl6.6-sgmCherry_F	gtcggCTCCGAGCGGATGTACCCCG
5	plaegy1-sgmCherry_F	tgatgCTCCGAGCGGATGTACCCCG
6	plaegy2-sgmCherry_F	aaatgCTCCGAGCGGATGTACCCCG
7	plaegy3-sgmCherry_F	atttgCTCCGAGCGGATGTACCCCG
8	plAgam1-Alb1sgmCherry_F	gcttgCTCCGAGCGGATGTACCCCG
9	plAgam2-sgmCherry_F	ccttgCTCCGAGCGGATGTACCCCG
10	plAlb23-sgmCherry_F	gctcgCTCCGAGCGGATGTACCCCG
11	pl6.4Cquin13-C-sgmCherry_F	acttgCTCCGAGCGGATGTACCCCG
12	pl6.4Cquin2-sgmCherry_F	actcgCTCCGAGCGGATGTACCCCG
13	em-allu6_sgmCherry_R	aaacCGGGGTACATCCGCTCGGAGc
Oligos used for cloning procedures
14	targetPCR_EGFP_F1	ATGGTGAGCAAGGGCGAGG
15	targetPCR_EGFP_R1	AGCTCGTCCATGCCGAGAG
16	gib_PUb_F	TTTTTTGTACAAACTTGTCGATATCCGTTGAAATCTCTGTTGAGCAGAAAAAGAAAC
17	gib_PUb_R	AGCGGCCGCAGCATGCGCTAGCTATCTTTACATGTAGCTTGTGCA
other
20	SINE200-X6.1_F	TCGCCTTAGACCTTGCGTTA	Santolamazza et al. 2008 (PMID: 18724871)
21	SINE200-X6.1_R	CGCTTCAAGAATTCGAGATAC	Santolamazza et al. 2008 (PMID: 18724871)
22	Agam_pcrRho1_F1	TGCGTTTCGAACGTGTGTATTTCTTG
23	Agam_pcrRho1_R1	TTCTTCCTGTCCCAGTCTGTAGATAACCA

## Sheet: Plasmids
Plasmids
Name	Use	Promoter	Reference	Accession #	Addgene #
AttB Library donor vectors
pLib6.4	RCME delivery of sgRNA expression cassette	﻿CR32867	Viswanatha et al. 2018 (PMID: 30051818)	NA	133783
pLib6.6	RCME delivery of sgRNA expression cassette	﻿CR31539	This study	OL312678	176652
pLib6.4-Agam_557	RCME delivery of sgRNA expression cassette	AGAP013557	This study	OL312680	176653
pLib6.4-Agam_695	RCME delivery of sgRNA expression cassette	AGAP013695	This study	OL312682	176654
pLib6.4-Cquin_596	RCME delivery of sgRNA expression cassette	CPIJ039596	This study	OL312684	176655
pLib6.4-Cquin_728	RCME delivery of sgRNA expression cassette	CPIJ039728	This study	OL312686	176656
pLib6.4-Cquin_801	RCME delivery of sgRNA expression cassette	CPIJ039801	This study	OL312688	176657
pLib6.4-Aaeg_763	RCME delivery of sgRNA expression cassette	AAEL017763	This study	OL312690	176658
pLib6.4-Aaeg_774	RCME delivery of sgRNA expression cassette	AAEL017774	This study	OL312692	176659
pLib6.4-Aaeg_972	RCME delivery of sgRNA expression cassette	AAEL028972	This study	OL312694	176660
pLib6.4-Aalb_726	RCME delivery of sgRNA expression cassette	AALF029726	This study	OL312696	176661
pLib6.4-Aalb_743	RCME delivery of sgRNA expression cassette	AALF029743	This study	OL312698	176662
pLib6.4-Aalb_744	RCME delivery of sgRNA expression cassette	AALF029744	This study	OL312700	176663
pLib6.4-Consensus	RCME delivery of sgRNA expression cassette	Consensus sequence from listed mosquito species	This study	OL312702	176664
pLib6.4B	RCME delivery of sgRNA expression cassette	﻿CR32867	This study	OL312677	176665
pLib6.6B	RCME delivery of sgRNA expression cassette	﻿CR31539	This study	OL312679	176666
pLib6.4B-Agam_557	RCME delivery of sgRNA expression cassette	AGAP013557	This study	OL312681	176667
pLib6.4B-Agam_695	RCME delivery of sgRNA expression cassette	AGAP013695	This study	OL312683	176668
pLib6.4B-Cquin_596	RCME delivery of sgRNA expression cassette	CPIJ039596	This study	OL312685	176669
pLib6.4B-Cquin_728	RCME delivery of sgRNA expression cassette	CPIJ039728	This study	OL312687	176670
pLib6.4B-Cquin_801	RCME delivery of sgRNA expression cassette	CPIJ039801	This study	OL312689	176671
pLib6.4B-Aaeg_763	RCME delivery of sgRNA expression cassette	AAEL017763	This study	OL312691	176672
pLib6.4B-Aaeg_774	RCME delivery of sgRNA expression cassette	AAEL017774	This study	OL312693	176673
pLib6.4B-Aaeg_972	RCME delivery of sgRNA expression cassette	AAEL028972	This study	OL312695	176674
pLib6.4B-Aalb_726	RCME delivery of sgRNA expression cassette	AALF029726	This study	OL312697	176675
pLib6.4B-Aalb_743	RCME delivery of sgRNA expression cassette	AALF029743	This study	OL312699	176676
pLib6.4B-Aalb_744	RCME delivery of sgRNA expression cassette	AALF029744	This study	OL312701	176677
pLib6.4B-Consensus	RCME delivery of sgRNA expression cassette	Consensus sequence from listed mosquito species	This study	OL312703	176678
Cas9 expressing vectors
pDmAct5C::Cas9-2A-Neo	Cas9 expression- D. melanogaster Actin 5C	Drosophila Act5C	This study	OL312704	176679
pAaePUb::Cas9-2A-Neo	Cas9 expression- Aedes aegypti polyubiquitin	AAEL003888	This study	OL312705	176680
other vectors
pBS130	ΦC31 integrase expression- D. melanogaster HSP70	Drosophila Hsp70	Gohl et al. 2011 (PMID: 21473015)	NA	26290
MIMIC-mcherry reporter-frame-0	attP site integration for creation of attP acceptor cell lines	none	Neumüller et al. 2012 (PMID: 22174071)	NA	NA
MIMIC-mcherry reporter-frame-1	attP site integration for creation of attP acceptor cell lines	none	Neumüller et al. 2012 (PMID: 22174071)	NA	NA
MIMIC-mcherry reporter-frame-2	attP site integration for creation of attP acceptor cell lines	none	Neumüller et al. 2012 (PMID: 22174071)	NA	NA
pHSS6hsILMi20	Minos transposase helper plasmid	Drosophila Hsp70	Klinakis et al. 2000 (PMID: 10886410)	NA	102536
pSL1180-HR-PUbEGFP-NLS	expression of nulear localized EGFP- Aedes aegypti polyubiquitin	AAEL003888	This study	NA	176681
pSL1180-HR-PUbEBFP2-NLS	expression of nulear localized EBFP2- Aedes aegypti polyubiquitin	AAEL003888	This study	NA	176682

## Sheet: Cell lines
Cell lines
Species	Name	Parental line	Description	Repository	Reference
Anopheles coluzzii	Sua5B (CVCL_RQ24)		native		Giannoni et al. 2001 (PMID: 11016929)
Anopheles coluzzii	Sua-5B-IE8 (CVCL_B3N2)	Sua5B (CVCL_RQ24)	mCherry protein trapped cell line- AttP Library acceptor for ΦC31 RMCE	Drosophila Genomics Resource Center, stock # 333	This study
Anopheles coluzzii	Sua-5B-IE8-Act::Cas9-2A-Neo (CVCL_B3N3)	Sua-5B-IE8 (CVCL_B3N2)	mCherry protein trapped cell line- AttP Library acceptor for ΦC31 RMCE; Cas9 expression	Drosophila Genomics Resource Center, stock # 334	This study
Culex quinquefasciatus	NAMRU2-CQ-01 (CVCL_1B68)		native		Hsu et al. 1970 (PMID: 5501238)
Culex quinquefasciatus	NAMRU2-CQ-01-1.7 (CVCL_B3N4)	NAMRU2-CQ-01 (CVCL_1B68)	mCherry protein trapped cell line- AttP Library acceptor for ΦC31 RMCE	Drosophila Genomics Resource Center, stock # 335	This study
Aedes albopictus	C6/36 (CVCL_Z230)		native		Igarashi et al. 1978 (PMID: 690610)
Aedes albopictus	C6/36-HE8 (CVCL_B3N5)	C6/36 (CVCL_Z230)	mCherry protein trapped cell line- AttP Library acceptor for ΦC31 RMCE	Drosophila Genomics Resource Center, stock # 336	This study
Drosophila melanogaster	S2R+-MT::Cas9 (CVCL_UD30)	S2R+-NPT005 (CVCL_0Q79)		Drosophila Genomics Resource Center, stock # 268	Viswanatha et al. 2018 (PMID: 30051818)

## Sheet: Selected U6 promoter sequences 
Species	Gene ID	Annotation	Nickname	Selected promoter sequence (5' from TSS)	Length of selected promoter sequence (bp)	Terminator T #	Selected 3' length	Other seq at 3'	bbsI cloning last4bp	References	comments
Drosophila melanogaster	﻿CR32867	U6-2/snRNA:U6:96Ab	Dmel_U62	GTTCGACTTGCAGCCTGAAATACGGCACGAGTAGGAAAAGCCGAGTCAAATGCCGAATGCAGAGTCTCATTACAGCACAATCAACTCAAGAAAAACTCGACACTTTTTTACCATTTGCACTTAAATCCTTTTTTATTCGTTATGTATACTTTTTTTGGTCCCTAACCAAAACAAAACCAAACTCTCTTAGTCGTGCCTCTATATTTAAAACTATCAATTTATTATAGTCAATAAATCGAACTGTGTTTTCAACAAACGaacaataggacactttgattctaaaggaaattttgaaaatcttaagcagagggttcttaagaccatttgccaattcttataattctcaactgctctttcctgatgttgTtcatttatataggtatgttttcctcaatacttc	404	6			GTTC	Viswanatha et al. 2018 (PMID: 30051818); Das et al. 1987 (PMID: 3027083)
Drosophila melanogaster	﻿CR31539	U6-3/snRNA:U6:96Ac	Dmel_U63	CGAAAATTTTTGAATAGCCCAGGTTGATAAAAATTCATTTCATACGTTTTATAACTTATGCCCCTAAGTATTTTTTGACCATAGTGTTTCAATTCTACATTAATTTTACAGAGTAGAATGAAACGCCACCTACTCAGCCAAGAGGCGAAAAGGTTAGCTCGCCAAGCAGAGAGGGCGCCAGTGCTCACTACTTTTTATAATTCTCAACTTCTTTTTCCAGACTCAGTTCGTATATATAGACCTATTTTCAATTTAACGTCG	261	6		3'end snRNAU696AB Dmel	GTCG
Anopheles gambiae	AGAP013557	U6-1	Agam_557	TAACTTTTGATTAAAAAAGAGATGAAGCAATACAAGAAATGTTGAAAAGTTTATGAAACATCACATTAGCGTGAGTTACGGCAGGATCAAAACCTTATAACAGTCACACTCAGGCAAAAAATCCTTCTTGAATATCCTTTATGCATCGCTAGAGCAAGGATTGAAAGCGCAAAGTATATATACAACCTTTTTTCCCCTCGTCCTT	205	8	34bp original	135bp 3'end snRNAU696AB Dmel	CCTT	Konet et al. 2007 (PMID: 17298556)
Anopheles gambiae	AGAP013695	U6-2	Agam_695	TTTGTATGCGTGCGCTTGAAGGGTTGATCGGAACCTTACAACAGTTGTAGCTATACGGCTGCGTGTGGCTTCTAACGTTATCCATCGCTAGAAGTGAAACGAATGTGCGTAGGTATATATATGAAATGGAGTTGCTCTCTGCTT	144	8	35bp original	187bp 3'end snRNAU696AB Dmel	GCTT	Konet et al. 2007 (PMID: 17298556); Hammond et al. 2016 (PMID: 26641531); Anderson et al.2020 (PMID: 32129976)	Same sequence used as in Konet et al. and Hammond et al.
Culex quinquefasciatus	CPIJ039596	U6 -snRNA	Cquin_596	CCAAACTTTGTACTCCTATGCTAAAATGTCTGCATTCATGGGATGTCGCGCAAACGAGTCCAATAAGAAATCAAACTGCTCGAATTCAACGTGACGCTACCCGGATTGCTATACCCATAACTTTATACATCGCTAGAACCGCGTTCGCGCTCGCTTACTATATAAGCACTTTTCCGGCCCTACAAACTT	189	8	40bp original	145bp 3'end snRNAU696AB Dmel	ACTT	Anderson et al.2020 (PMID: 32129976); Feng et al. 2021 (PMID: 34017003)
Culex quinquefasciatus	CPIJ039728	U6 -snRNA	Cquin_728	GGCATGAAATCGACGTTGCAAATTGTTTTGAGACAGATCTAATAGGACTTCTTTTTGATATTGCAGGTAATTTACCTGTTATTACCTGTGCATTGAACTTGGAAACAAATATTAAATATCGCTAGAACTGAATTGAAGTGCTATAACTATATAAGCAAAATTTGAGCCCACGGTACTC	178	8	48bp original	148bp 3'end snRNAU696AB Dmel	ACTC	Anderson et al.2020 (PMID: 32129976); Feng et al. 2021 (PMID: 34017003)
Culex quinquefasciatus	CPIJ039801	U6 -snRNA	Cquin_801	GAAATAAATCCTTTTACATGTTTTTTTTCTAGTCTTATAAGAATGTAATCAGTCAGTCGTTCTAAAAATAAGTTTTACCTGGATTAATTTCTAAGCTAATTTTCTAACTCATCGCAAGAACTGTTTTGAAATGTGCTAACTATATAAGCAAATATGTAGACAACTTAACTT	171	8	40bp original	163bp 3'end snRNAU696AB Dmel	ACTT	Anderson et al.2020 (PMID: 32129976); Feng et al. 2021 (PMID: 34017003)
Aedes aegypti	AAEL017763	U6 -snRNA	Aaeg_763	GCCAACGAGGTCAAATCAAATATTATAATAAAAAGGTCAAAGAGGACTAACTTAAAGCTCTCTTTATGGATAGGAAAAAATATTTTCGCCCATCGCTAGAACTTTTACCGTTTCCATTGAGTATATAACTAAGATGAATGAGGCTAATTGAT	152	8	35bp original	187bp 3'end snRNAU696AB Dmel	TGAT	Konet et al. 2007 (PMID: 17298556); Anderson et al.2020 (PMID: 32129976)
Aedes aegypti	AAEL017774	U6 -snRNA	Aaeg_774	CGTCGGCAGATAGGTGTGTAGGGTAGAGTATCAGCAATAAGTTGGGACGTTTGACTTTTTGTAGGTAGACAAAAACTAAACTTTTTTTCGCTTCTCTATGTGTGCCCCTGGGTAGCGTTCCGTTCCGATTGGGGTGCGAACGAATGAAATCGCCCATCGAGTTGATACGTCCATCCATCGCTAGAACCGCGTTCGCTGTAGATGACTATATAAGAGCAGAGGCAAGAGTAGTGAAAT	237	8	52bp original	85bp 3'end snRNAU696AB Dmel	AAAT	Konet et al. 2007 (PMID: 17298556); Anderson et al.2020 (PMID: 32129976)
Aedes aegypti	AAEL028972	U6 -snRNA	Aaeg_972	CGTCGGCTGGCTGGATTCCAATTTGAATATTGGCTAATTGGAAGAGATGGAAGTTTTTGAATGGATGATTGAATAATTGAAGCGACTCCGGGTACGTGTTTGTAAGCTCTGCAACAGTGACATAGATTTGTGTCAGTCCATCACTAGAATCAAATCAACTTGTACTTGCTATATAAATGGCTAGGACTAGCGGAAGATTT	200	8	51bp original	123bp 3'end snRNAU696AB Dmel	ATTT	Konet et al. 2007 (PMID: 17298556); Anderson et al.2020 (PMID: 32129976)	Single nuclotide change in non conserved region to disrupt KpnI restriction site (promoter) and BbsI (3') sites
Aedes albopictus	AALF029726	U6 -snRNA	Aalb_726	GGAAAAGATGGAAGTTTTTTTTTCTTGAATGGATGATTTAATAATTGAAACGATTCCAGGTATCTGATATAGATATGCGAACATATGTAGATTACTTACGAACGTGAGATGAAGATTCTACGAATCGCTAGAATCAAATCAACTGGTGGTTGATATATAAACGATGTGGGTCGACCCGATGCTT	184	8	42bp original	148bp 3'end snRNAU696AB Dmel	GCTT	Anderson et al.2020 (PMID: 32129976)
Aedes albopictus	AALF029743	U6 -snRNA	Aalb_743	CAAAATTCTCGGACCGCAATGAATTCAGTTCATCGGTGCACTCGTCTATTCTCGGACCGCGATGAATTCGGTTCATCGGTGGATAAGTCCATCCATCAAAGCGTGCACATGTCGCTGTCTGTCCATCGCTAGCACCATTTTGATGACAGCCTAATATATATACTGAGTTTTTTGATCTTCGCTC	184	8	39bp original	151bp 3'end snRNAU696AB Dmel	GCTC	Anderson et al.2020 (PMID: 32129976)
Aedes albopictus	AALF029744	U6 -snRNA	Aalb_744	CAAATTCTTACAGCCAACACACGCGCACGCGGATGTTCACTAACAGGTATACGTTTATCGCTTCATGCATTCATTCTCGTCGAGTACCCGGACTGTTTGCCTGGACAGCAGTGTTCGGTAAGTGGCATATCGCCGTCTATTCATCGCTAGCACCATTTTGATGGCTGCCTGTTATATATACTGGGTTTTTCGTTCTCCGCTC	202	8	35bp original	137bp 3'end snRNAU696AB Dmel	GCTC	Anderson et al.2020 (PMID: 32129976)
Mosquito species listed			Consensus	TTCCCACTATTCAATCACTTAAAAATATAAGTTTATCCATCGCTAGAACCGTTTTGACGTGCGCTAACTATATAAGCAAAATGGTTTCCCTCTATACTT	99	12	none	161bp 3'end snRNAU696AB Dmel	ACTT	This study	Synthetic mosquito consensus promoter
