# Supplementary material for: Bioinformatic and cell-based tools for pooled CRISPR knockout screening in mosquitos
Source: Nat Commun. 2021 Nov 24;12:6825. doi: 10.1038/s41467-021-27129-3 (PMC8613219; doi:10.1038/s41467-021-27129-3)
Supplement: Supplementary file 6 — Supplementary Dataset 2 [file 41467_2021_27129_MOESM6_ESM.xlsx]

## Sheet: Sua-5B-IE8
Sua5B-IE8-replicate 1	FlowJo batch output								Calculated
	Sample:	WELL ID	Cells/Single Cells/GFP+ | Freq. of Parent	GFP+ /GFPdown | Count	GFP+ /GFPdown/mCherry+ | Count	GFP+ /GFPdown/mCherry+- | Count	GFP+ | Median (PE-Texas Red-A)	GFP+ | Median (Alexa Fluor 488-A)	Origin	Ratio % (mCherry-/total GFP+)
701045.fcs	export_701045_GFP+ .fcs	A01	6.04	1000	995	5	3399	1883	Agam1-695_sgNT	0.5
701046.fcs	export_701046_GFP+ .fcs	A02	10.7	1000	998	2	3390	1791	Agam1-695_sgNT	0.2
701047.fcs	export_701047_GFP+ .fcs	A03	8.02	1000	992	8	3324	1883	Agam1-695_sgNT	0.8
701048.fcs	export_701048_GFP+ .fcs	A04	7.03	1000	984	16	3207	1821	DmelU62_sgCherry	1.6
701049.fcs	export_701049_GFP+ .fcs	A05	5.2	1000	982	18	3216	1696	DmelU62_sgCherry	1.8
701050.fcs	export_701050_GFP+ .fcs	A06	5.05	1000	981	19	3251	1879	DmelU62_sgCherry	1.9
701051.fcs	export_701051_GFP+ .fcs	A07	4.75	1000	957	43	3225	1563	DmelU63_sgCherry	4.3
701052.fcs	export_701052_GFP+ .fcs	A08	4.21	1000	972	28	3198	1668	DmelU63_sgCherry	2.8
701053.fcs	export_701053_GFP+ .fcs	A09	4.28	1000	950	50	3076	1791	DmelU63_sgCherry	5
701054.fcs	export_701054_GFP+ .fcs	A10	3.96	1000	280	720	277	1556	Agam1-695_sgCherry	72
701055.fcs	export_701055_GFP+ .fcs	A11	3.58	1000	247	753	242	1960	Agam1-695_sgCherry	75.3
701056.fcs	export_701056_GFP+ .fcs	A12	3.82	1000	263	737	297	1381	Agam1-695_sgCherry	73.7
701057.fcs	export_701057_GFP+ .fcs	B01	4.82	1000	346	654	355	1633	Agam2-557_sgCherry	65.4
701058.fcs	export_701058_GFP+ .fcs	B02	4.31	1000	402	598	427	1550	Agam2-557_sgCherry	59.8
701059.fcs	export_701059_GFP+ .fcs	B03	3.49	1000	401	599	441	1540	Agam2-557_sgCherry	59.9
701060.fcs	export_701060_GFP+ .fcs	B04	2.14	1000	327	673	363	1293	Cquin1-596_sgCherry	67.3
701061.fcs	export_701061_GFP+ .fcs	B05	2.68	1000	316	684	345	1321	Cquin1-596_sgCherry	68.4
701062.fcs	export_701062_GFP+ .fcs	B06	2.51	1000	346	654	399	1180	Cquin1-596_sgCherry	65.4
701063.fcs	export_701063_GFP+ .fcs	B07	3.37	1000	516	484	639	1499	Cquin2-728_sgCherry	48.4
701064.fcs	export_701064_GFP+ .fcs	B08	3.12	1000	571	429	935	1668	Cquin2-728_sgCherry	42.9
701065.fcs	export_701065_GFP+ .fcs	B09	4.72	1000	598	402	1126	1856	Cquin2-728_sgCherry	40.2
701066.fcs	export_701066_GFP+ .fcs	B10	4.97	1000	840	160	2943	1848	Cquin3-801_sgCherry	16
701067.fcs	export_701067_GFP+ .fcs	B11	4.62	1000	878	122	2984	1647	Cquin3-801_sgCherry	12.2
701068.fcs	export_701068_GFP+ .fcs	B12	4.99	1000	886	114	2935	1765	Cquin3-801_sgCherry	11.4
701069.fcs	export_701069_GFP+ .fcs	C01	4.85	1000	169	831	226	2245	Aegy2-774_sgCherry	83.1
701070.fcs	export_701070_GFP+ .fcs	C02	6.04	1000	176	824	249	2023	Aegy2-774_sgCherry	82.4
701071.fcs	export_701071_GFP+ .fcs	C03	5.85	1000	166	834	216	1940	Aegy2-774_sgCherry	83.4
701072.fcs	export_701072_GFP+ .fcs	C04	5.79	1000	795	205	2586	1732	Aegy1-763_sgCherry	20.5
701073.fcs	export_701073_GFP+ .fcs	C05	6.37	1000	746	254	2565	1780	Aegy1-763_sgCherry	25.4
701074.fcs	export_701074_GFP+ .fcs	C06	7.43	1000	834	166	2935	1772	Aegy1-763_sgCherry	16.6
701075.fcs	export_701075_GFP+ .fcs	C07	6.7	1000	724	276	2665	1743	Aegy3-972_sgCherry	27.6
701076.fcs	export_701076_GFP+ .fcs	C08	5.56	1000	780	220	2747	1661	Aegy3-972_sgCherry	22
701077.fcs	export_701077_GFP+ .fcs	C09	5.1	1000	859	141	3001	1732	Aegy3-972_sgCherry	14.1
701078.fcs	export_701078_GFP+ .fcs	C10	7.49	1000	629	371	2013	1553	Aalb1-726_sgCherry	37.1
701080.fcs	export_701080_GFP+ .fcs	C12	5.69	1000	650	350	2287	1657	Aalb1-726_sgCherry	35
701081.fcs	export_701081_GFP+ .fcs	D01	7.53	1000	544	456	762	1671	Aalb2-743_sgCherry	45.6
701082.fcs	export_701082_GFP+ .fcs	D02	12.8	1000	616	384	1001	1527	Aalb2-743_sgCherry	38.4
701083.fcs	export_701083_GFP+ .fcs	D03	11.4	1000	606	394	976	1499	Aalb2-743_sgCherry	39.4
701084.fcs	export_701084_GFP+ .fcs	D04	11.8	1000	604	396	947	1386	Aalb3-744_sgCherry	39.6
701086.fcs	export_701086_GFP+ .fcs	D06	13.5	1000	600	400	940	1407	Aalb3-744_sgCherry	40
701087.fcs	export_701087_GFP+ .fcs	D07	11.4	1000	303	697	395	1407	Consensus_sgCherry	69.7
701089.fcs	export_701089_GFP+ .fcs	D09	9.39	1000	235	765	337	1743	Consensus_sgCherry	76.5
701117.fcs	export_701117_GFP+ .fcs	G01	11.3	1000	991	9	3409	1990	Agam1-695_sgNT no cas	0.9
701118.fcs	export_701118_GFP+ .fcs	G02	11.9	1000	989	11	3352	1728	Agam1-695_sgNT no cas	1.1
701119.fcs	export_701119_GFP+ .fcs	G03	11.6	1000	994	6	3437	1872	Agam1-695_sgNT no cas	0.6
	Mean		5.8333	1000	567.559	161.918	1201.69	1669.49
	SD		3.08977	0	286.093	286.093	1292.77	213.811
Sua5B-IE8-replicate 2	FlowJo batch output								Calculated
	Sample:	WELL ID	Cells/Single Cells/GFP+ | Freq. of Parent	GFP+ /GFPdown | Count	GFP+ /GFPdown/mCherry+ | Count	GFP+ /GFPdown/mCherry+- | Count	GFP+ | Median (PE-Texas Red-A)	GFP+ | Median (Alexa Fluor 488-A)	Origin	Ratio % (mCherry-/total GFP+)
701797.fcs	Exp_701797_GFP+ .fcs	A01	11.1	2000	1974	26	3180	1668	Agam1-695_sgNT	1.3
701798.fcs	Exp_701798_GFP+ .fcs	A02	13.1	2000	1984	16	3297	1710	Agam1-695_sgNT	0.8
701799.fcs	Exp_701799_GFP+ .fcs	A03	12.3	2000	1987	13	3334	1640	Agam1-695_sgNT	0.65
701800.fcs	Exp_701800_GFP+ .fcs	A04	10.1	2000	1961	39	3171	1650	DmelU62_sgCherry	1.95
701801.fcs	Exp_701801_GFP+ .fcs	A05	12.2	2000	1983	17	3315	1743	DmelU62_sgCherry	0.85
701802.fcs	Exp_701802_GFP+ .fcs	A06	11.9	2000	1980	20	3505	1579	DmelU62_sgCherry	1
701803.fcs	Exp_701803_GFP+ .fcs	A07	11.1	2000	1902	98	3399	1477	DmelU63_sgCherry	4.9
701804.fcs	Exp_701804_GFP+ .fcs	A08	9.89	2000	1934	66	3279	1527	DmelU63_sgCherry	3.3
701805.fcs	Exp_701805_GFP+ .fcs	A09	10.3	2000	1915	85	3270	1540	DmelU63_sgCherry	4.25
701806.fcs	Exp_701806_GFP+ .fcs	A10	6.76	2000	464	1536	303	1318	Agam1-695_sgCherry	76.8
701807.fcs	Exp_701807_GFP+ .fcs	A11	5.83	2000	504	1496	329	1352	Agam1-695_sgCherry	74.8
701808.fcs	Exp_701808_GFP+ .fcs	A12	5.45	2000	460	1540	309	1358	Agam1-695_sgCherry	77
701809.fcs	Exp_701809_GFP+ .fcs	B01	11	2000	547	1453	321	1395	Agam2-557_sgCherry	72.65
701810.fcs	Exp_701810_GFP+ .fcs	B02	12.2	2000	513	1487	305	1449	Agam2-557_sgCherry	74.35
701811.fcs	Exp_701811_GFP+ .fcs	B03	8.64	2000	627	1373	338	1517	Agam2-557_sgCherry	68.65
701812.fcs	Exp_701812_GFP+ .fcs	B04	7.25	2000	380	1620	255	1266	Cquin1-596_sgCherry	81
701813.fcs	Exp_701813_GFP+ .fcs	B05	9.78	2000	396	1604	275	1369	Cquin1-596_sgCherry	80.2
701814.fcs	Exp_701814_GFP+ .fcs	B06	9.57	2000	405	1595	261	1452	Cquin1-596_sgCherry	79.75
701815.fcs	Exp_701815_GFP+ .fcs	B07	10.7	2000	861	1139	443	1527	Cquin2-728_sgCherry	56.95
701816.fcs	Exp_701816_GFP+ .fcs	B08	9.58	2000	792	1208	384	1474	Cquin2-728_sgCherry	60.4
701817.fcs	Exp_701817_GFP+ .fcs	B09	9.22	2000	836	1164	424	1559	Cquin2-728_sgCherry	58.2
701818.fcs	Exp_701818_GFP+ .fcs	B10	10.3	2000	1695	305	3225	1343	Cquin3-801_sgCherry	15.25
701819.fcs	Exp_701819_GFP+ .fcs	B11	10.7	2000	1701	299	3216	1474	Cquin3-801_sgCherry	14.95
701820.fcs	Exp_701820_GFP+ .fcs	B12	9.97	2000	1770	230	3251	1636	Cquin3-801_sgCherry	11.5
701821.fcs	Exp_701821_GFP+ .fcs	C01	9.01	2000	360	1640	295	1647	Aegy2-774_sgCherry	82
701822.fcs	Exp_701822_GFP+ .fcs	C02	8.35	2000	423	1577	288	1434	Aegy2-774_sgCherry	78.85
701823.fcs	Exp_701823_GFP+ .fcs	C03	7.69	2000	401	1599	274	1288	Aegy2-774_sgCherry	79.95
701824.fcs	Exp_701824_GFP+ .fcs	C04	9.3	2000	1408	592	2816	1416	Aegy1-763_sgCherry	29.6
701825.fcs	Exp_701825_GFP+ .fcs	C05	11.5	2000	1475	525	2951	1517	Aegy1-763_sgCherry	26.25
701826.fcs	Exp_701826_GFP+ .fcs	C06	12.5	2000	1544	456	3085	1395	Aegy1-763_sgCherry	22.8
701827.fcs	Exp_701827_GFP+ .fcs	C07	11.5	2000	1348	652	2551	1636	Aegy3-972_sgCherry	32.6
701828.fcs	Exp_701828_GFP+ .fcs	C08	9.86	2000	1504	496	2943	1372	Aegy3-972_sgCherry	24.8
701829.fcs	Exp_701829_GFP+ .fcs	C09	7.81	2000	1531	469	3026	1495	Aegy3-972_sgCherry	23.45
701830.fcs	Exp_701830_GFP+ .fcs	C10	11.2	2000	1083	917	691	1492	Aalb1-726_sgCherry	45.85
701831.fcs	Exp_701831_GFP+ .fcs	C11	9.47	2000	1079	921	793	1363	Aalb1-726_sgCherry	46.05
701832.fcs	Exp_701832_GFP+ .fcs	C12	9.45	2000	1205	795	1918	1446	Aalb1-726_sgCherry	39.75
701833.fcs	Exp_701833_GFP+ .fcs	D01	10.8	2000	1047	953	691	1434	Aalb2-743_sgCherry	47.65
701834.fcs	Exp_701834_GFP+ .fcs	D02	9.98	2000	934	1066	469	1661	Aalb2-743_sgCherry	53.3
701835.fcs	Exp_701835_GFP+ .fcs	D03	8.7	2000	1004	996	565	1416	Aalb2-743_sgCherry	49.8
701836.fcs	Exp_701836_GFP+ .fcs	D04	9.2	2000	1117	883	964	1389	Aalb3-744_sgCherry	44.15
701837.fcs	Exp_701837_GFP+ .fcs	D05	9.24	2000	1081	919	745	1392	Aalb3-744_sgCherry	45.95
701838.fcs	Exp_701838_GFP+ .fcs	D06	10.5	2000	1019	981	617	1369	Aalb3-744_sgCherry	49.05
701839.fcs	Exp_701839_GFP+ .fcs	D07	9.19	2000	529	1471	342	1280	Consensus_sgCherry	73.55
701840.fcs	Exp_701840_GFP+ .fcs	D08	8.08	2000	483	1517	311	1440	Consensus_sgCherry	75.85
701841.fcs	Exp_701841_GFP+ .fcs	D09	8.46	2000	436	1564	301	1661	Consensus_sgCherry	78.2
701869.fcs	Exp_701869_GFP+ .fcs	G01	9.12	2000	1978	22	3362	1671	Agam1-695_sgNT no cas	1.1
701870.fcs	Exp_701870_GFP+ .fcs	G02	9.67	2000	1984	16	3343	1643	Agam1-695_sgNT no cas	0.8
701871.fcs	Exp_701871_GFP+ .fcs	G03	9.84	2000	1991	9	3544	1721	Agam1-695_sgNT no cas	0.45
	Mean		9.62916	2000	1005.07	392.158	1024.12	1486.2
	SD		1.65023	0	604.173	604.173	1388.12	129.824
Sua5B-IE8-replicate 3	FlowJo batch output								Calculated
	Sample:	WELL ID	Cells/Single Cells/GFP+ | Freq. of Parent	GFP+ /GFPdown | Count	GFP+ /GFPdown/mCherry+ | Count	GFP+ /GFPdown/mCherry+- | Count	GFP+ | Median (PE-Texas Red-A)	GFP+ | Median (Alexa Fluor 488-A)	Origin	Ratio % (mCherry-/total GFP+)
701970.fcs	export_701970_GFP+ .fcs	A01	12.6	2000	1993	7	3554	1757	Agam1-695_sgNT	0.35
701971.fcs	export_701971_GFP+ .fcs	A02	13.3	2000	1988	12	3515	1630	Agam1-695_sgNT	0.6
701972.fcs	export_701972_GFP+ .fcs	A03	13.8	2000	1988	12	3564	1609	Agam1-695_sgNT	0.6
701973.fcs	export_701973_GFP+ .fcs	A04	11.5	2000	1933	67	3466	1464	DmelU62_sgCherry	3.35
701974.fcs	export_701974_GFP+ .fcs	A05	11.2	2000	1981	19	3544	1643	DmelU62_sgCherry	0.95
701975.fcs	export_701975_GFP+ .fcs	A06	12.8	2000	1979	21	3524	1499	DmelU62_sgCherry	1.05
701976.fcs	export_701976_GFP+ .fcs	A07	11.6	2000	1886	114	3466	1413	DmelU63_sgCherry	5.7
701977.fcs	export_701977_GFP+ .fcs	A08	10.6	2000	1930	70	3505	1332	DmelU63_sgCherry	3.5
701978.fcs	export_701978_GFP+ .fcs	A09	10.4	2000	1910	90	3564	1643	DmelU63_sgCherry	4.5
701979.fcs	export_701979_GFP+ .fcs	A10	7.07	2000	384	1616	259	1384	Agam1-695_sgCherry	80.8
701980.fcs	export_701980_GFP+ .fcs	A11	7.69	2000	391	1609	282	1381	Agam1-695_sgCherry	80.45
701981.fcs	export_701981_GFP+ .fcs	A12	7.46	2000	422	1578	276	1358	Agam1-695_sgCherry	78.9
701982.fcs	export_701982_GFP+ .fcs	B01	9.6	2000	510	1490	314	1464	Agam2-557_sgCherry	74.5
701983.fcs	export_701983_GFP+ .fcs	B02	10.5	2000	510	1490	286	1623	Agam2-557_sgCherry	74.5
701984.fcs	export_701984_GFP+ .fcs	B03	9.07	2000	587	1413	316	1527	Agam2-557_sgCherry	70.65
701985.fcs	export_701985_GFP+ .fcs	B04	7.83	2000	462	1538	308	1307	Cquin1-596_sgCherry	76.9
701986.fcs	export_701986_GFP+ .fcs	B05	6.94	2000	473	1527	309	1261	Cquin1-596_sgCherry	76.35
701987.fcs	export_701987_GFP+ .fcs	B06	8.35	2000	514	1486	315	1221	Cquin1-596_sgCherry	74.3
701988.fcs	export_701988_GFP+ .fcs	B07	8.97	2000	785	1215	394	1404	Cquin2-728_sgCherry	60.75
701989.fcs	export_701989_GFP+ .fcs	B08	10.3	2000	824	1176	406	1425	Cquin2-728_sgCherry	58.8
701991.fcs	export_701991_GFP+ .fcs	B10	9.37	2000	1674	326	3279	1340	Cquin3-801_sgCherry	16.3
701992.fcs	export_701992_GFP+ .fcs	B11	8.65	2000	1732	268	3251	1358	Cquin3-801_sgCherry	13.4
701993.fcs	export_701993_GFP+ .fcs	B12	9.58	2000	1704	296	3216	1274	Cquin3-801_sgCherry	14.8
701994.fcs	export_701994_GFP+ .fcs	C01	8.42	2000	334	1666	253	1489	Aegy2-774_sgCherry	83.3
701995.fcs	export_701995_GFP+ .fcs	C02	7.07	2000	428	1572	271	1253	Aegy2-774_sgCherry	78.6
701996.fcs	export_701996_GFP+ .fcs	C03	8.8	2000	381	1619	284	1340	Aegy2-774_sgCherry	80.95
701997.fcs	export_701997_GFP+ .fcs	C04	10.5	2000	1466	534	2847	1324	Aegy1-763_sgCherry	26.7
701998.fcs	export_701998_GFP+ .fcs	C05	7.9	2000	1485	515	3034	1407	Aegy1-763_sgCherry	25.75
701999.fcs	export_701999_GFP+ .fcs	C06	11.4	2000	1412	588	2903	1559	Aegy1-763_sgCherry	29.4
702000.fcs	export_702000_GFP+ .fcs	C07	9.37	2000	1407	593	2778	1346	Aegy3-972_sgCherry	29.65
702001.fcs	export_702001_GFP+ .fcs	C08	9.62	2000	1455	545	2895	1419	Aegy3-972_sgCherry	27.25
702002.fcs	export_702002_GFP+ .fcs	C09	8.75	2000	1325	675	2607	1437	Aegy3-972_sgCherry	33.75
702003.fcs	export_702003_GFP+ .fcs	C10	6.54	2000	1190	810	1992	1315	Aalb1-726_sgCherry	40.5
702004.fcs	export_702004_GFP+ .fcs	C11	9.54	2000	1088	912	885	1271	Aalb1-726_sgCherry	45.6
702005.fcs	export_702005_GFP+ .fcs	C12	8.54	2000	981	1019	558	1446	Aalb1-726_sgCherry	50.95
702006.fcs	export_702006_GFP+ .fcs	D01	7.53	2000	1027	973	649	1352	Aalb2-743_sgCherry	48.65
702007.fcs	export_702007_GFP+ .fcs	D02	8.33	2000	993	1007	573	1301	Aalb2-743_sgCherry	50.35
702008.fcs	export_702008_GFP+ .fcs	D03	8.91	2000	942	1058	507	1524	Aalb2-743_sgCherry	52.9
702009.fcs	export_702009_GFP+ .fcs	D04	10.1	2000	1033	967	641	1258	Aalb3-744_sgCherry	48.35
702010.fcs	export_702010_GFP+ .fcs	D05	6.99	2000	1025	975	617	1332	Aalb3-744_sgCherry	48.75
702011.fcs	export_702011_GFP+ .fcs	D06	7.42	2000	993	1007	570	1419	Aalb3-744_sgCherry	50.35
702012.fcs	export_702012_GFP+ .fcs	D07	7.1	2000	442	1558	287	1195	Consensus_sgCherry	77.9
702013.fcs	export_702013_GFP+ .fcs	D08	5.95	2000	511	1489	334	1486	Consensus_sgCherry	74.45
702014.fcs	export_702014_GFP+ .fcs	D09	7.98	2000	557	1443	334	1231	Consensus_sgCherry	72.15
702042.fcs	export_702042_GFP+ .fcs	G01	6.13	2000	1993	7	3594	1324	Agam1-695_sgNT no cas	0.35
702043.fcs	export_702043_GFP+ .fcs	G02	8.48	2000	1992	8	3534	1569	Agam1-695_sgNT no cas	0.4
702044.fcs	export_702044_GFP+ .fcs	G03	7.37	2000	1980	20	3544	1471	Agam1-695_sgNT no cas	1
	Mean		8.91941	2000	996.049	377.69	1034.13	1406.78
	SD		1.89665	0	606.649	606.649	1457.91	129.6

## Sheet: NAMRU2-CQ-01-1.7
NAMRU2-CQ-01-1.7-replicate 1	FlowJo batch output								Calculated
	Sample:	WELL ID	Cells/Single Cells/GFP+ | Freq. of Parent	Cells/Single Cells/GFP+ /GFPdownsampled | Count	Cells/Single Cells/GFP+ /GFPdownsampled/mCherry+ | Count	Cells/Single Cells/GFP+ /GFPdownsampled/mCherry+- | Count	Cells/Single Cells/GFP+ /GFPdownsampled | Median (PE-Texas Red-A)	Cells/Single Cells/GFP+ /GFPdownsampled | Median (Alexa Fluor 488-A)	Origin	Ratio % (mCherry-/total GFP+)
	699836.fcs	A02	2.28	1000	965	35	4446	6812	Agam1-695_sgNT	3.5
	699838.fcs	A04	2.76	1000	944	56	4144	6662	DmelU62_sgCherry	5.6
	699839.fcs	A05	2.11	1000	945	55	4471	7145	DmelU62_sgCherry	5.5
	699840.fcs	A06	1.86	1000	920	80	3886	5893	DmelU62_sgCherry	8
	699841.fcs	A07	1.6	1000	907	93	3695	6899	DmelU63_sgCherry	9.3
	699842.fcs	A08	2.17	1000	896	104	4019	6855	DmelU63_sgCherry	10.4
	699843.fcs	A09	1.83	1000	896	104	3352	6855	DmelU63_sgCherry	10.4
	699846.fcs	A12	1.96	1000	694	306	2435	5436	Agam1-695_sgCherry	30.6
	699847.fcs	B01	2.4	1000	799	201	3163	6314	Agam2-557_sgCherry	20.1
	699848.fcs	B02	2.2	1000	802	198	3145	7077	Agam2-557_sgCherry	19.8
	699849.fcs	B03	2.04	1000	799	201	3225	7167	Agam2-557_sgCherry	20.1
	699850.fcs	B04	2.05	1000	714	286	2428	6119	Cquin1-596_sgCherry	28.6
	699851.fcs	B05	1.67	1000	658	342	2119	6100	Cquin1-596_sgCherry	34.2
	699852.fcs	B06	1.4	1000	673	327	2207	6295	Cquin1-596_sgCherry	32.7
	699853.fcs	B07	1.4	1000	737	263	2680	5839	Cquin2-728_sgCherry	26.3
	699854.fcs	B08	1.65	1000	736	264	2847	5352	Cquin2-728_sgCherry	26.4
	699856.fcs	B10	1.78	1000	750	250	2636	6005	Cquin3-801_sgCherry	25
	699857.fcs	B11	1.82	1000	733	267	2537	5893	Cquin3-801_sgCherry	26.7
	699858.fcs	B12	1.8	1000	736	264	2717	7495	Cquin3-801_sgCherry	26.4
	699859.fcs	C01	1.83	1000	671	329	2172	6921	Aegy2-774_sgCherry	32.9
	699860.fcs	C02	1.9	1000	683	317	2231	6579	Aegy2-774_sgCherry	31.7
	699861.fcs	C03	2.1	1000	700	300	2244	5930	Aegy2-774_sgCherry	30
	699862.fcs	C04	2.2	1000	773	227	2879	6138	Aegy1-763_sgCherry	22.7
	699863.fcs	C05	2.24	1000	736	264	2687	8018	Aegy1-763_sgCherry	26.4
	699864.fcs	C06	1.94	1000	736	264	2717	5624	Aegy1-763_sgCherry	26.4
	699865.fcs	C07	2	1000	737	263	2537	6476	Aegy3-972_sgCherry	26.3
	699866.fcs	C08	2.09	1000	739	261	2537	7213	Aegy3-972_sgCherry	26.1
	699867.fcs	C09	2.13	1000	771	229	2919	6158	Aegy3-972_sgCherry	22.9
	699868.fcs	C10	1.99	1000	742	258	2537	6579	Aalb1-726_sgCherry	25.8
	699869.fcs	C11	1.8	1000	744	256	2816	6295	Aalb1-726_sgCherry	25.6
	699870.fcs	C12	1.86	1000	721	279	2636	6834	Aalb1-726_sgCherry	27.9
	699871.fcs	D01	2.01	1000	664	336	2142	10406	Aalb2-743_sgCherry	33.6
	699872.fcs	D02	2.17	1000	703	297	2475	6987	Aalb2-743_sgCherry	29.7
	699873.fcs	D03	2.05	1000	708	292	2428	8893	Aalb2-743_sgCherry	29.2
	699874.fcs	D04	2.29	1000	706	294	2293	7715	Aalb3-744_sgCherry	29.4
	699875.fcs	D05	2.21	1000	715	285	2415	7765	Aalb3-744_sgCherry	28.5
	699876.fcs	D06	1.97	1000	695	305	2262	7967	Aalb3-744_sgCherry	30.5
	699877.fcs	D07	1.95	1000	618	382	1892	6579	Consensus_sgCherry	38.2
	699878.fcs	D08	1.94	1000	703	297	2363	6965	Consensus_sgCherry	29.7
	699879.fcs	D09	1.98	1000	699	301	2337	7967	Consensus_sgCherry	30.1
	699907.fcs	G01	3.13	1000	983	17	4769	9744	Agam1-695_sgNT no cas	1.7
	699908.fcs	G02	2.76	1000	973	27	4471	9681	Agam1-695_sgNT no cas	2.7
	699909.fcs	G03	2.46	1000	975	25	4611	9010	Agam1-695_sgNT no cas	2.5
	Mean		2.01666	1000	765.945	185.524	2828.82	6906.33
	SD		0.330141	0	101.718	101.718	786.179	1163.15
NAMRU2-CQ-01-1.7-replicate 2	FlowJo batch output								Calculated
	Sample:	WELL ID	Cells/Single Cells/GFP+ | Freq. of Parent	Cells/Single Cells/GFP+ /GFPdownsampled | Count	Cells/Single Cells/GFP+ /GFPdownsampled/mCherry+ | Count	Cells/Single Cells/GFP+ /GFPdownsampled/mCherry+- | Count	Cells/Single Cells/GFP+ /GFPdownsampled | Median (PE-Texas Red-A)	Cells/Single Cells/GFP+ /GFPdownsampled | Median (Alexa Fluor 488-A)	Origin	Ratio % (mCherry-/total GFP+)
	700568.fcs	A01	2.48	1000	980	20	5118	6374	Agam1-695_sgNT	2
	700569.fcs	A02	2.77	1000	981	19	4934	6726	Agam1-695_sgNT	1.9
	700570.fcs	A03	3.08	1000	990	10	5294	9873	Agam1-695_sgNT	1
	700571.fcs	A04	2.43	1000	976	24	5747	9713	DmelU62_sgCherry	2.4
	700572.fcs	A05	2.01	1000	970	30	5161	9493	DmelU62_sgCherry	3
	700573.fcs	A06	1.6	1000	973	27	5032	10003	DmelU62_sgCherry	2.7
	700574.fcs	A07	1.44	1000	950	50	4650	7544	DmelU63_sgCherry	5
	700575.fcs	A08	1.91	1000	947	53	5132	8416	DmelU63_sgCherry	5.3
	700576.fcs	A09	1.53	1000	927	73	4598	9493	DmelU63_sgCherry	7.3
	700577.fcs	A10	1.66	1000	605	395	1852	9039	Agam1-695_sgCherry	39.5
	700578.fcs	A11	1.76	1000	648	352	2052	8175	Agam1-695_sgCherry	35.2
	700579.fcs	A12	1.74	1000	635	365	1970	7616	Agam1-695_sgCherry	36.5
	700580.fcs	B01	2.05	1000	774	226	3279	9586	Agam2-557_sgCherry	22.6
	700581.fcs	B02	1.97	1000	787	213	3334	9158	Agam2-557_sgCherry	21.3
	700582.fcs	B03	1.92	1000	792	208	3371	8609	Agam2-557_sgCherry	20.8
	700583.fcs	B04	1.75	1000	655	345	1997	7815	Cquin1-596_sgCherry	34.5
	700584.fcs	B05	1.39	1000	601	399	1788	7009	Cquin1-596_sgCherry	39.9
	700585.fcs	B06	1.31	1000	619	381	1981	5624	Cquin1-596_sgCherry	38.1
	700586.fcs	B07	1.23	1000	711	289	2740	6662	Cquin2-728_sgCherry	28.9
	700587.fcs	B08	1.6	1000	719	281	2801	5572	Cquin2-728_sgCherry	28.1
	700588.fcs	B09	1.75	1000	691	309	2337	7009	Cquin2-728_sgCherry	30.9
	700589.fcs	B10	1.53	1000	677	323	2586	6812	Cquin3-801_sgCherry	32.3
	700590.fcs	B11	1.65	1000	684	316	2408	7616	Cquin3-801_sgCherry	31.6
	700591.fcs	B12	1.75	1000	721	279	2762	8281	Cquin3-801_sgCherry	27.9
	700592.fcs	C01	1.7	1000	611	389	1877	7665	Aegy2-774_sgCherry	38.9
	700593.fcs	C02	1.88	1000	662	338	2225	7145	Aegy2-774_sgCherry	33.8
	700594.fcs	C03	1.92	1000	686	314	2422	7122	Aegy2-774_sgCherry	31.4
	700595.fcs	C04	1.97	1000	727	273	2615	9462	Aegy1-763_sgCherry	27.3
	700596.fcs	C05	1.97	1000	702	298	2593	7448	Aegy1-763_sgCherry	29.8
	700597.fcs	C06	1.64	1000	711	289	2816	6295	Aegy1-763_sgCherry	28.9
	700598.fcs	C07	1.73	1000	722	278	2740	6496	Aegy3-972_sgCherry	27.8
	700599.fcs	C08	1.84	1000	720	280	2687	7167	Aegy3-972_sgCherry	28
	700600.fcs	C09	1.97	1000	703	297	2579	7790	Aegy3-972_sgCherry	29.7
	700601.fcs	C10	1.81	1000	695	305	2600	6812	Aalb1-726_sgCherry	30.5
	700602.fcs	C11	1.72	1000	695	305	2468	5986	Aalb1-726_sgCherry	30.5
	700603.fcs	C12	1.69	1000	693	307	2356	7916	Aalb1-726_sgCherry	30.7
	700604.fcs	D01	2.28	1000	661	339	2137	8255	Aalb2-743_sgCherry	33.9
	700605.fcs	D02	2.13	1000	703	297	2509	7665	Aalb2-743_sgCherry	29.7
	700606.fcs	D03	1.92	1000	683	317	2376	7815	Aalb2-743_sgCherry	31.7
	700607.fcs	D04	2.04	1000	706	294	2468	8416	Aalb3-744_sgCherry	29.4
	700608.fcs	D05	2.13	1000	710	290	2579	6334	Aalb3-744_sgCherry	29
	700609.fcs	D06	1.99	1000	683	317	2586	5677	Aalb3-744_sgCherry	31.7
	700610.fcs	D07	1.98	1000	651	349	2125	6005	Consensus_sgCherry	34.9
	700611.fcs	D08	1.94	1000	703	297	2369	6834	Consensus_sgCherry	29.7
	700612.fcs	D09	2.01	1000	674	326	2213	7032	Consensus_sgCherry	32.6
	700640.fcs	G01	2.73	1000	988	12	4572	12613	Agam1-695_sgNT no cas	1.2
	700641.fcs	G02	2.41	1000	978	22	4458	8922	Agam1-695_sgNT no cas	2.2
	700642.fcs	G03	2.25	1000	977	23	4521	8865	Agam1-695_sgNT no cas	2.3
	Mean		1.8835	1000	749.634	165.399	2900.22	7672.95
	SD		0.367857	0	128.939	128.939	1148.91	1407.12
NAMRU2-CQ-01-1.7-replicate 3	FlowJo batch output								Calculated
	Sample:	WELL ID	Cells/Single Cells/GFP+ | Freq. of Parent	Cells/Single Cells/GFP+ /GFPdownsampled | Count	Cells/Single Cells/GFP+ /GFPdownsampled/mCherry+ | Count	Cells/Single Cells/GFP+ /GFPdownsampled/mCherry+- | Count	Cells/Single Cells/GFP+ /GFPdownsampled | Median (PE-Texas Red-A)	Cells/Single Cells/GFP+ /GFPdownsampled | Median (Alexa Fluor 488-A)	Origin	Ratio % (mCherry-/total GFP+)
	700741.fcs	A01	2.46	1000	986	14	5118	6496	Agam1-695_sgNT	1.4
	700742.fcs	A02	2.55	1000	984	16	5250	8416	Agam1-695_sgNT	1.6
	700743.fcs	A03	1.65	1000	963	37	4191	8335	Agam1-695_sgNT	3.7
	700744.fcs	A04	2.35	1000	974	26	5339	10755	DmelU62_sgCherry	2.6
	700745.fcs	A05	1.82	1000	977	23	5431	9218	DmelU62_sgCherry	2.3
	700746.fcs	A06	1.54	1000	973	27	5060	8416	DmelU62_sgCherry	2.7
	700747.fcs	A07	1.32	1000	939	61	4508	9069	DmelU63_sgCherry	6.1
	700748.fcs	A08	1.74	1000	933	67	4729	10203	DmelU63_sgCherry	6.7
	700749.fcs	A09	1.53	1000	936	64	4810	8637	DmelU63_sgCherry	6.4
	700750.fcs	A10	1.57	1000	619	381	1981	6921	Agam1-695_sgCherry	38.1
	700751.fcs	A11	1.57	1000	644	356	2024	6965	Agam1-695_sgCherry	35.6
	700752.fcs	A12	1.61	1000	641	359	2035	6834	Agam1-695_sgCherry	35.9
	700753.fcs	B01	2.01	1000	761	239	3068	10036	Agam2-557_sgCherry	23.9
	700754.fcs	B02	2.02	1000	799	201	3306	6834	Agam2-557_sgCherry	20.1
	700755.fcs	B03	1.94	1000	781	219	3180	7077	Agam2-557_sgCherry	21.9
	700756.fcs	B04	1.64	1000	637	363	2080	5839	Cquin1-596_sgCherry	36.3
	700757.fcs	B05	1.51	1000	580	420	1737	5839	Cquin1-596_sgCherry	42
	700758.fcs	B06	1.17	1000	630	370	2013	5336	Cquin1-596_sgCherry	37
	700759.fcs	B07	1.17	1000	670	330	2281	6275	Cquin2-728_sgCherry	33
	700760.fcs	B08	1.54	1000	706	294	2468	5875	Cquin2-728_sgCherry	29.4
	700761.fcs	B09	1.61	1000	717	283	2586	8581	Cquin2-728_sgCherry	28.3
	700762.fcs	B10	1.46	1000	715	285	2636	7213	Cquin3-801_sgCherry	28.5
	700763.fcs	B11	1.64	1000	680	320	2475	6314	Cquin3-801_sgCherry	32
	700764.fcs	B12	1.83	1000	729	271	2725	6043	Cquin3-801_sgCherry	27.1
	700765.fcs	C01	1.77	1000	622	378	1933	6921	Aegy2-774_sgCherry	37.8
	700766.fcs	C02	1.81	1000	618	382	2024	6684	Aegy2-774_sgCherry	38.2
	700767.fcs	C03	1.89	1000	643	357	2166	6517	Aegy2-774_sgCherry	35.7
	700768.fcs	C04	2.22	1000	703	297	2544	7641	Aegy1-763_sgCherry	29.7
	700769.fcs	C05	1.98	1000	681	319	2408	8637	Aegy1-763_sgCherry	31.9
	700770.fcs	C06	1.7	1000	692	308	2509	5095	Aegy1-763_sgCherry	30.8
	700771.fcs	C07	1.78	1000	708	292	2502	5436	Aegy3-972_sgCherry	29.2
	700772.fcs	C08	1.86	1000	671	329	2369	5968	Aegy3-972_sgCherry	32.9
	700773.fcs	C09	1.83	1000	710	290	2673	6899	Aegy3-972_sgCherry	29
	700774.fcs	C10	1.86	1000	685	315	2350	5968	Aalb1-726_sgCherry	31.5
	700775.fcs	C11	1.94	1000	698	302	2455	5839	Aalb1-726_sgCherry	30.2
	700776.fcs	C12	1.78	1000	683	317	2408	6138	Aalb1-726_sgCherry	31.7
	700777.fcs	D01	2.04	1000	608	392	1986	7519	Aalb2-743_sgCherry	39.2
	700778.fcs	D02	2.02	1000	611	389	1928	8836	Aalb2-743_sgCherry	38.9
	700779.fcs	D03	1.99	1000	636	364	2201	7213	Aalb2-743_sgCherry	36.4
	700780.fcs	D04	1.94	1000	676	324	2184	7993	Aalb3-744_sgCherry	32.4
	700781.fcs	D05	1.98	1000	619	381	1923	8416	Aalb3-744_sgCherry	38.1
	700782.fcs	D06	1.92	1000	666	334	2337	6877	Aalb3-744_sgCherry	33.4
	700783.fcs	D07	1.78	1000	607	393	1788	6354	Consensus_sgCherry	39.3
	700784.fcs	D08	1.79	1000	639	361	1928	6726	Consensus_sgCherry	36.1
	700785.fcs	D09	2.01	1000	663	337	1992	8201	Consensus_sgCherry	33.7
	700813.fcs	G01	3.18	1000	970	30	4030	7592	Agam1-695_sgNT no cas	3
	700815.fcs	G03	2.44	1000	962	38	4274	7765	Agam1-695_sgNT no cas	3.8
	Mean		1.81473	1000	728.55	189.376	2712.96	7178.35
	SD		0.355868	0	133.019	133.019	1135.58	1335.37

## Sheet: C636-HE8
C6/36-HE8-replicate 1	FlowJo batch output								Calculated
	Sample:	WELL ID	Cells/Single Cells/GFP+ | Freq. of Parent	Cells/Single Cells/GFP+ /GFPdownsampled | Count	Cells/Single Cells/GFP+ /GFPdownsampled/mCherry+ | Count	Cells/Single Cells/GFP+ /GFPdownsampled/mCherry+- | Count	Cells/Single Cells/GFP+ /GFPdownsampled | Median (Comp-PE-Texas Red-A)	Cells/Single Cells/GFP+ /GFPdownsampled | Median (Comp-Alexa Fluor 488-A)	Origin	Ratio % (mCherry-/total GFP+)
	737644.fcs	A01	6.68	1000	984	16	10315	41417	Agam_695_sgNT	1.6
	737646.fcs	A03	6.3	1000	987	13	11147	37413	Agam_695_sgNT	1.3
	737647.fcs	A04	7.36	1000	984	16	10800	44746	Agam_695_sgNT	1.6
	737648.fcs	A05	7.51	1000	975	25	10434	38208	Dmel_U62_sgCherry	2.5
	737649.fcs	A06	7.83	1000	987	13	10615	46676	Dmel_U62_sgCherry	1.3
	737650.fcs	A07	7.83	1000	985	15	10800	42898	Dmel_U62_sgCherry	1.5
	737651.fcs	A08	8.35	1000	985	15	10769	36764	Dmel_U62_sgCherry	1.5
	737652.fcs	A09	9.3	1000	978	22	9684	36380	Dmel_U63_sgCherry	2.2
	737653.fcs	A10	7.64	1000	990	10	10615	41128	Dmel_U63_sgCherry	1
	737654.fcs	A11	9.23	1000	986	14	10315	41272	Dmel_U63_sgCherry	1.4
	737655.fcs	A12	8.61	1000	984	16	11439	38074	Dmel_U63_sgCherry	1.6
	737659.fcs	B04	5.5	1000	855	145	6991	36508	Agam-695_sgCherry	14.5
	737660.fcs	B05	3.61	1000	987	13	12871	42003	Agam_557_sgCherry	1.3
	737661.fcs	B06	1.58	1000	992	8	15040	41563	Agam_557_sgCherry	0.8
	737662.fcs	B07	7.83	1000	973	27	10494	37152	Agam_557_sgCherry	2.7
	737663.fcs	B08	7.42	1000	982	18	10494	39294	Agam_557_sgCherry	1.8
	737664.fcs	B09	4.5	1000	791	209	5731	35625	Cquin_596_sgCherry	20.9
	737665.fcs	B10	5.37	1000	757	243	5698	34886	Cquin_596_sgCherry	24.3
	737666.fcs	B11	4.52	1000	754	246	5571	39157	Cquin_596_sgCherry	24.6
	737667.fcs	B12	4.73	1000	831	169	6152	37809	Cquin_596_sgCherry	16.9
	737668.fcs	C01	1.2	1000	957	43	13021	23321	Cquin_728_sgCherry	4.3
	737669.fcs	C02	7.37	1000	947	53	9464	35875	Cquin_728_sgCherry	5.3
	737670.fcs	C03	8.56	1000	936	64	8912	41856	Cquin_728_sgCherry	6.4
	737671.fcs	C04	7.96	1000	957	43	9768	37023	Cquin_728_sgCherry	4.3
	737672.fcs	C05	8.4	1000	950	50	9437	38612	Cquin_801_sgCherry	5
	737673.fcs	C06	7.78	1000	939	61	8861	36380	Cquin_801_sgCherry	6.1
	737674.fcs	C07	8.74	1000	947	53	9546	39157	Cquin_801_sgCherry	5.3
	737675.fcs	C08	7.96	1000	955	45	9768	35008	Cquin_801_sgCherry	4.5
	737676.fcs	C09	6.52	1000	821	179	6383	34402	Aaeg_774_sgCherry	17.9
	737677.fcs	C10	6.2	1000	794	206	5895	32533	Aaeg_774_sgCherry	20.6
	737678.fcs	C11	6.72	1000	785	215	5895	34162	Aaeg_774_sgCherry	21.5
	737679.fcs	C12	6.16	1000	807	193	5912	29409	Aaeg_774_sgCherry	19.3
	737682.fcs	D03	1.3	1000	978	22	13324	18724	Aaeg_763_sgCherry	2.2
	737683.fcs	D04	4.37	1000	984	16	10862	31529	Aaeg_763_sgCherry	1.6
	737685.fcs	D06	7.51	1000	881	119	8132	31860	Aaeg_972_sgCherry	11.9
	737686.fcs	D07	6.23	1000	896	104	7971	38612	Aaeg_972_sgCherry	10.4
	737687.fcs	D08	7.66	1000	893	107	7949	34402	Aaeg_972_sgCherry	10.7
	737688.fcs	D09	5.51	1000	950	50	10226	41563	Aalb_726_sgCherry	5
	737689.fcs	D10	6.59	1000	942	58	9740	37413	Aalb_726_sgCherry	5.8
	737690.fcs	D11	5.91	1000	954	46	9383	41272	Aalb_726_sgCherry	4.6
	737691.fcs	D12	5.8	1000	945	55	9330	43352	Aalb_726_sgCherry	5.5
	737692.fcs	E01	4.51	1000	781	219	5780	34886	Aalb_743_sgCherry	21.9
	737693.fcs	E02	4.68	1000	789	211	6275	44746	Aalb_743_sgCherry	21.1
	737694.fcs	E03	4.31	1000	793	207	6275	37545	Aalb_743_sgCherry	20.7
	737695.fcs	E04	4.29	1000	793	207	5862	35130	Aalb_743_sgCherry	20.7
	737696.fcs	E05	4.06	1000	794	206	6204	35253	Aalb_744_sgCherry	20.6
	737697.fcs	E06	4.32	1000	741	259	5650	35008	Aalb_744_sgCherry	25.9
	737698.fcs	E07	4.35	1000	787	213	6169	31971	Aalb_744_sgCherry	21.3
	737699.fcs	E08	3.64	1000	788	212	6329	34402	Aalb_744_sgCherry	21.2
	737700.fcs	E09	3.05	1000	821	179	6661	35501	Consensus_sgCherry	17.9
	737701.fcs	E10	2.54	1000	818	182	6605	34522	Consensus_sgCherry	18.2
	737702.fcs	E11	3.01	1000	767	233	6329	34764	Consensus_sgCherry	23.3
	737703.fcs	E12	2.76	1000	808	192	6383	40130	Consensus_sgCherry	19.2
	737712.fcs	F09	3.53	1000	986	14	11406	39710	Agam_695_sgNT/no Cas9	1.4
	737713.fcs	F10	3.37	1000	978	22	10524	37676	Agam_695_sgNT/no Cas9	2.2
	737714.fcs	F11	3.76	1000	980	20	10988	37676	Agam_695_sgNT/no Cas9	2
	737715.fcs	F12	4.12	1000	988	12	11051	39849	Agam_695_sgNT/no Cas9	1.2
	Mean		5.23446	1000	897.061	57.6309	8521.06	36744.4
	SD		2.12979	0	87.1889	87.1889	2402.74	4726.7
C6/36-HE8-replicate 2	FlowJo batch output								Calculated
	Sample:	WELL ID	Cells/Single Cells/GFP+ | Freq. of Parent	Cells/Single Cells/GFP+ /GFPdownsampled | Count	Cells/Single Cells/GFP+ /GFPdownsampled/mCherry+ | Count	Cells/Single Cells/GFP+ /GFPdownsampled/mCherry+- | Count	Cells/Single Cells/GFP+ /GFPdownsampled | Median (Comp-PE-Texas Red-A)	Cells/Single Cells/GFP+ /GFPdownsampled | Median (Comp-Alexa Fluor 488-A)	Origin	Ratio % (mCherry-/total GFP+)
	738118.fcs	A01	12.5	3000	2954	46	9824	32990	Agam_695_sgNT	1.53333
	738120.fcs	A03	12	3000	2939	61	9629	32761	Agam_695_sgNT	2.03333
	738121.fcs	A04	12.5	3000	2937	63	9909	35008	Agam_695_sgNT	2.1
	738122.fcs	A05	13.3	3000	2937	63	9937	32990	Dmel_U62_sgCherry	2.1
	738123.fcs	A06	13.2	3000	2959	41	10315	32647	Dmel_U62_sgCherry	1.36667
	738124.fcs	A07	13.8	3000	2945	55	10168	34643	Dmel_U62_sgCherry	1.83333
	738125.fcs	A08	13.3	3000	2954	46	10197	33924	Dmel_U62_sgCherry	1.53333
	738126.fcs	A09	12	3000	2959	41	11083	34764	Dmel_U63_sgCherry	1.36667
	738127.fcs	A10	13.7	3000	2963	37	10585	32875	Dmel_U63_sgCherry	1.23333
	738128.fcs	A11	14.9	3000	2952	48	10404	31860	Dmel_U63_sgCherry	1.6
	738129.fcs	A12	9	3000	2971	29	12186	36508	Dmel_U63_sgCherry	0.966667
	738130.fcs	B01	6.71	3000	2495	505	7142	31788	Agam-695_sgCherry	16.8333
	738133.fcs	B04	8.22	3000	2433	567	7508	33337	Agam-695_sgCherry	18.9
	738134.fcs	B05	3.69	3000	2955	45	13286	39710	Agam_557_sgCherry	1.5
	738136.fcs	B07	14.6	3000	2930	70	9546	34282	Agam_557_sgCherry	2.33333
	738137.fcs	B08	13.6	3000	2919	81	9768	31749	Agam_557_sgCherry	2.7
	738138.fcs	B09	8.01	3000	2228	772	5279	31529	Cquin_596_sgCherry	25.7333
	738139.fcs	B10	8.4	3000	1920	1080	4371	31419	Cquin_596_sgCherry	36
	738140.fcs	B11	7.87	3000	1937	1063	4408	31201	Cquin_596_sgCherry	35.4333
	738141.fcs	B12	7.33	3000	2110	890	4892	32533	Cquin_596_sgCherry	29.6667
	738143.fcs	C02	11.5	3000	2761	239	8636	32875	Cquin_728_sgCherry	7.96667
	738144.fcs	C03	12.8	3000	2762	238	8660	33688	Cquin_728_sgCherry	7.93333
	738145.fcs	C04	12.4	3000	2796	204	8685	32761	Cquin_728_sgCherry	6.8
	738146.fcs	C05	13	3000	2778	222	8537	31860	Cquin_801_sgCherry	7.4
	738147.fcs	C06	12.2	3000	2742	258	8611	31201	Cquin_801_sgCherry	8.6
	738148.fcs	C07	12	3000	2765	235	8710	32307	Cquin_801_sgCherry	7.83333
	738149.fcs	C08	12.6	3000	2781	219	9118	32083	Cquin_801_sgCherry	7.3
	738150.fcs	C09	10.5	3000	2194	806	5220	29925	Aaeg_774_sgCherry	26.8667
	738151.fcs	C10	10.1	3000	2099	901	4864	31529	Aaeg_774_sgCherry	30.0333
	738152.fcs	C11	10.5	3000	2085	915	4892	30238	Aaeg_774_sgCherry	30.5
	738153.fcs	C12	10.6	3000	2099	901	4947	32083	Aaeg_774_sgCherry	30.0333
	738157.fcs	D04	7.27	3000	2913	87	12292	28208	Aaeg_763_sgCherry	2.9
	738159.fcs	D06	14.3	3000	2497	503	6661	29925	Aaeg_972_sgCherry	16.7667
	738160.fcs	D07	10.5	3000	2586	414	7423	31971	Aaeg_972_sgCherry	13.8
	738161.fcs	D08	13.5	3000	2486	514	6932	29511	Aaeg_972_sgCherry	17.1333
	738162.fcs	D09	13.4	3000	2779	221	8226	30029	Aalb_726_sgCherry	7.36667
	738163.fcs	D10	13.5	3000	2814	186	8273	29614	Aalb_726_sgCherry	6.2
	738164.fcs	D11	13.2	3000	2786	214	8344	30769	Aalb_726_sgCherry	7.13333
	738165.fcs	D12	10.5	3000	2850	150	9066	33106	Aalb_726_sgCherry	5
	738166.fcs	E01	8.58	3000	2016	984	4690	29821	Aalb_743_sgCherry	32.8
	738167.fcs	E02	8.77	3000	2009	991	4663	30984	Aalb_743_sgCherry	33.0333
	738168.fcs	E03	8.4	3000	2139	861	4892	31310	Aalb_743_sgCherry	28.7
	738169.fcs	E04	8.6	3000	2021	979	4637	29511	Aalb_743_sgCherry	32.6333
	738170.fcs	E05	6.97	3000	2313	687	5666	29821	Aalb_744_sgCherry	22.9
	738171.fcs	E06	7.86	3000	2234	766	5294	30556	Aalb_744_sgCherry	25.5333
	738172.fcs	E07	7.97	3000	2209	791	5205	30662	Aalb_744_sgCherry	26.3667
	738173.fcs	E08	7.27	3000	2195	805	5191	30662	Aalb_744_sgCherry	26.8333
	738174.fcs	E09	6.45	3000	2368	632	5912	30662	Consensus_sgCherry	21.0667
	738175.fcs	E10	5.37	3000	2303	697	5682	33106	Consensus_sgCherry	23.2333
	738176.fcs	E11	6.16	3000	2316	684	5524	33688	Consensus_sgCherry	22.8
	738177.fcs	E12	6.14	3000	2285	715	5780	33337	Consensus_sgCherry	23.8333
	738186.fcs	F09	8.73	3000	2953	47	10110	41709	Agam_695_sgNT/no Cas9	1.56667
	738187.fcs	F10	8.67	3000	2968	32	10197	42151	Agam_695_sgNT/no Cas9	1.06667
	738188.fcs	F11	8.79	3000	2951	49	10315	38342	Agam_695_sgNT/no Cas9	1.63333
	738189.fcs	F12	9.86	3000	2964	36	10494	43505	Agam_695_sgNT/no Cas9	1.2
	Mean		9.90495	3000	2559.69	228.567	7483.55	32628.6
	SD		2.79598	0	361.268	361.268	2437.73	3155.1
C6/36-HE8-replicate 3	FlowJo batch output								Calculated
	Sample:	WELL ID	Cells/Single Cells/GFP+ | Freq. of Parent	Cells/Single Cells/GFP+ /GFPdownsampled | Count	Cells/Single Cells/GFP+ /GFPdownsampled/mCherry+ | Count	Cells/Single Cells/GFP+ /GFPdownsampled/mCherry+- | Count	Cells/Single Cells/GFP+ /GFPdownsampled | Median (Comp-PE-Texas Red-A)	Cells/Single Cells/GFP+ /GFPdownsampled | Median (Comp-Alexa Fluor 488-A)	Origin	Ratio % (mCherry-/total GFP+)
	738511.fcs	A01	17.9	3000	2951	49	9740	31860	Agam_695_sgNT	1.63333
	738513.fcs	A03	18.1	3000	2951	49	9574	29511	Agam_695_sgNT	1.63333
	738514.fcs	A04	18.3	3000	2954	46	10168	31971	Agam_695_sgNT	1.53333
	738515.fcs	A05	17.9	3000	2942	58	9937	31201	Dmel_U62_sgCherry	1.93333
	738516.fcs	A06	19.5	3000	2963	37	10197	32307	Dmel_U62_sgCherry	1.23333
	738517.fcs	A07	17.8	3000	2945	55	9464	36636	Dmel_U62_sgCherry	1.83333
	738518.fcs	A08	20.1	3000	2958	42	10464	33571	Dmel_U62_sgCherry	1.4
	738519.fcs	A09	17.5	3000	2964	36	9994	30662	Dmel_U63_sgCherry	1.2
	738520.fcs	A10	24.3	3000	2928	72	9519	27723	Dmel_U63_sgCherry	2.4
	738521.fcs	A11	18.7	3000	2950	50	10646	29614	Dmel_U63_sgCherry	1.66667
	738522.fcs	A12	6.33	3000	2961	39	14782	44432	Dmel_U63_sgCherry	1.3
	738523.fcs	B01	14.6	3000	2210	790	5462	28306	Agam-695_sgCherry	26.3333
	738524.fcs	B02	14.7	3000	2215	785	5618	26410	Agam-695_sgCherry	26.1667
	738525.fcs	B03	3.7	3000	2511	489	6699	29821	Agam-695_sgCherry	16.3
	738526.fcs	B04	3.77	3000	2495	505	8785	29511	Agam-695_sgCherry	16.8333
	738528.fcs	B06	19.4	3000	2903	97	9656	29511	Agam_557_sgCherry	3.23333
	738529.fcs	B07	19.5	3000	2893	107	8989	30238	Agam_557_sgCherry	3.56667
	738531.fcs	B09	12	3000	1968	1032	5264	30877	Cquin_596_sgCherry	34.4
	738532.fcs	B10	11.4	3000	1996	1004	5103	28702	Cquin_596_sgCherry	33.4667
	738535.fcs	C01	16.9	3000	2709	291	8489	30344	Cquin_728_sgCherry	9.7
	738536.fcs	C02	18.3	3000	2729	271	8132	31749	Cquin_728_sgCherry	9.03333
	738537.fcs	C03	18.8	3000	2754	246	8660	27341	Cquin_728_sgCherry	8.2
	738539.fcs	C05	19.1	3000	2723	277	8344	29925	Cquin_801_sgCherry	9.23333
	738540.fcs	C06	17.2	3000	2750	250	8989	30344	Cquin_801_sgCherry	8.33333
	738541.fcs	C07	17.9	3000	2771	229	8636	29307	Cquin_801_sgCherry	7.63333
	738543.fcs	C09	14.1	3000	2014	986	5046	28603	Aaeg_774_sgCherry	32.8667
	738544.fcs	C10	14.6	3000	1906	1094	4521	28902	Aaeg_774_sgCherry	36.4667
	738545.fcs	C11	14.2	3000	1978	1022	5602	27531	Aaeg_774_sgCherry	34.0667
	738551.fcs	D05	17	3000	2354	646	6082	26228	Aaeg_972_sgCherry	21.5333
	738552.fcs	D06	11.4	3000	2597	403	6623	29614	Aaeg_972_sgCherry	13.4333
	738553.fcs	D07	15.4	3000	2372	628	7681	25867	Aaeg_972_sgCherry	20.9333
	738555.fcs	D09	16.7	3000	2722	278	8297	27916	Aalb_726_sgCherry	9.26667
	738556.fcs	D10	18.6	3000	2730	270	8785	27341	Aalb_726_sgCherry	9
	738557.fcs	D11	11.4	3000	2787	213	11051	31201	Aalb_726_sgCherry	7.1
	738559.fcs	E01	12.5	3000	1972	1028	4690	28208	Aalb_743_sgCherry	34.2667
	738560.fcs	E02	11.4	3000	1987	1013	4690	25512	Aalb_743_sgCherry	33.7667
	738561.fcs	E03	11.3	3000	1959	1041	4796	25248	Aalb_743_sgCherry	34.7
	738563.fcs	E05	11.1	3000	1961	1039	3897	26319	Aalb_744_sgCherry	34.6333
	738564.fcs	E06	11.1	3000	1997	1003	5018	27246	Aalb_744_sgCherry	33.4333
	738565.fcs	E07	10.3	3000	2049	951	4676	25600	Aalb_744_sgCherry	31.7
	738567.fcs	E09	8.44	3000	2237	763	5415	29511	Consensus_sgCherry	25.4333
	738568.fcs	E10	9.25	3000	2168	832	5780	28603	Consensus_sgCherry	27.7333
	738569.fcs	E11	8.69	3000	2160	840	5324	31749	Consensus_sgCherry	28
	738579.fcs	F09	12.3	3000	2973	27	11807	40554	Agam_695_sgNT/no Cas9	0.9
	738580.fcs	F10	13.3	3000	2950	50	10345	40412	Agam_695_sgNT/no Cas9	1.66667
	738581.fcs	F11	13.2	3000	2964	36	10434	37676	Agam_695_sgNT/no Cas9	1.2
	Mean		13.6811	3000	2509.87	246.84	7472.9	30019.8
	SD		4.47514	0	398.325	398.325	2483.68	4043.66

## Sheet: S2R+-MT-Cas9
S2R+-MT::Cas9-replicate 1	FlowJo batch output								Calculated
	Sample:	WELL ID	Cells/Single Cells/GFP+ | Freq. of Parent	Cells/Single Cells/GFP+ /GFPdownsampled | Count	Cells/Single Cells/GFP+ /GFPdownsampled/mCherry+ | Count	Cells/Single Cells/GFP+ /GFPdownsampled/mCherry+- | Count	Cells/Single Cells/GFP+ /GFPdownsampled | Median (Comp-PE-Texas Red-A)	Cells/Single Cells/GFP+ /GFPdownsampled | Median (Comp-Alexa Fluor 488-A)	Origin	Ratio % (mCherry-/total GFP+)
	144993.fcs	A01	6.11	2000	1985	15	8027	7697	Agam_695_sgNT	0.75
	144994.fcs	A02	6.01	2000	1974	26	8099	7269	Agam_695_sgNT	1.3
	144995.fcs	A03	6.46	2000	1967	33	8208	7680	Agam_695_sgNT	1.65
	144996.fcs	A04	6.26	2000	1978	22	8010	8336	Agam_695_sgNT	1.1
	144997.fcs	A05	3.69	2000	145	1855	391	9343	Dmel_U62_sgCherry	92.75
	144998.fcs	A06	3.71	2000	133	1867	354	9054	Dmel_U62_sgCherry	93.35
	144999.fcs	A07	3.51	2000	144	1856	331	9239	Dmel_U62_sgCherry	92.8
	145000.fcs	A08	3.52	2000	160	1840	360	9951	Dmel_U62_sgCherry	92
	145001.fcs	A09	4.56	2000	122	1878	362	9817	Dmel_U63_sgCherry	93.9
	145002.fcs	A10	4.19	2000	96	1904	345	9974	Dmel_U63_sgCherry	95.2
	145003.fcs	A11	4.09	2000	118	1882	329	7974	Dmel_U63_sgCherry	94.1
	145004.fcs	A12	3.86	2000	110	1890	332	9642	Dmel_U63_sgCherry	94.5
	145005.fcs	B01	5.13	2000	846	1154	848	8854	Agam-695_sgCherry	57.7
	145006.fcs	B02	5.04	2000	842	1158	793	8467	Agam-695_sgCherry	57.9
	145007.fcs	B03	4.87	2000	871	1129	960	8486	Agam-695_sgCherry	56.45
	145008.fcs	B04	5.05	2000	827	1173	851	10271	Agam-695_sgCherry	58.65
	145009.fcs	B05	4.93	2000	996	1004	1735	8505	Agam_557_sgCherry	50.2
	145010.fcs	B06	4.85	2000	1040	960	3010	8318	Agam_557_sgCherry	48
	145011.fcs	B07	4.99	2000	1019	981	2396	9034	Agam_557_sgCherry	49.05
	145012.fcs	B08	4.96	2000	1029	971	2214	8600	Agam_557_sgCherry	48.55
	145013.fcs	B09	3.54	2000	780	1220	760	7111	Cquin_596_sgCherry	61
	145014.fcs	B10	3.57	2000	794	1206	805	7317	Cquin_596_sgCherry	60.3
	145015.fcs	B11	3.57	2000	801	1199	748	6881	Cquin_596_sgCherry	59.95
	145016.fcs	B12	3.42	2000	770	1230	849	7834	Cquin_596_sgCherry	61.5
	145017.fcs	C01	5.64	2000	1079	921	3292	11095	Cquin_728_sgCherry	46.05
	145018.fcs	C02	6.38	2000	1116	884	4325	9839	Cquin_728_sgCherry	44.2
	145019.fcs	C03	5.87	2000	1121	879	4246	9817	Cquin_728_sgCherry	43.95
	145020.fcs	C04	6	2000	1099	901	3597	11070	Cquin_728_sgCherry	45.05
	145021.fcs	C05	5.17	2000	1159	841	4518	10388	Cquin_801_sgCherry	42.05
	145022.fcs	C06	5.03	2000	1175	825	4633	11020	Cquin_801_sgCherry	41.25
	145023.fcs	C07	4.72	2000	1251	749	5125	9642	Cquin_801_sgCherry	37.45
	145024.fcs	C08	4.94	2000	1171	829	4791	10747	Cquin_801_sgCherry	41.45
	145025.fcs	C09	4.58	2000	999	1001	1798	9406	Aaeg_774_sgCherry	50.05
	145026.fcs	C10	4.48	2000	1017	983	2214	9259	Aaeg_774_sgCherry	49.15
	145027.fcs	C11	4.39	2000	1094	906	3918	9322	Aaeg_774_sgCherry	45.3
	145028.fcs	C12	4.52	2000	1067	933	3678	9115	Aaeg_774_sgCherry	46.65
	145029.fcs	D01	4.9	2000	938	1062	1332	10110	Aaeg_763_sgCherry	53.1
	145030.fcs	D02	4.89	2000	947	1053	1280	9929	Aaeg_763_sgCherry	52.65
	145031.fcs	D03	4.93	2000	896	1104	1046	8794	Aaeg_763_sgCherry	55.2
	145032.fcs	D04	4.85	2000	907	1093	1067	9095	Aaeg_763_sgCherry	54.65
	145033.fcs	D05	5.42	2000	952	1048	1290	10041	Aaeg_972_sgCherry	52.4
	145034.fcs	D06	5.61	2000	969	1031	1498	10041	Aaeg_972_sgCherry	51.55
	145035.fcs	D07	5.66	2000	922	1078	1121	9817	Aaeg_972_sgCherry	53.9
	145036.fcs	D08	5.36	2000	947	1053	1216	10995	Aaeg_972_sgCherry	52.65
	145037.fcs	D09	5.05	2000	861	1139	877	10723	Aalb_726_sgCherry	56.95
	145038.fcs	D10	4.97	2000	894	1106	1006	9599	Aalb_726_sgCherry	55.3
	145039.fcs	D11	4.47	2000	952	1048	1368	10156	Aalb_726_sgCherry	52.4
	145040.fcs	D12	4.2	2000	851	1149	821	10699	Aalb_726_sgCherry	57.45
	145041.fcs	E01	7.38	2000	639	1361	543	14788	Aalb_743_sgCherry	68.05
	145042.fcs	E02	7.49	2000	623	1377	483	14349	Aalb_743_sgCherry	68.85
	145043.fcs	E03	7.78	2000	649	1351	522	14891	Aalb_743_sgCherry	67.55
	145044.fcs	E04	7.37	2000	640	1360	573	15527	Aalb_743_sgCherry	68
	145045.fcs	E05	7.49	2000	996	1004	1781	12582	Aalb_744_sgCherry	50.2
	145046.fcs	E06	7.71	2000	1034	966	2457	11908	Aalb_744_sgCherry	48.3
	145047.fcs	E07	7.55	2000	963	1037	1278	11639	Aalb_744_sgCherry	51.85
	145048.fcs	E08	7.8	2000	933	1067	1138	13083	Aalb_744_sgCherry	53.35
	145049.fcs	E09	7.36	2000	979	1021	1330	13388	Consensus_sgCherry	51.05
	145050.fcs	E10	7.52	2000	981	1019	1498	11854	Consensus_sgCherry	50.95
	145051.fcs	E11	7.66	2000	944	1056	1132	13388	Consensus_sgCherry	52.8
	145052.fcs	E12	7.66	2000	917	1083	984	12698	Consensus_sgCherry	54.15
	Mean		5.22378	2000	751.337	877.108	1375.22	9928.25
	SD		1.32403	0	421.022	421.022	2081.18	1990.49
S2R+-MT::Cas9-replicate 2	FlowJo batch output								Calculated
	Sample:	WELL ID	Cells/Single Cells/GFP+ | Freq. of Parent	Cells/Single Cells/GFP+ /GFPdownsampled | Count	Cells/Single Cells/GFP+ /GFPdownsampled/mCherry+ | Count	Cells/Single Cells/GFP+ /GFPdownsampled/mCherry+- | Count	Cells/Single Cells/GFP+ /GFPdownsampled | Median (Comp-PE-Texas Red-A)	Cells/Single Cells/GFP+ /GFPdownsampled | Median (Comp-Alexa Fluor 488-A)	Origin	Ratio % (mCherry-/total GFP+)
	145139.fcs	A01	6.16	2000	1971	29	8153	8281	Agam_695_sgNT	1.45
	145140.fcs	A02	5.97	2000	1978	22	8117	7869	Agam_695_sgNT	1.1
	145141.fcs	A03	6.21	2000	1982	18	8355	7748	Agam_695_sgNT	0.9
	145142.fcs	A04	6.21	2000	1966	34	7904	7596	Agam_695_sgNT	1.7
	145143.fcs	A05	3.94	2000	135	1865	373	9095	Dmel_U62_sgCherry	93.25
	145144.fcs	A06	3.81	2000	132	1868	363	9862	Dmel_U62_sgCherry	93.4
	145145.fcs	A07	3.39	2000	153	1847	347	9664	Dmel_U62_sgCherry	92.35
	145146.fcs	A08	3.56	2000	136	1864	336	9599	Dmel_U62_sgCherry	93.2
	145147.fcs	A09	4.38	2000	107	1893	363	9929	Dmel_U63_sgCherry	94.65
	145148.fcs	A10	4.13	2000	99	1901	328	9599	Dmel_U63_sgCherry	95.05
	145149.fcs	A11	3.97	2000	116	1884	331	9280	Dmel_U63_sgCherry	94.2
	145150.fcs	A12	4.17	2000	107	1893	336	9642	Dmel_U63_sgCherry	94.65
	145151.fcs	B01	5.1	2000	837	1163	871	9034	Agam-695_sgCherry	58.15
	145152.fcs	B02	4.88	2000	854	1146	844	8716	Agam-695_sgCherry	57.3
	145153.fcs	B03	4.87	2000	831	1169	764	9729	Agam-695_sgCherry	58.45
	145154.fcs	B04	5.36	2000	843	1157	833	9197	Agam-695_sgCherry	57.85
	145155.fcs	B05	4.85	2000	1007	993	1987	8620	Agam_557_sgCherry	49.65
	145156.fcs	B06	4.91	2000	1029	971	2558	7782	Agam_557_sgCherry	48.55
	145157.fcs	B07	4.69	2000	996	1004	1818	8318	Agam_557_sgCherry	50.2
	145158.fcs	B08	4.91	2000	1048	952	2718	8697	Agam_557_sgCherry	47.6
	145159.fcs	B09	3.56	2000	771	1229	758	7397	Cquin_596_sgCherry	61.45
	145160.fcs	B10	3.58	2000	772	1228	786	7546	Cquin_596_sgCherry	61.4
	145161.fcs	B11	3.53	2000	741	1259	781	7612	Cquin_596_sgCherry	62.95
	145162.fcs	B12	3.5	2000	784	1216	760	7496	Cquin_596_sgCherry	60.8
	145163.fcs	C01	5.87	2000	1095	905	3816	10294	Cquin_728_sgCherry	45.25
	145164.fcs	C02	5.77	2000	1119	881	3934	10019	Cquin_728_sgCherry	44.05
	145165.fcs	C03	6.23	2000	1120	880	4008	10294	Cquin_728_sgCherry	44
	145166.fcs	C04	5.89	2000	1104	896	3950	9884	Cquin_728_sgCherry	44.8
	145167.fcs	C05	4.98	2000	1183	817	4228	10970	Cquin_801_sgCherry	40.85
	145168.fcs	C06	4.71	2000	1203	797	4831	11095	Cquin_801_sgCherry	39.85
	145169.fcs	C07	4.74	2000	1197	803	4672	9839	Cquin_801_sgCherry	40.15
	145170.fcs	C08	4.99	2000	1171	829	4701	9839	Cquin_801_sgCherry	41.45
	145171.fcs	C09	4.49	2000	1034	966	2563	9385	Aaeg_774_sgCherry	48.3
	145172.fcs	C10	4.5	2000	1008	992	2021	9177	Aaeg_774_sgCherry	49.6
	145173.fcs	C11	4.5	2000	1023	977	2495	9136	Aaeg_774_sgCherry	48.85
	145174.fcs	C12	4.48	2000	1068	932	3332	8411	Aaeg_774_sgCherry	46.6
	145175.fcs	D01	5.04	2000	962	1038	1400	9385	Aaeg_763_sgCherry	51.9
	145176.fcs	D02	5.14	2000	942	1058	1263	9449	Aaeg_763_sgCherry	52.9
	145177.fcs	D03	4.87	2000	870	1130	910	9951	Aaeg_763_sgCherry	56.5
	145178.fcs	D04	5.04	2000	952	1048	1312	9364	Aaeg_763_sgCherry	52.4
	145179.fcs	D05	5.41	2000	1014	986	1983	9156	Aaeg_972_sgCherry	49.3
	145180.fcs	D06	5.13	2000	967	1033	1322	10318	Aaeg_972_sgCherry	51.65
	145181.fcs	D07	5.52	2000	909	1091	970	10271	Aaeg_972_sgCherry	54.55
	145182.fcs	D08	5.38	2000	930	1070	1168	9751	Aaeg_972_sgCherry	53.5
	145183.fcs	D09	5.32	2000	895	1105	966	9929	Aalb_726_sgCherry	55.25
	145184.fcs	D10	4.32	2000	948	1052	1249	11095	Aalb_726_sgCherry	52.6
	145185.fcs	D11	4.14	2000	850	1150	821	9729	Aalb_726_sgCherry	57.5
	145186.fcs	D12	4.97	2000	848	1152	899	9751	Aalb_726_sgCherry	57.6
	145187.fcs	E01	7.38	2000	661	1339	561	14720	Aalb_743_sgCherry	66.95
	145188.fcs	E02	7.73	2000	676	1324	543	13296	Aalb_743_sgCherry	66.2
	145189.fcs	E03	7.5	2000	632	1368	537	14926	Aalb_743_sgCherry	68.4
	145190.fcs	E04	7.25	2000	658	1342	546	13796	Aalb_743_sgCherry	67.1
	145191.fcs	E05	7.85	2000	991	1009	1693	11881	Aalb_744_sgCherry	50.45
	145192.fcs	E06	7.45	2000	993	1007	1677	11746	Aalb_744_sgCherry	50.35
	145193.fcs	E07	7.49	2000	973	1027	1434	11693	Aalb_744_sgCherry	51.35
	145194.fcs	E08	7.31	2000	1002	998	1877	12353	Aalb_744_sgCherry	49.9
	145195.fcs	E09	7.63	2000	942	1058	1065	12129	Consensus_sgCherry	52.9
	145196.fcs	E10	7.5	2000	954	1046	1218	12757	Consensus_sgCherry	52.3
	145197.fcs	E11	7.32	2000	899	1101	866	13174	Consensus_sgCherry	55.05
	145198.fcs	E12	7.26	2000	906	1094	888	13892	Consensus_sgCherry	54.7
	Mean		5.19953	2000	746.299	883.453	1350.06	9869.9
	SD		1.28537	0	421.551	421.551	2063.82	1812.92
S2R+-MT::Cas9-replicate 3	FlowJo batch output								Calculated
	Sample:	WELL ID	Cells/Single Cells/GFP+ | Freq. of Parent	Cells/Single Cells/GFP+ /GFPdownsampled | Count	Cells/Single Cells/GFP+ /GFPdownsampled/mCherry+ | Count	Cells/Single Cells/GFP+ /GFPdownsampled/mCherry+- | Count	Cells/Single Cells/GFP+ /GFPdownsampled | Median (Comp-PE-Texas Red-A)	Cells/Single Cells/GFP+ /GFPdownsampled | Median (Comp-Alexa Fluor 488-A)	Origin	Ratio % (mCherry-/total GFP+)
	145288.fcs	A01	5.88	2000	1978	22	8392	7349	Agam_695_sgNT	1.1
	145289.fcs	A02	5.61	2000	1981	19	8677	7446	Agam_695_sgNT	0.95
	145290.fcs	A03	5.86	2000	1983	17	8411	7834	Agam_695_sgNT	0.85
	145291.fcs	A04	5.87	2000	1971	29	8153	7939	Agam_695_sgNT	1.45
	145292.fcs	A05	3.54	2000	164	1836	358	8775	Dmel_U62_sgCherry	91.8
	145293.fcs	A06	3.39	2000	136	1864	332	9974	Dmel_U62_sgCherry	93.2
	145294.fcs	A07	3.37	2000	156	1844	344	9577	Dmel_U62_sgCherry	92.2
	145295.fcs	A08	3.69	2000	174	1826	374	9115	Dmel_U62_sgCherry	91.3
	145296.fcs	A09	4.13	2000	108	1892	316	9197	Dmel_U63_sgCherry	94.6
	145297.fcs	A10	3.92	2000	127	1873	320	8794	Dmel_U63_sgCherry	93.65
	145298.fcs	A11	3.84	2000	128	1872	317	8467	Dmel_U63_sgCherry	93.6
	145299.fcs	A12	4.2	2000	109	1891	356	9795	Dmel_U63_sgCherry	94.55
	145300.fcs	B01	4.65	2000	812	1188	700	8581	Agam-695_sgCherry	59.4
	145301.fcs	B02	4.63	2000	847	1153	893	8873	Agam-695_sgCherry	57.65
	145302.fcs	B03	4.77	2000	857	1143	888	8226	Agam-695_sgCherry	57.15
	145303.fcs	B04	4.85	2000	799	1201	767	9115	Agam-695_sgCherry	60.05
	145304.fcs	B05	4.46	2000	976	1024	1547	8281	Agam_557_sgCherry	51.2
	145305.fcs	B06	4.36	2000	1011	989	2080	8448	Agam_557_sgCherry	49.45
	145306.fcs	B07	4.55	2000	1009	991	1987	8562	Agam_557_sgCherry	49.55
	145307.fcs	B08	4.69	2000	998	1002	1842	8620	Agam_557_sgCherry	50.1
	145308.fcs	B09	3.56	2000	785	1215	708	7546	Cquin_596_sgCherry	60.75
	145309.fcs	B10	3.33	2000	768	1232	715	7430	Cquin_596_sgCherry	61.6
	145310.fcs	B11	3.51	2000	739	1261	699	7680	Cquin_596_sgCherry	63.05
	145311.fcs	B12	3.29	2000	806	1194	798	6660	Cquin_596_sgCherry	59.7
	145312.fcs	C01	5.77	2000	1058	942	2946	11197	Cquin_728_sgCherry	47.1
	145313.fcs	C02	5.41	2000	1091	909	3716	9385	Cquin_728_sgCherry	45.45
	145314.fcs	C03	5.45	2000	1128	872	3878	8913	Cquin_728_sgCherry	43.6
	145315.fcs	C04	5.91	2000	1082	918	3189	10578	Cquin_728_sgCherry	45.9
	145316.fcs	C05	4.74	2000	1156	844	4662	9751	Cquin_801_sgCherry	42.2
	145317.fcs	C06	4.78	2000	1163	837	4481	9301	Cquin_801_sgCherry	41.85
	145318.fcs	C07	4.79	2000	1123	877	4246	9862	Cquin_801_sgCherry	43.85
	145319.fcs	C08	4.81	2000	1151	849	3950	9664	Cquin_801_sgCherry	42.45
	145320.fcs	C09	4.15	2000	1042	958	2826	8677	Aaeg_774_sgCherry	47.9
	145321.fcs	C10	4.11	2000	1008	992	2021	9555	Aaeg_774_sgCherry	49.6
	145322.fcs	C11	4.19	2000	1004	996	1870	8208	Aaeg_774_sgCherry	49.8
	145323.fcs	C12	4.23	2000	1005	995	1968	8448	Aaeg_774_sgCherry	49.75
	145324.fcs	D01	4.48	2000	914	1086	1114	8697	Aaeg_763_sgCherry	54.3
	145325.fcs	D02	4.6	2000	848	1152	835	9406	Aaeg_763_sgCherry	57.6
	145326.fcs	D03	4.53	2000	877	1123	1022	8873	Aaeg_763_sgCherry	56.15
	145327.fcs	D04	4.75	2000	857	1143	819	8953	Aaeg_763_sgCherry	57.15
	145328.fcs	D05	5.24	2000	915	1085	1008	9156	Aaeg_972_sgCherry	54.25
	145329.fcs	D06	5.12	2000	957	1043	1332	9929	Aaeg_972_sgCherry	52.15
	145330.fcs	D07	4.97	2000	903	1097	899	8993	Aaeg_972_sgCherry	54.85
	145331.fcs	D08	4.87	2000	942	1058	1218	9839	Aaeg_972_sgCherry	52.9
	145332.fcs	D09	4.84	2000	851	1149	853	9385	Aalb_726_sgCherry	57.45
	145333.fcs	D10	4.01	2000	856	1144	817	9795	Aalb_726_sgCherry	57.2
	145334.fcs	D11	4.79	2000	843	1157	916	9751	Aalb_726_sgCherry	57.85
	145335.fcs	D12	4.16	2000	915	1085	1181	9449	Aalb_726_sgCherry	54.25
	145336.fcs	E01	6.95	2000	611	1389	496	13174	Aalb_743_sgCherry	69.45
	145337.fcs	E02	6.93	2000	632	1368	468	13053	Aalb_743_sgCherry	68.4
	145338.fcs	E03	7.31	2000	645	1355	558	14217	Aalb_743_sgCherry	67.75
	145339.fcs	E04	6.95	2000	577	1423	448	13053	Aalb_743_sgCherry	71.15
	145340.fcs	E05	7.28	2000	985	1015	1515	11719	Aalb_744_sgCherry	50.75
	145341.fcs	E06	7.32	2000	957	1043	1230	11800	Aalb_744_sgCherry	52.15
	145342.fcs	E07	7.45	2000	935	1065	1067	11351	Aalb_744_sgCherry	53.25
	145343.fcs	E08	7.09	2000	909	1091	1097	11403	Aalb_744_sgCherry	54.55
	145344.fcs	E09	7.13	2000	901	1099	781	11746	Consensus_sgCherry	54.95
	145345.fcs	E10	6.87	2000	911	1089	922	12240	Consensus_sgCherry	54.45
	145346.fcs	E11	7.09	2000	916	1084	964	12129	Consensus_sgCherry	54.2
	145347.fcs	E12	7.21	2000	883	1117	748	13174	Consensus_sgCherry	55.85
	Mean		4.93196	2000	740.141	890.948	1204.28	9486
	SD		1.22755	0	416.12	416.12	2093.35	1667.86
