# Supplementary material for: Bioinformatic and cell-based tools for pooled CRISPR knockout screening in mosquitos
Source: Nat Commun. 2021 Nov 24;12:6825. doi: 10.1038/s41467-021-27129-3 (PMC8613219; doi:10.1038/s41467-021-27129-3)
Supplement: Supplementary file 7 — Supplementary Dataset 3 [file 41467_2021_27129_MOESM7_ESM.xlsx]

## Sheet: sgRNA library
sgRNA ID	FBgn	Sequence w/ PAM	Sequence w/o PAM	5' end	3' end	DIALOUT 5'	DAILOUT 3'	Full sequence
KO927sg1	AGAP000241-RA	GTAGAGGGCGCAGGGTTCCCCGG	GTAGAGGGCGCAGGGTTCCC	GCTTg	GTTT	tggtttggtggaaggagcagtatatcatcaat	gcgactggtaaggatcctagtgtttatcatct	tggtttggtggaaggagcagtatatcatcaatGAAGACgcGCTTgGTAGAGGGCGCAGGGTTCCCGTTTcgGTCTTCgcgactggtaaggatcctagtgtttatcatct
KO927sg2	AGAP000241-RA	TAGAGGGCGCAGGGTTCCCCGGG	TAGAGGGCGCAGGGTTCCCC	GCTTg	GTTT	tggtttggtggaaggagcagtatatcatcaat	gcgactggtaaggatcctagtgtttatcatct	tggtttggtggaaggagcagtatatcatcaatGAAGACgcGCTTgTAGAGGGCGCAGGGTTCCCCGTTTcgGTCTTCgcgactggtaaggatcctagtgtttatcatct
KO927sg3	AGAP000241-RA	GGTGCGTGCAGGCTAAACCCGGG	GGTGCGTGCAGGCTAAACCC	GCTTg	GTTT	tggtttggtggaaggagcagtatatcatcaat	gcgactggtaaggatcctagtgtttatcatct	tggtttggtggaaggagcagtatatcatcaatGAAGACgcGCTTgGGTGCGTGCAGGCTAAACCCGTTTcgGTCTTCgcgactggtaaggatcctagtgtttatcatct
KO927sg4	AGAP000241-RA	GCTGTACTAAATGGAAGTAGAGG	GCTGTACTAAATGGAAGTAG	GCTTg	GTTT	tggtttggtggaaggagcagtatatcatcaat	gcgactggtaaggatcctagtgtttatcatct	tggtttggtggaaggagcagtatatcatcaatGAAGACgcGCTTgGCTGTACTAAATGGAAGTAGGTTTcgGTCTTCgcgactggtaaggatcctagtgtttatcatct
KO927sg5	AGAP000241-RA	CAGGCGGTGTCGCGCCTGGGCGG	CAGGCGGTGTCGCGCCTGGG	GCTTg	GTTT	tggtttggtggaaggagcagtatatcatcaat	gcgactggtaaggatcctagtgtttatcatct	tggtttggtggaaggagcagtatatcatcaatGAAGACgcGCTTgCAGGCGGTGTCGCGCCTGGGGTTTcgGTCTTCgcgactggtaaggatcctagtgtttatcatct
KO927sg6	AGAP000241-RA	CGGTCGGCCTCTGTCTGAGCGGG	CGGTCGGCCTCTGTCTGAGC	GCTTg	GTTT	tggtttggtggaaggagcagtatatcatcaat	gcgactggtaaggatcctagtgtttatcatct	tggtttggtggaaggagcagtatatcatcaatGAAGACgcGCTTgCGGTCGGCCTCTGTCTGAGCGTTTcgGTCTTCgcgactggtaaggatcctagtgtttatcatct
KO927sg7	AGAP000241-RA	GTAGAACACGTCGTAGTTGCCGG	GTAGAACACGTCGTAGTTGC	GCTTg	GTTT	tggtttggtggaaggagcagtatatcatcaat	gcgactggtaaggatcctagtgtttatcatct	tggtttggtggaaggagcagtatatcatcaatGAAGACgcGCTTgGTAGAACACGTCGTAGTTGCGTTTcgGTCTTCgcgactggtaaggatcctagtgtttatcatct
KO927sg8	AGAP000241-RA	AGGCCGGCCAGTCGCTCGCCCGG	AGGCCGGCCAGTCGCTCGCC	GCTTg	GTTT	tggtttggtggaaggagcagtatatcatcaat	gcgactggtaaggatcctagtgtttatcatct	tggtttggtggaaggagcagtatatcatcaatGAAGACgcGCTTgAGGCCGGCCAGTCGCTCGCCGTTTcgGTCTTCgcgactggtaaggatcctagtgtttatcatct
KO927sg9	AGAP000241-RA	CACGCACTACCCGACCGTGGCGG	CACGCACTACCCGACCGTGG	GCTTg	GTTT	tggtttggtggaaggagcagtatatcatcaat	gcgactggtaaggatcctagtgtttatcatct	tggtttggtggaaggagcagtatatcatcaatGAAGACgcGCTTgCACGCACTACCCGACCGTGGGTTTcgGTCTTCgcgactggtaaggatcctagtgtttatcatct
KO927sg10	AGAP000241-RA	ATTCAGGCGGTGTCGCGCCTGGG	ATTCAGGCGGTGTCGCGCCT	GCTTg	GTTT	tggtttggtggaaggagcagtatatcatcaat	gcgactggtaaggatcctagtgtttatcatct	tggtttggtggaaggagcagtatatcatcaatGAAGACgcGCTTgATTCAGGCGGTGTCGCGCCTGTTTcgGTCTTCgcgactggtaaggatcctagtgtttatcatct
KO927sg11	AGAP000460-RA	GGCGGCCAGGAGCCCGACGGCGG	GGCGGCCAGGAGCCCGACGG	GCTTg	GTTT	tggtttggtggaaggagcagtatatcatcaat	gcgactggtaaggatcctagtgtttatcatct	tggtttggtggaaggagcagtatatcatcaatGAAGACgcGCTTgGGCGGCCAGGAGCCCGACGGGTTTcgGTCTTCgcgactggtaaggatcctagtgtttatcatct
KO927sg12	AGAP000460-RA	CCGGCGGTTCCGGCCAAACATGG	CCGGCGGTTCCGGCCAAACA	GCTTg	GTTT	tggtttggtggaaggagcagtatatcatcaat	gcgactggtaaggatcctagtgtttatcatct	tggtttggtggaaggagcagtatatcatcaatGAAGACgcGCTTgCCGGCGGTTCCGGCCAAACAGTTTcgGTCTTCgcgactggtaaggatcctagtgtttatcatct
KO927sg13	AGAP000460-RA	AAAGTCCGAGTAGCGCCGGTTGG	AAAGTCCGAGTAGCGCCGGT	GCTTg	GTTT	tggtttggtggaaggagcagtatatcatcaat	gcgactggtaaggatcctagtgtttatcatct	tggtttggtggaaggagcagtatatcatcaatGAAGACgcGCTTgAAAGTCCGAGTAGCGCCGGTGTTTcgGTCTTCgcgactggtaaggatcctagtgtttatcatct
KO927sg14	AGAP000460-RA	GTAAATTGTGTATACTACCTCGG	GTAAATTGTGTATACTACCT	GCTTg	GTTT	tggtttggtggaaggagcagtatatcatcaat	gcgactggtaaggatcctagtgtttatcatct	tggtttggtggaaggagcagtatatcatcaatGAAGACgcGCTTgGTAAATTGTGTATACTACCTGTTTcgGTCTTCgcgactggtaaggatcctagtgtttatcatct
KO927sg15	AGAP000460-RA	GCGGCCAGGAGCCCGACGGCGGG	GCGGCCAGGAGCCCGACGGC	GCTTg	GTTT	tggtttggtggaaggagcagtatatcatcaat	gcgactggtaaggatcctagtgtttatcatct	tggtttggtggaaggagcagtatatcatcaatGAAGACgcGCTTgGCGGCCAGGAGCCCGACGGCGTTTcgGTCTTCgcgactggtaaggatcctagtgtttatcatct
KO927sg16	AGAP000460-RA	GAGAGATATCAGATCAGTGTTGG	GAGAGATATCAGATCAGTGT	GCTTg	GTTT	tggtttggtggaaggagcagtatatcatcaat	gcgactggtaaggatcctagtgtttatcatct	tggtttggtggaaggagcagtatatcatcaatGAAGACgcGCTTgGAGAGATATCAGATCAGTGTGTTTcgGTCTTCgcgactggtaaggatcctagtgtttatcatct
KO927sg17	AGAP000460-RA	AAGCCTGGACATCGAGTCGCCGG	AAGCCTGGACATCGAGTCGC	GCTTg	GTTT	tggtttggtggaaggagcagtatatcatcaat	gcgactggtaaggatcctagtgtttatcatct	tggtttggtggaaggagcagtatatcatcaatGAAGACgcGCTTgAAGCCTGGACATCGAGTCGCGTTTcgGTCTTCgcgactggtaaggatcctagtgtttatcatct
KO927sg18	AGAP000460-RA	AAGCTGCGGGAGGCCGGAACTGG	AAGCTGCGGGAGGCCGGAAC	GCTTg	GTTT	tggtttggtggaaggagcagtatatcatcaat	gcgactggtaaggatcctagtgtttatcatct	tggtttggtggaaggagcagtatatcatcaatGAAGACgcGCTTgAAGCTGCGGGAGGCCGGAACGTTTcgGTCTTCgcgactggtaaggatcctagtgtttatcatct
KO927sg19	AGAP000460-RA	CGGAAACGCGTGGGAGGCTAGGG	CGGAAACGCGTGGGAGGCTA	GCTTg	GTTT	tggtttggtggaaggagcagtatatcatcaat	gcgactggtaaggatcctagtgtttatcatct	tggtttggtggaaggagcagtatatcatcaatGAAGACgcGCTTgCGGAAACGCGTGGGAGGCTAGTTTcgGTCTTCgcgactggtaaggatcctagtgtttatcatct
KO927sg20	AGAP000460-RA	GCGTGCTGTAGAGCGTCGCCAGG	GCGTGCTGTAGAGCGTCGCC	GCTTg	GTTT	tggtttggtggaaggagcagtatatcatcaat	gcgactggtaaggatcctagtgtttatcatct	tggtttggtggaaggagcagtatatcatcaatGAAGACgcGCTTgGCGTGCTGTAGAGCGTCGCCGTTTcgGTCTTCgcgactggtaaggatcctagtgtttatcatct
KO927sg21	AGAP000462-RA	ACATGAAGTTCGGGATCACGCGG	ACATGAAGTTCGGGATCACG	GCTTg	GTTT	tggtttggtggaaggagcagtatatcatcaat	gcgactggtaaggatcctagtgtttatcatct	tggtttggtggaaggagcagtatatcatcaatGAAGACgcGCTTgACATGAAGTTCGGGATCACGGTTTcgGTCTTCgcgactggtaaggatcctagtgtttatcatct
KO927sg22	AGAP000462-RA	TCTTCGGTACGACGTCGGGGCGG	TCTTCGGTACGACGTCGGGG	GCTTg	GTTT	tggtttggtggaaggagcagtatatcatcaat	gcgactggtaaggatcctagtgtttatcatct	tggtttggtggaaggagcagtatatcatcaatGAAGACgcGCTTgTCTTCGGTACGACGTCGGGGGTTTcgGTCTTCgcgactggtaaggatcctagtgtttatcatct
KO927sg23	AGAP000462-RA	GCAGAGCGCGCGGAAGTTCTCGG	GCAGAGCGCGCGGAAGTTCT	GCTTg	GTTT	tggtttggtggaaggagcagtatatcatcaat	gcgactggtaaggatcctagtgtttatcatct	tggtttggtggaaggagcagtatatcatcaatGAAGACgcGCTTgGCAGAGCGCGCGGAAGTTCTGTTTcgGTCTTCgcgactggtaaggatcctagtgtttatcatct
KO927sg24	AGAP000462-RA	ACGGGGCAGACTCATCTTGCTGG	ACGGGGCAGACTCATCTTGC	GCTTg	GTTT	tggtttggtggaaggagcagtatatcatcaat	gcgactggtaaggatcctagtgtttatcatct	tggtttggtggaaggagcagtatatcatcaatGAAGACgcGCTTgACGGGGCAGACTCATCTTGCGTTTcgGTCTTCgcgactggtaaggatcctagtgtttatcatct
KO927sg25	AGAP000462-RA	GGCGACTTCCAGAACCACAACGG	GGCGACTTCCAGAACCACAA	GCTTg	GTTT	tggtttggtggaaggagcagtatatcatcaat	gcgactggtaaggatcctagtgtttatcatct	tggtttggtggaaggagcagtatatcatcaatGAAGACgcGCTTgGGCGACTTCCAGAACCACAAGTTTcgGTCTTCgcgactggtaaggatcctagtgtttatcatct
KO927sg26	AGAP000462-RA	GCTATCAATAATAGCTGTGGTGG	GCTATCAATAATAGCTGTGG	GCTTg	GTTT	tggtttggtggaaggagcagtatatcatcaat	gcgactggtaaggatcctagtgtttatcatct	tggtttggtggaaggagcagtatatcatcaatGAAGACgcGCTTgGCTATCAATAATAGCTGTGGGTTTcgGTCTTCgcgactggtaaggatcctagtgtttatcatct
KO927sg27	AGAP000462-RA	GTAGCCGAAGCCCTTCTCGCCGG	GTAGCCGAAGCCCTTCTCGC	GCTTg	GTTT	tggtttggtggaaggagcagtatatcatcaat	gcgactggtaaggatcctagtgtttatcatct	tggtttggtggaaggagcagtatatcatcaatGAAGACgcGCTTgGTAGCCGAAGCCCTTCTCGCGTTTcgGTCTTCgcgactggtaaggatcctagtgtttatcatct
KO927sg28	AGAP000462-RA	AGCAATCAAGCGCTCTTACTCGG	AGCAATCAAGCGCTCTTACT	GCTTg	GTTT	tggtttggtggaaggagcagtatatcatcaat	gcgactggtaaggatcctagtgtttatcatct	tggtttggtggaaggagcagtatatcatcaatGAAGACgcGCTTgAGCAATCAAGCGCTCTTACTGTTTcgGTCTTCgcgactggtaaggatcctagtgtttatcatct
KO927sg29	AGAP000462-RA	TCAATGACGATCCGGCCGAGCGG	TCAATGACGATCCGGCCGAG	GCTTg	GTTT	tggtttggtggaaggagcagtatatcatcaat	gcgactggtaaggatcctagtgtttatcatct	tggtttggtggaaggagcagtatatcatcaatGAAGACgcGCTTgTCAATGACGATCCGGCCGAGGTTTcgGTCTTCgcgactggtaaggatcctagtgtttatcatct
KO927sg30	AGAP000462-RA	GGTTCTGGAAGTCGCCCCCCTGG	GGTTCTGGAAGTCGCCCCCC	GCTTg	GTTT	tggtttggtggaaggagcagtatatcatcaat	gcgactggtaaggatcctagtgtttatcatct	tggtttggtggaaggagcagtatatcatcaatGAAGACgcGCTTgGGTTCTGGAAGTCGCCCCCCGTTTcgGTCTTCgcgactggtaaggatcctagtgtttatcatct
KO927sg31	AGAP000559-RA	TCTTGGTGAAGGGCCGAGATGGG	TCTTGGTGAAGGGCCGAGAT	GCTTg	GTTT	tggtttggtggaaggagcagtatatcatcaat	gcgactggtaaggatcctagtgtttatcatct	tggtttggtggaaggagcagtatatcatcaatGAAGACgcGCTTgTCTTGGTGAAGGGCCGAGATGTTTcgGTCTTCgcgactggtaaggatcctagtgtttatcatct
KO927sg32	AGAP000559-RA	CCAGAATGTCGAGATCCGCACGG	CCAGAATGTCGAGATCCGCA	GCTTg	GTTT	tggtttggtggaaggagcagtatatcatcaat	gcgactggtaaggatcctagtgtttatcatct	tggtttggtggaaggagcagtatatcatcaatGAAGACgcGCTTgCCAGAATGTCGAGATCCGCAGTTTcgGTCTTCgcgactggtaaggatcctagtgtttatcatct
KO927sg33	AGAP000559-RA	CAGGCGGACCCGAAATATGCCGG	CAGGCGGACCCGAAATATGC	GCTTg	GTTT	tggtttggtggaaggagcagtatatcatcaat	gcgactggtaaggatcctagtgtttatcatct	tggtttggtggaaggagcagtatatcatcaatGAAGACgcGCTTgCAGGCGGACCCGAAATATGCGTTTcgGTCTTCgcgactggtaaggatcctagtgtttatcatct
KO927sg34	AGAP000559-RA	TGCCGGATCAACATGGTCGTGGG	TGCCGGATCAACATGGTCGT	GCTTg	GTTT	tggtttggtggaaggagcagtatatcatcaat	gcgactggtaaggatcctagtgtttatcatct	tggtttggtggaaggagcagtatatcatcaatGAAGACgcGCTTgTGCCGGATCAACATGGTCGTGTTTcgGTCTTCgcgactggtaaggatcctagtgtttatcatct
KO927sg35	AGAP000559-RA	CCTGGCTGCCCTCCGCGACCTGG	CCTGGCTGCCCTCCGCGACC	GCTTg	GTTT	tggtttggtggaaggagcagtatatcatcaat	gcgactggtaaggatcctagtgtttatcatct	tggtttggtggaaggagcagtatatcatcaatGAAGACgcGCTTgCCTGGCTGCCCTCCGCGACCGTTTcgGTCTTCgcgactggtaaggatcctagtgtttatcatct
KO927sg36	AGAP000559-RA	GCGAATACGTGGACCTGCACCGG	GCGAATACGTGGACCTGCAC	GCTTg	GTTT	tggtttggtggaaggagcagtatatcatcaat	gcgactggtaaggatcctagtgtttatcatct	tggtttggtggaaggagcagtatatcatcaatGAAGACgcGCTTgGCGAATACGTGGACCTGCACGTTTcgGTCTTCgcgactggtaaggatcctagtgtttatcatct
KO927sg37	AGAP000559-RA	GTCGCAATGACGTCACCGGGCGG	GTCGCAATGACGTCACCGGG	GCTTg	GTTT	tggtttggtggaaggagcagtatatcatcaat	gcgactggtaaggatcctagtgtttatcatct	tggtttggtggaaggagcagtatatcatcaatGAAGACgcGCTTgGTCGCAATGACGTCACCGGGGTTTcgGTCTTCgcgactggtaaggatcctagtgtttatcatct
KO927sg38	AGAP000559-RA	CGAATCGCTGTCGAGGTGGGCGG	CGAATCGCTGTCGAGGTGGG	GCTTg	GTTT	tggtttggtggaaggagcagtatatcatcaat	gcgactggtaaggatcctagtgtttatcatct	tggtttggtggaaggagcagtatatcatcaatGAAGACgcGCTTgCGAATCGCTGTCGAGGTGGGGTTTcgGTCTTCgcgactggtaaggatcctagtgtttatcatct
KO927sg39	AGAP000559-RA	TTTGTTTACCAGGTCGCGGAGGG	TTTGTTTACCAGGTCGCGGA	GCTTg	GTTT	tggtttggtggaaggagcagtatatcatcaat	gcgactggtaaggatcctagtgtttatcatct	tggtttggtggaaggagcagtatatcatcaatGAAGACgcGCTTgTTTGTTTACCAGGTCGCGGAGTTTcgGTCTTCgcgactggtaaggatcctagtgtttatcatct
KO927sg40	AGAP000559-RA	CGGTGTCACAGCAAGCGTCTTGG	CGGTGTCACAGCAAGCGTCT	GCTTg	GTTT	tggtttggtggaaggagcagtatatcatcaat	gcgactggtaaggatcctagtgtttatcatct	tggtttggtggaaggagcagtatatcatcaatGAAGACgcGCTTgCGGTGTCACAGCAAGCGTCTGTTTcgGTCTTCgcgactggtaaggatcctagtgtttatcatct
KO927sg41	AGAP000574-RA	CGGGAGCTGGTCAGATTCTCCGG	CGGGAGCTGGTCAGATTCTC	GCTTg	GTTT	tggtttggtggaaggagcagtatatcatcaat	gcgactggtaaggatcctagtgtttatcatct	tggtttggtggaaggagcagtatatcatcaatGAAGACgcGCTTgCGGGAGCTGGTCAGATTCTCGTTTcgGTCTTCgcgactggtaaggatcctagtgtttatcatct
KO927sg42	AGAP000574-RA	CTGGTGCAGTCCTCGTTCCGCGG	CTGGTGCAGTCCTCGTTCCG	GCTTg	GTTT	tggtttggtggaaggagcagtatatcatcaat	gcgactggtaaggatcctagtgtttatcatct	tggtttggtggaaggagcagtatatcatcaatGAAGACgcGCTTgCTGGTGCAGTCCTCGTTCCGGTTTcgGTCTTCgcgactggtaaggatcctagtgtttatcatct
KO927sg43	AGAP000574-RA	GCTTCACGCGCGTACAGCTCGGG	GCTTCACGCGCGTACAGCTC	GCTTg	GTTT	tggtttggtggaaggagcagtatatcatcaat	gcgactggtaaggatcctagtgtttatcatct	tggtttggtggaaggagcagtatatcatcaatGAAGACgcGCTTgGCTTCACGCGCGTACAGCTCGTTTcgGTCTTCgcgactggtaaggatcctagtgtttatcatct
KO927sg44	AGAP000574-RA	GCGGTCGTAGTGCGAGCCGCTGG	GCGGTCGTAGTGCGAGCCGC	GCTTg	GTTT	tggtttggtggaaggagcagtatatcatcaat	gcgactggtaaggatcctagtgtttatcatct	tggtttggtggaaggagcagtatatcatcaatGAAGACgcGCTTgGCGGTCGTAGTGCGAGCCGCGTTTcgGTCTTCgcgactggtaaggatcctagtgtttatcatct
KO927sg45	AGAP000574-RA	GAGTACAGTGGACGGGACATTGG	GAGTACAGTGGACGGGACAT	GCTTg	GTTT	tggtttggtggaaggagcagtatatcatcaat	gcgactggtaaggatcctagtgtttatcatct	tggtttggtggaaggagcagtatatcatcaatGAAGACgcGCTTgGAGTACAGTGGACGGGACATGTTTcgGTCTTCgcgactggtaaggatcctagtgtttatcatct
KO927sg46	AGAP000574-RA	GGAGTACCGGACCGCCGATGCGG	GGAGTACCGGACCGCCGATG	GCTTg	GTTT	tggtttggtggaaggagcagtatatcatcaat	gcgactggtaaggatcctagtgtttatcatct	tggtttggtggaaggagcagtatatcatcaatGAAGACgcGCTTgGGAGTACCGGACCGCCGATGGTTTcgGTCTTCgcgactggtaaggatcctagtgtttatcatct
KO927sg47	AGAP000574-RA	CGTCGACAGTCGCATCTTCATGG	CGTCGACAGTCGCATCTTCA	GCTTg	GTTT	tggtttggtggaaggagcagtatatcatcaat	gcgactggtaaggatcctagtgtttatcatct	tggtttggtggaaggagcagtatatcatcaatGAAGACgcGCTTgCGTCGACAGTCGCATCTTCAGTTTcgGTCTTCgcgactggtaaggatcctagtgtttatcatct
KO927sg48	AGAP000574-RA	CAACCGCACCATTCTTTACAAGG	CAACCGCACCATTCTTTACA	GCTTg	GTTT	tggtttggtggaaggagcagtatatcatcaat	gcgactggtaaggatcctagtgtttatcatct	tggtttggtggaaggagcagtatatcatcaatGAAGACgcGCTTgCAACCGCACCATTCTTTACAGTTTcgGTCTTCgcgactggtaaggatcctagtgtttatcatct
KO927sg49	AGAP000574-RA	GACAGTCGCATCTTCATGGACGG	GACAGTCGCATCTTCATGGA	GCTTg	GTTT	tggtttggtggaaggagcagtatatcatcaat	gcgactggtaaggatcctagtgtttatcatct	tggtttggtggaaggagcagtatatcatcaatGAAGACgcGCTTgGACAGTCGCATCTTCATGGAGTTTcgGTCTTCgcgactggtaaggatcctagtgtttatcatct
KO927sg50	AGAP000574-RA	ACGCGCGTGAAGCGGTGCAGCGG	ACGCGCGTGAAGCGGTGCAG	GCTTg	GTTT	tggtttggtggaaggagcagtatatcatcaat	gcgactggtaaggatcctagtgtttatcatct	tggtttggtggaaggagcagtatatcatcaatGAAGACgcGCTTgACGCGCGTGAAGCGGTGCAGGTTTcgGTCTTCgcgactggtaaggatcctagtgtttatcatct
KO927sg51	AGAP000625-RA	CTTCGCTAAGTACGATTTACCGG	CTTCGCTAAGTACGATTTAC	GCTTg	GTTT	tggtttggtggaaggagcagtatatcatcaat	gcgactggtaaggatcctagtgtttatcatct	tggtttggtggaaggagcagtatatcatcaatGAAGACgcGCTTgCTTCGCTAAGTACGATTTACGTTTcgGTCTTCgcgactggtaaggatcctagtgtttatcatct
KO927sg52	AGAP000625-RA	GATCTTGAACATGACTAGCCGGG	GATCTTGAACATGACTAGCC	GCTTg	GTTT	tggtttggtggaaggagcagtatatcatcaat	gcgactggtaaggatcctagtgtttatcatct	tggtttggtggaaggagcagtatatcatcaatGAAGACgcGCTTgGATCTTGAACATGACTAGCCGTTTcgGTCTTCgcgactggtaaggatcctagtgtttatcatct
KO927sg53	AGAP000625-RA	TACCGAGGACTTTGGCCAAGAGG	TACCGAGGACTTTGGCCAAG	GCTTg	GTTT	tggtttggtggaaggagcagtatatcatcaat	gcgactggtaaggatcctagtgtttatcatct	tggtttggtggaaggagcagtatatcatcaatGAAGACgcGCTTgTACCGAGGACTTTGGCCAAGGTTTcgGTCTTCgcgactggtaaggatcctagtgtttatcatct
KO927sg54	AGAP000625-RA	ACCCTCTTGGCCAAAGTCCTCGG	ACCCTCTTGGCCAAAGTCCT	GCTTg	GTTT	tggtttggtggaaggagcagtatatcatcaat	gcgactggtaaggatcctagtgtttatcatct	tggtttggtggaaggagcagtatatcatcaatGAAGACgcGCTTgACCCTCTTGGCCAAAGTCCTGTTTcgGTCTTCgcgactggtaaggatcctagtgtttatcatct
KO927sg55	AGAP000625-RA	GCACGTCAAATGGTCGGACGTGG	GCACGTCAAATGGTCGGACG	GCTTg	GTTT	tggtttggtggaaggagcagtatatcatcaat	gcgactggtaaggatcctagtgtttatcatct	tggtttggtggaaggagcagtatatcatcaatGAAGACgcGCTTgGCACGTCAAATGGTCGGACGGTTTcgGTCTTCgcgactggtaaggatcctagtgtttatcatct
KO927sg56	AGAP000625-RA	GGATCTTGAACATGACTAGCCGG	GGATCTTGAACATGACTAGC	GCTTg	GTTT	tggtttggtggaaggagcagtatatcatcaat	gcgactggtaaggatcctagtgtttatcatct	tggtttggtggaaggagcagtatatcatcaatGAAGACgcGCTTgGGATCTTGAACATGACTAGCGTTTcgGTCTTCgcgactggtaaggatcctagtgtttatcatct
KO927sg57	AGAP000625-RA	GTCCAGTTCGACCTTGCAGAAGG	GTCCAGTTCGACCTTGCAGA	GCTTg	GTTT	tggtttggtggaaggagcagtatatcatcaat	gcgactggtaaggatcctagtgtttatcatct	tggtttggtggaaggagcagtatatcatcaatGAAGACgcGCTTgGTCCAGTTCGACCTTGCAGAGTTTcgGTCTTCgcgactggtaaggatcctagtgtttatcatct
KO927sg58	AGAP000625-RA	AACAGCAGTATACCCTTCCACGG	AACAGCAGTATACCCTTCCA	GCTTg	GTTT	tggtttggtggaaggagcagtatatcatcaat	gcgactggtaaggatcctagtgtttatcatct	tggtttggtggaaggagcagtatatcatcaatGAAGACgcGCTTgAACAGCAGTATACCCTTCCAGTTTcgGTCTTCgcgactggtaaggatcctagtgtttatcatct
KO927sg59	AGAP000625-RA	AGCAAAACGGACGGCTTCTCCGG	AGCAAAACGGACGGCTTCTC	GCTTg	GTTT	tggtttggtggaaggagcagtatatcatcaat	gcgactggtaaggatcctagtgtttatcatct	tggtttggtggaaggagcagtatatcatcaatGAAGACgcGCTTgAGCAAAACGGACGGCTTCTCGTTTcgGTCTTCgcgactggtaaggatcctagtgtttatcatct
KO927sg60	AGAP000625-RA	GATCGCCGAGTCCAGTATCCAGG	GATCGCCGAGTCCAGTATCC	GCTTg	GTTT	tggtttggtggaaggagcagtatatcatcaat	gcgactggtaaggatcctagtgtttatcatct	tggtttggtggaaggagcagtatatcatcaatGAAGACgcGCTTgGATCGCCGAGTCCAGTATCCGTTTcgGTCTTCgcgactggtaaggatcctagtgtttatcatct
KO927sg61	AGAP000762-RA	GCCGACGGGTGTCCAGATGGAGG	GCCGACGGGTGTCCAGATGG	GCTTg	GTTT	tggtttggtggaaggagcagtatatcatcaat	gcgactggtaaggatcctagtgtttatcatct	tggtttggtggaaggagcagtatatcatcaatGAAGACgcGCTTgGCCGACGGGTGTCCAGATGGGTTTcgGTCTTCgcgactggtaaggatcctagtgtttatcatct
KO927sg62	AGAP000762-RA	CGGCGATGCGTATGACCCACTGG	CGGCGATGCGTATGACCCAC	GCTTg	GTTT	tggtttggtggaaggagcagtatatcatcaat	gcgactggtaaggatcctagtgtttatcatct	tggtttggtggaaggagcagtatatcatcaatGAAGACgcGCTTgCGGCGATGCGTATGACCCACGTTTcgGTCTTCgcgactggtaaggatcctagtgtttatcatct
KO927sg63	AGAP000762-RA	GAGCGCTGAGTTCGGCGCCAAGG	GAGCGCTGAGTTCGGCGCCA	GCTTg	GTTT	tggtttggtggaaggagcagtatatcatcaat	gcgactggtaaggatcctagtgtttatcatct	tggtttggtggaaggagcagtatatcatcaatGAAGACgcGCTTgGAGCGCTGAGTTCGGCGCCAGTTTcgGTCTTCgcgactggtaaggatcctagtgtttatcatct
KO927sg64	AGAP000762-RA	TCCTCCATCTGGACACCCGTCGG	TCCTCCATCTGGACACCCGT	GCTTg	GTTT	tggtttggtggaaggagcagtatatcatcaat	gcgactggtaaggatcctagtgtttatcatct	tggtttggtggaaggagcagtatatcatcaatGAAGACgcGCTTgTCCTCCATCTGGACACCCGTGTTTcgGTCTTCgcgactggtaaggatcctagtgtttatcatct
KO927sg65	AGAP000762-RA	TCAAGCGCAGGACCCAGACCCGG	TCAAGCGCAGGACCCAGACC	GCTTg	GTTT	tggtttggtggaaggagcagtatatcatcaat	gcgactggtaaggatcctagtgtttatcatct	tggtttggtggaaggagcagtatatcatcaatGAAGACgcGCTTgTCAAGCGCAGGACCCAGACCGTTTcgGTCTTCgcgactggtaaggatcctagtgtttatcatct
KO927sg66	AGAP000762-RA	GGGATGCATTGCGGCCGTAGCGG	GGGATGCATTGCGGCCGTAG	GCTTg	GTTT	tggtttggtggaaggagcagtatatcatcaat	gcgactggtaaggatcctagtgtttatcatct	tggtttggtggaaggagcagtatatcatcaatGAAGACgcGCTTgGGGATGCATTGCGGCCGTAGGTTTcgGTCTTCgcgactggtaaggatcctagtgtttatcatct
KO927sg67	AGAP000762-RA	CAACGAGACGAGATGCATACTGG	CAACGAGACGAGATGCATAC	GCTTg	GTTT	tggtttggtggaaggagcagtatatcatcaat	gcgactggtaaggatcctagtgtttatcatct	tggtttggtggaaggagcagtatatcatcaatGAAGACgcGCTTgCAACGAGACGAGATGCATACGTTTcgGTCTTCgcgactggtaaggatcctagtgtttatcatct
KO927sg68	AGAP000762-RA	TGGAGATTCTCACCTCGAAGCGG	TGGAGATTCTCACCTCGAAG	GCTTg	GTTT	tggtttggtggaaggagcagtatatcatcaat	gcgactggtaaggatcctagtgtttatcatct	tggtttggtggaaggagcagtatatcatcaatGAAGACgcGCTTgTGGAGATTCTCACCTCGAAGGTTTcgGTCTTCgcgactggtaaggatcctagtgtttatcatct
KO927sg69	AGAP000762-RA	TCTGGGTCCTGCGCTTGAGCCGG	TCTGGGTCCTGCGCTTGAGC	GCTTg	GTTT	tggtttggtggaaggagcagtatatcatcaat	gcgactggtaaggatcctagtgtttatcatct	tggtttggtggaaggagcagtatatcatcaatGAAGACgcGCTTgTCTGGGTCCTGCGCTTGAGCGTTTcgGTCTTCgcgactggtaaggatcctagtgtttatcatct
KO927sg70	AGAP000762-RA	GTCGCGTAAGATCCTCCGCTCGG	GTCGCGTAAGATCCTCCGCT	GCTTg	GTTT	tggtttggtggaaggagcagtatatcatcaat	gcgactggtaaggatcctagtgtttatcatct	tggtttggtggaaggagcagtatatcatcaatGAAGACgcGCTTgGTCGCGTAAGATCCTCCGCTGTTTcgGTCTTCgcgactggtaaggatcctagtgtttatcatct
KO927sg71	AGAP000848-RA	AAAGGACAGATACTGGCCGTCGG	AAAGGACAGATACTGGCCGT	GCTTg	GTTT	tggtttggtggaaggagcagtatatcatcaat	gcgactggtaaggatcctagtgtttatcatct	tggtttggtggaaggagcagtatatcatcaatGAAGACgcGCTTgAAAGGACAGATACTGGCCGTGTTTcgGTCTTCgcgactggtaaggatcctagtgtttatcatct
KO927sg72	AGAP000848-RA	TGACAGCTACGACGTGTCACCGG	TGACAGCTACGACGTGTCAC	GCTTg	GTTT	tggtttggtggaaggagcagtatatcatcaat	gcgactggtaaggatcctagtgtttatcatct	tggtttggtggaaggagcagtatatcatcaatGAAGACgcGCTTgTGACAGCTACGACGTGTCACGTTTcgGTCTTCgcgactggtaaggatcctagtgtttatcatct
KO927sg73	AGAP000848-RA	GCACTGCAAATCACCCGCGATGG	GCACTGCAAATCACCCGCGA	GCTTg	GTTT	tggtttggtggaaggagcagtatatcatcaat	gcgactggtaaggatcctagtgtttatcatct	tggtttggtggaaggagcagtatatcatcaatGAAGACgcGCTTgGCACTGCAAATCACCCGCGAGTTTcgGTCTTCgcgactggtaaggatcctagtgtttatcatct
KO927sg74	AGAP000848-RA	GTACTACTGTACGCCTCGAACGG	GTACTACTGTACGCCTCGAA	GCTTg	GTTT	tggtttggtggaaggagcagtatatcatcaat	gcgactggtaaggatcctagtgtttatcatct	tggtttggtggaaggagcagtatatcatcaatGAAGACgcGCTTgGTACTACTGTACGCCTCGAAGTTTcgGTCTTCgcgactggtaaggatcctagtgtttatcatct
KO927sg75	AGAP000848-RA	GCTACGACGTGTCACCGGATCGG	GCTACGACGTGTCACCGGAT	GCTTg	GTTT	tggtttggtggaaggagcagtatatcatcaat	gcgactggtaaggatcctagtgtttatcatct	tggtttggtggaaggagcagtatatcatcaatGAAGACgcGCTTgGCTACGACGTGTCACCGGATGTTTcgGTCTTCgcgactggtaaggatcctagtgtttatcatct
KO927sg76	AGAP000848-RA	CCTCAATACCGACGCGTCCACGG	CCTCAATACCGACGCGTCCA	GCTTg	GTTT	tggtttggtggaaggagcagtatatcatcaat	gcgactggtaaggatcctagtgtttatcatct	tggtttggtggaaggagcagtatatcatcaatGAAGACgcGCTTgCCTCAATACCGACGCGTCCAGTTTcgGTCTTCgcgactggtaaggatcctagtgtttatcatct
KO927sg77	AGAP000848-RA	CTCGAACTGGCCCATCGTCAGGG	CTCGAACTGGCCCATCGTCA	GCTTg	GTTT	tggtttggtggaaggagcagtatatcatcaat	gcgactggtaaggatcctagtgtttatcatct	tggtttggtggaaggagcagtatatcatcaatGAAGACgcGCTTgCTCGAACTGGCCCATCGTCAGTTTcgGTCTTCgcgactggtaaggatcctagtgtttatcatct
KO927sg78	AGAP000848-RA	AGAATGCCGACGTCCAGTCCTGG	AGAATGCCGACGTCCAGTCC	GCTTg	GTTT	tggtttggtggaaggagcagtatatcatcaat	gcgactggtaaggatcctagtgtttatcatct	tggtttggtggaaggagcagtatatcatcaatGAAGACgcGCTTgAGAATGCCGACGTCCAGTCCGTTTcgGTCTTCgcgactggtaaggatcctagtgtttatcatct
KO927sg79	AGAP000848-RA	GGCGGCACTGGGTCTTCGGCTGG	GGCGGCACTGGGTCTTCGGC	GCTTg	GTTT	tggtttggtggaaggagcagtatatcatcaat	gcgactggtaaggatcctagtgtttatcatct	tggtttggtggaaggagcagtatatcatcaatGAAGACgcGCTTgGGCGGCACTGGGTCTTCGGCGTTTcgGTCTTCgcgactggtaaggatcctagtgtttatcatct
KO927sg80	AGAP000848-RA	CGAGCGGTATCTTGTAGAGGTGG	CGAGCGGTATCTTGTAGAGG	GCTTg	GTTT	tggtttggtggaaggagcagtatatcatcaat	gcgactggtaaggatcctagtgtttatcatct	tggtttggtggaaggagcagtatatcatcaatGAAGACgcGCTTgCGAGCGGTATCTTGTAGAGGGTTTcgGTCTTCgcgactggtaaggatcctagtgtttatcatct
KO927sg81	AGAP000955-RA	CGTTCCGCGGACTCGACGCCCGG	CGTTCCGCGGACTCGACGCC	GCTTg	GTTT	tggtttggtggaaggagcagtatatcatcaat	gcgactggtaaggatcctagtgtttatcatct	tggtttggtggaaggagcagtatatcatcaatGAAGACgcGCTTgCGTTCCGCGGACTCGACGCCGTTTcgGTCTTCgcgactggtaaggatcctagtgtttatcatct
KO927sg82	AGAP000955-RA	GGGTATGCGGTACTGTACCAGGG	GGGTATGCGGTACTGTACCA	GCTTg	GTTT	tggtttggtggaaggagcagtatatcatcaat	gcgactggtaaggatcctagtgtttatcatct	tggtttggtggaaggagcagtatatcatcaatGAAGACgcGCTTgGGGTATGCGGTACTGTACCAGTTTcgGTCTTCgcgactggtaaggatcctagtgtttatcatct
KO927sg83	AGAP000955-RA	CGACCCGGATGACCCTTCGCTGG	CGACCCGGATGACCCTTCGC	GCTTg	GTTT	tggtttggtggaaggagcagtatatcatcaat	gcgactggtaaggatcctagtgtttatcatct	tggtttggtggaaggagcagtatatcatcaatGAAGACgcGCTTgCGACCCGGATGACCCTTCGCGTTTcgGTCTTCgcgactggtaaggatcctagtgtttatcatct
KO927sg84	AGAP000955-RA	GTAAGATCGACGTCCAAGCACGG	GTAAGATCGACGTCCAAGCA	GCTTg	GTTT	tggtttggtggaaggagcagtatatcatcaat	gcgactggtaaggatcctagtgtttatcatct	tggtttggtggaaggagcagtatatcatcaatGAAGACgcGCTTgGTAAGATCGACGTCCAAGCAGTTTcgGTCTTCgcgactggtaaggatcctagtgtttatcatct
KO927sg85	AGAP000955-RA	ATGGATGATAGGCTCGAGGTTGG	ATGGATGATAGGCTCGAGGT	GCTTg	GTTT	tggtttggtggaaggagcagtatatcatcaat	gcgactggtaaggatcctagtgtttatcatct	tggtttggtggaaggagcagtatatcatcaatGAAGACgcGCTTgATGGATGATAGGCTCGAGGTGTTTcgGTCTTCgcgactggtaaggatcctagtgtttatcatct
KO927sg86	AGAP000955-RA	TGCTTGGACGTCGATCTTACCGG	TGCTTGGACGTCGATCTTAC	GCTTg	GTTT	tggtttggtggaaggagcagtatatcatcaat	gcgactggtaaggatcctagtgtttatcatct	tggtttggtggaaggagcagtatatcatcaatGAAGACgcGCTTgTGCTTGGACGTCGATCTTACGTTTcgGTCTTCgcgactggtaaggatcctagtgtttatcatct
KO927sg87	AGAP000955-RA	GATGATAGGCTCGAGGTTGGTGG	GATGATAGGCTCGAGGTTGG	GCTTg	GTTT	tggtttggtggaaggagcagtatatcatcaat	gcgactggtaaggatcctagtgtttatcatct	tggtttggtggaaggagcagtatatcatcaatGAAGACgcGCTTgGATGATAGGCTCGAGGTTGGGTTTcgGTCTTCgcgactggtaaggatcctagtgtttatcatct
KO927sg88	AGAP000955-RA	TTGGACGTCGATCTTACCGGTGG	TTGGACGTCGATCTTACCGG	GCTTg	GTTT	tggtttggtggaaggagcagtatatcatcaat	gcgactggtaaggatcctagtgtttatcatct	tggtttggtggaaggagcagtatatcatcaatGAAGACgcGCTTgTTGGACGTCGATCTTACCGGGTTTcgGTCTTCgcgactggtaaggatcctagtgtttatcatct
KO927sg89	AGAP000955-RA	TACTACATGTTGCGTAACTATGG	TACTACATGTTGCGTAACTA	GCTTg	GTTT	tggtttggtggaaggagcagtatatcatcaat	gcgactggtaaggatcctagtgtttatcatct	tggtttggtggaaggagcagtatatcatcaatGAAGACgcGCTTgTACTACATGTTGCGTAACTAGTTTcgGTCTTCgcgactggtaaggatcctagtgtttatcatct
KO927sg90	AGAP000955-RA	TGCGTAACTATGGCCTGCGTCGG	TGCGTAACTATGGCCTGCGT	GCTTg	GTTT	tggtttggtggaaggagcagtatatcatcaat	gcgactggtaaggatcctagtgtttatcatct	tggtttggtggaaggagcagtatatcatcaatGAAGACgcGCTTgTGCGTAACTATGGCCTGCGTGTTTcgGTCTTCgcgactggtaaggatcctagtgtttatcatct
KO927sg91	AGAP000963-RA	TGACGGGCTTCCTGGCGACCGGG	TGACGGGCTTCCTGGCGACC	GCTTg	GTTT	tggtttggtggaaggagcagtatatcatcaat	gcgactggtaaggatcctagtgtttatcatct	tggtttggtggaaggagcagtatatcatcaatGAAGACgcGCTTgTGACGGGCTTCCTGGCGACCGTTTcgGTCTTCgcgactggtaaggatcctagtgtttatcatct
KO927sg92	AGAP000963-RA	GTCCGGTGTCTTCATTATCGAGG	GTCCGGTGTCTTCATTATCG	GCTTg	GTTT	tggtttggtggaaggagcagtatatcatcaat	gcgactggtaaggatcctagtgtttatcatct	tggtttggtggaaggagcagtatatcatcaatGAAGACgcGCTTgGTCCGGTGTCTTCATTATCGGTTTcgGTCTTCgcgactggtaaggatcctagtgtttatcatct
KO927sg93	AGAP000963-RA	TGATCTGGTGACGGGCTTCCTGG	TGATCTGGTGACGGGCTTCC	GCTTg	GTTT	tggtttggtggaaggagcagtatatcatcaat	gcgactggtaaggatcctagtgtttatcatct	tggtttggtggaaggagcagtatatcatcaatGAAGACgcGCTTgTGATCTGGTGACGGGCTTCCGTTTcgGTCTTCgcgactggtaaggatcctagtgtttatcatct
KO927sg94	AGAP000963-RA	AGATGCTCAATCGACGATGAAGG	AGATGCTCAATCGACGATGA	GCTTg	GTTT	tggtttggtggaaggagcagtatatcatcaat	gcgactggtaaggatcctagtgtttatcatct	tggtttggtggaaggagcagtatatcatcaatGAAGACgcGCTTgAGATGCTCAATCGACGATGAGTTTcgGTCTTCgcgactggtaaggatcctagtgtttatcatct
KO927sg95	AGAP000963-RA	CTTGGTGATGGCGAGATCGCGGG	CTTGGTGATGGCGAGATCGC	GCTTg	GTTT	tggtttggtggaaggagcagtatatcatcaat	gcgactggtaaggatcctagtgtttatcatct	tggtttggtggaaggagcagtatatcatcaatGAAGACgcGCTTgCTTGGTGATGGCGAGATCGCGTTTcgGTCTTCgcgactggtaaggatcctagtgtttatcatct
KO927sg96	AGAP000963-RA	GATGAAGGTGCGCCTTCATCAGG	GATGAAGGTGCGCCTTCATC	GCTTg	GTTT	tggtttggtggaaggagcagtatatcatcaat	gcgactggtaaggatcctagtgtttatcatct	tggtttggtggaaggagcagtatatcatcaatGAAGACgcGCTTgGATGAAGGTGCGCCTTCATCGTTTcgGTCTTCgcgactggtaaggatcctagtgtttatcatct
KO927sg97	AGAP000963-RA	CCGCGATCTCGCCATCACCAAGG	CCGCGATCTCGCCATCACCA	GCTTg	GTTT	tggtttggtggaaggagcagtatatcatcaat	gcgactggtaaggatcctagtgtttatcatct	tggtttggtggaaggagcagtatatcatcaatGAAGACgcGCTTgCCGCGATCTCGCCATCACCAGTTTcgGTCTTCgcgactggtaaggatcctagtgtttatcatct
KO927sg98	AGAP000963-RA	CGGTACTCTCTTGGTGCCGTTGG	CGGTACTCTCTTGGTGCCGT	GCTTg	GTTT	tggtttggtggaaggagcagtatatcatcaat	gcgactggtaaggatcctagtgtttatcatct	tggtttggtggaaggagcagtatatcatcaatGAAGACgcGCTTgCGGTACTCTCTTGGTGCCGTGTTTcgGTCTTCgcgactggtaaggatcctagtgtttatcatct
KO927sg99	AGAP000963-RA	GGCTCGATCGCGGTCATCAACGG	GGCTCGATCGCGGTCATCAA	GCTTg	GTTT	tggtttggtggaaggagcagtatatcatcaat	gcgactggtaaggatcctagtgtttatcatct	tggtttggtggaaggagcagtatatcatcaatGAAGACgcGCTTgGGCTCGATCGCGGTCATCAAGTTTcgGTCTTCgcgactggtaaggatcctagtgtttatcatct
KO927sg100	AGAP000963-RA	CGCCTCGATAATGAAGACACCGG	CGCCTCGATAATGAAGACAC	GCTTg	GTTT	tggtttggtggaaggagcagtatatcatcaat	gcgactggtaaggatcctagtgtttatcatct	tggtttggtggaaggagcagtatatcatcaatGAAGACgcGCTTgCGCCTCGATAATGAAGACACGTTTcgGTCTTCgcgactggtaaggatcctagtgtttatcatct
KO927sg101	AGAP001027-RA	AGCACATCAGGGCCGCACCCAGG	AGCACATCAGGGCCGCACCC	GCTTg	GTTT	tggtttggtggaaggagcagtatatcatcaat	gcgactggtaaggatcctagtgtttatcatct	tggtttggtggaaggagcagtatatcatcaatGAAGACgcGCTTgAGCACATCAGGGCCGCACCCGTTTcgGTCTTCgcgactggtaaggatcctagtgtttatcatct
KO927sg102	AGAP001027-RA	GTCGGGGCGAACCTGAACATAGG	GTCGGGGCGAACCTGAACAT	GCTTg	GTTT	tggtttggtggaaggagcagtatatcatcaat	gcgactggtaaggatcctagtgtttatcatct	tggtttggtggaaggagcagtatatcatcaatGAAGACgcGCTTgGTCGGGGCGAACCTGAACATGTTTcgGTCTTCgcgactggtaaggatcctagtgtttatcatct
KO927sg103	AGAP001027-RA	CGAGTACGGGTTCCCGGTGTCGG	CGAGTACGGGTTCCCGGTGT	GCTTg	GTTT	tggtttggtggaaggagcagtatatcatcaat	gcgactggtaaggatcctagtgtttatcatct	tggtttggtggaaggagcagtatatcatcaatGAAGACgcGCTTgCGAGTACGGGTTCCCGGTGTGTTTcgGTCTTCgcgactggtaaggatcctagtgtttatcatct
KO927sg104	AGAP001027-RA	TATGTAACCACTACTAGCCCCGG	TATGTAACCACTACTAGCCC	GCTTg	GTTT	tggtttggtggaaggagcagtatatcatcaat	gcgactggtaaggatcctagtgtttatcatct	tggtttggtggaaggagcagtatatcatcaatGAAGACgcGCTTgTATGTAACCACTACTAGCCCGTTTcgGTCTTCgcgactggtaaggatcctagtgtttatcatct
KO927sg105	AGAP001027-RA	CGGCCGGCACATTTCTCGGCTGG	CGGCCGGCACATTTCTCGGC	GCTTg	GTTT	tggtttggtggaaggagcagtatatcatcaat	gcgactggtaaggatcctagtgtttatcatct	tggtttggtggaaggagcagtatatcatcaatGAAGACgcGCTTgCGGCCGGCACATTTCTCGGCGTTTcgGTCTTCgcgactggtaaggatcctagtgtttatcatct
KO927sg106	AGAP001027-RA	ATAGCGCAGCCGTCGATTCGCGG	ATAGCGCAGCCGTCGATTCG	GCTTg	GTTT	tggtttggtggaaggagcagtatatcatcaat	gcgactggtaaggatcctagtgtttatcatct	tggtttggtggaaggagcagtatatcatcaatGAAGACgcGCTTgATAGCGCAGCCGTCGATTCGGTTTcgGTCTTCgcgactggtaaggatcctagtgtttatcatct
KO927sg107	AGAP001027-RA	CGGGGGCAAGGAGATGAGCTCGG	CGGGGGCAAGGAGATGAGCT	GCTTg	GTTT	tggtttggtggaaggagcagtatatcatcaat	gcgactggtaaggatcctagtgtttatcatct	tggtttggtggaaggagcagtatatcatcaatGAAGACgcGCTTgCGGGGGCAAGGAGATGAGCTGTTTcgGTCTTCgcgactggtaaggatcctagtgtttatcatct
KO927sg108	AGAP001027-RA	ACGAAATAGTACGGGCTTTCGGG	ACGAAATAGTACGGGCTTTC	GCTTg	GTTT	tggtttggtggaaggagcagtatatcatcaat	gcgactggtaaggatcctagtgtttatcatct	tggtttggtggaaggagcagtatatcatcaatGAAGACgcGCTTgACGAAATAGTACGGGCTTTCGTTTcgGTCTTCgcgactggtaaggatcctagtgtttatcatct
KO927sg109	AGAP001027-RA	GCTATCTCCGCCGTGTACGTCGG	GCTATCTCCGCCGTGTACGT	GCTTg	GTTT	tggtttggtggaaggagcagtatatcatcaat	gcgactggtaaggatcctagtgtttatcatct	tggtttggtggaaggagcagtatatcatcaatGAAGACgcGCTTgGCTATCTCCGCCGTGTACGTGTTTcgGTCTTCgcgactggtaaggatcctagtgtttatcatct
KO927sg110	AGAP001027-RA	CATCTTCGCCAGCGCTAACGGGG	CATCTTCGCCAGCGCTAACG	GCTTg	GTTT	tggtttggtggaaggagcagtatatcatcaat	gcgactggtaaggatcctagtgtttatcatct	tggtttggtggaaggagcagtatatcatcaatGAAGACgcGCTTgCATCTTCGCCAGCGCTAACGGTTTcgGTCTTCgcgactggtaaggatcctagtgtttatcatct
KO927sg111	AGAP001581-RA	CGCCTGCCTGGAGTGCTTTCTGG	CGCCTGCCTGGAGTGCTTTC	GCTTg	GTTT	tggtttggtggaaggagcagtatatcatcaat	gcgactggtaaggatcctagtgtttatcatct	tggtttggtggaaggagcagtatatcatcaatGAAGACgcGCTTgCGCCTGCCTGGAGTGCTTTCGTTTcgGTCTTCgcgactggtaaggatcctagtgtttatcatct
KO927sg112	AGAP001581-RA	GCATCCATATAGGGCTGGCCGGG	GCATCCATATAGGGCTGGCC	GCTTg	GTTT	tggtttggtggaaggagcagtatatcatcaat	gcgactggtaaggatcctagtgtttatcatct	tggtttggtggaaggagcagtatatcatcaatGAAGACgcGCTTgGCATCCATATAGGGCTGGCCGTTTcgGTCTTCgcgactggtaaggatcctagtgtttatcatct
KO927sg113	AGAP001581-RA	TCAAGAAGTACACCGGTCTAAGG	TCAAGAAGTACACCGGTCTA	GCTTg	GTTT	tggtttggtggaaggagcagtatatcatcaat	gcgactggtaaggatcctagtgtttatcatct	tggtttggtggaaggagcagtatatcatcaatGAAGACgcGCTTgTCAAGAAGTACACCGGTCTAGTTTcgGTCTTCgcgactggtaaggatcctagtgtttatcatct
KO927sg114	AGAP001581-RA	GGCAAGCACGACATGAAGCGCGG	GGCAAGCACGACATGAAGCG	GCTTg	GTTT	tggtttggtggaaggagcagtatatcatcaat	gcgactggtaaggatcctagtgtttatcatct	tggtttggtggaaggagcagtatatcatcaatGAAGACgcGCTTgGGCAAGCACGACATGAAGCGGTTTcgGTCTTCgcgactggtaaggatcctagtgtttatcatct
KO927sg115	AGAP001581-RA	GGGTGGAGAGTCGCTCCAGCCGG	GGGTGGAGAGTCGCTCCAGC	GCTTg	GTTT	tggtttggtggaaggagcagtatatcatcaat	gcgactggtaaggatcctagtgtttatcatct	tggtttggtggaaggagcagtatatcatcaatGAAGACgcGCTTgGGGTGGAGAGTCGCTCCAGCGTTTcgGTCTTCgcgactggtaaggatcctagtgtttatcatct
KO927sg116	AGAP001581-RA	CGGCCAGCCCTATATGGATGCGG	CGGCCAGCCCTATATGGATG	GCTTg	GTTT	tggtttggtggaaggagcagtatatcatcaat	gcgactggtaaggatcctagtgtttatcatct	tggtttggtggaaggagcagtatatcatcaatGAAGACgcGCTTgCGGCCAGCCCTATATGGATGGTTTcgGTCTTCgcgactggtaaggatcctagtgtttatcatct
KO927sg117	AGAP001581-RA	GACAAACCTCCATGTAGTCCGGG	GACAAACCTCCATGTAGTCC	GCTTg	GTTT	tggtttggtggaaggagcagtatatcatcaat	gcgactggtaaggatcctagtgtttatcatct	tggtttggtggaaggagcagtatatcatcaatGAAGACgcGCTTgGACAAACCTCCATGTAGTCCGTTTcgGTCTTCgcgactggtaaggatcctagtgtttatcatct
KO927sg118	AGAP001581-RA	GCTGCCATGTTTGGCCAACCCGG	GCTGCCATGTTTGGCCAACC	GCTTg	GTTT	tggtttggtggaaggagcagtatatcatcaat	gcgactggtaaggatcctagtgtttatcatct	tggtttggtggaaggagcagtatatcatcaatGAAGACgcGCTTgGCTGCCATGTTTGGCCAACCGTTTcgGTCTTCgcgactggtaaggatcctagtgtttatcatct
KO927sg119	AGAP001581-RA	CGCATCCATATAGGGCTGGCCGG	CGCATCCATATAGGGCTGGC	GCTTg	GTTT	tggtttggtggaaggagcagtatatcatcaat	gcgactggtaaggatcctagtgtttatcatct	tggtttggtggaaggagcagtatatcatcaatGAAGACgcGCTTgCGCATCCATATAGGGCTGGCGTTTcgGTCTTCgcgactggtaaggatcctagtgtttatcatct
KO927sg120	AGAP001581-RA	TCGAATCAAGTTCCTTAGACCGG	TCGAATCAAGTTCCTTAGAC	GCTTg	GTTT	tggtttggtggaaggagcagtatatcatcaat	gcgactggtaaggatcctagtgtttatcatct	tggtttggtggaaggagcagtatatcatcaatGAAGACgcGCTTgTCGAATCAAGTTCCTTAGACGTTTcgGTCTTCgcgactggtaaggatcctagtgtttatcatct
KO927sg121	AGAP001766-RA	GGTCCCCACATAAGCGACGGTGG	GGTCCCCACATAAGCGACGG	GCTTg	GTTT	tggtttggtggaaggagcagtatatcatcaat	gcgactggtaaggatcctagtgtttatcatct	tggtttggtggaaggagcagtatatcatcaatGAAGACgcGCTTgGGTCCCCACATAAGCGACGGGTTTcgGTCTTCgcgactggtaaggatcctagtgtttatcatct
KO927sg122	AGAP001766-RA	GATGGTCCCCACATAAGCGACGG	GATGGTCCCCACATAAGCGA	GCTTg	GTTT	tggtttggtggaaggagcagtatatcatcaat	gcgactggtaaggatcctagtgtttatcatct	tggtttggtggaaggagcagtatatcatcaatGAAGACgcGCTTgGATGGTCCCCACATAAGCGAGTTTcgGTCTTCgcgactggtaaggatcctagtgtttatcatct
KO927sg123	AGAP001766-RA	GTTCAGATACCATTGCAGGGTGG	GTTCAGATACCATTGCAGGG	GCTTg	GTTT	tggtttggtggaaggagcagtatatcatcaat	gcgactggtaaggatcctagtgtttatcatct	tggtttggtggaaggagcagtatatcatcaatGAAGACgcGCTTgGTTCAGATACCATTGCAGGGGTTTcgGTCTTCgcgactggtaaggatcctagtgtttatcatct
KO927sg124	AGAP001766-RA	CAGATACCATTGCAGGGTGGTGG	CAGATACCATTGCAGGGTGG	GCTTg	GTTT	tggtttggtggaaggagcagtatatcatcaat	gcgactggtaaggatcctagtgtttatcatct	tggtttggtggaaggagcagtatatcatcaatGAAGACgcGCTTgCAGATACCATTGCAGGGTGGGTTTcgGTCTTCgcgactggtaaggatcctagtgtttatcatct
KO927sg125	AGAP001766-RA	TCGTCCACCGTCGCTTATGTGGG	TCGTCCACCGTCGCTTATGT	GCTTg	GTTT	tggtttggtggaaggagcagtatatcatcaat	gcgactggtaaggatcctagtgtttatcatct	tggtttggtggaaggagcagtatatcatcaatGAAGACgcGCTTgTCGTCCACCGTCGCTTATGTGTTTcgGTCTTCgcgactggtaaggatcctagtgtttatcatct
KO927sg126	AGAP001766-RA	CGTCCACCGTCGCTTATGTGGGG	CGTCCACCGTCGCTTATGTG	GCTTg	GTTT	tggtttggtggaaggagcagtatatcatcaat	gcgactggtaaggatcctagtgtttatcatct	tggtttggtggaaggagcagtatatcatcaatGAAGACgcGCTTgCGTCCACCGTCGCTTATGTGGTTTcgGTCTTCgcgactggtaaggatcctagtgtttatcatct
KO927sg127	AGAP001766-RA	ATCGTTCAGATACCATTGCAGGG	ATCGTTCAGATACCATTGCA	GCTTg	GTTT	tggtttggtggaaggagcagtatatcatcaat	gcgactggtaaggatcctagtgtttatcatct	tggtttggtggaaggagcagtatatcatcaatGAAGACgcGCTTgATCGTTCAGATACCATTGCAGTTTcgGTCTTCgcgactggtaaggatcctagtgtttatcatct
KO927sg128	AGAP001766-RA	TGCGTTAATGAACATGAAAAAGG	TGCGTTAATGAACATGAAAA	GCTTg	GTTT	tggtttggtggaaggagcagtatatcatcaat	gcgactggtaaggatcctagtgtttatcatct	tggtttggtggaaggagcagtatatcatcaatGAAGACgcGCTTgTGCGTTAATGAACATGAAAAGTTTcgGTCTTCgcgactggtaaggatcctagtgtttatcatct
KO927sg129	AGAP001766-RA	AACTATATTACTAATTCGATGGG	AACTATATTACTAATTCGAT	GCTTg	GTTT	tggtttggtggaaggagcagtatatcatcaat	gcgactggtaaggatcctagtgtttatcatct	tggtttggtggaaggagcagtatatcatcaatGAAGACgcGCTTgAACTATATTACTAATTCGATGTTTcgGTCTTCgcgactggtaaggatcctagtgtttatcatct
KO927sg130	AGAP001766-RA	GGACGACAAAGCTTTCAAAACGG	GGACGACAAAGCTTTCAAAA	GCTTg	GTTT	tggtttggtggaaggagcagtatatcatcaat	gcgactggtaaggatcctagtgtttatcatct	tggtttggtggaaggagcagtatatcatcaatGAAGACgcGCTTgGGACGACAAAGCTTTCAAAAGTTTcgGTCTTCgcgactggtaaggatcctagtgtttatcatct
KO927sg131	AGAP001769-RD	GCGTGGAGGCCGGATATGAGCGG	GCGTGGAGGCCGGATATGAG	GCTTg	GTTT	tggtttggtggaaggagcagtatatcatcaat	gcgactggtaaggatcctagtgtttatcatct	tggtttggtggaaggagcagtatatcatcaatGAAGACgcGCTTgGCGTGGAGGCCGGATATGAGGTTTcgGTCTTCgcgactggtaaggatcctagtgtttatcatct
KO927sg132	AGAP001769-RD	GGCCGGATATGAGCGGCCCGAGG	GGCCGGATATGAGCGGCCCG	GCTTg	GTTT	tggtttggtggaaggagcagtatatcatcaat	gcgactggtaaggatcctagtgtttatcatct	tggtttggtggaaggagcagtatatcatcaatGAAGACgcGCTTgGGCCGGATATGAGCGGCCCGGTTTcgGTCTTCgcgactggtaaggatcctagtgtttatcatct
KO927sg133	AGAP001769-RD	GCCTGCAACTCCTACATCCTTGG	GCCTGCAACTCCTACATCCT	GCTTg	GTTT	tggtttggtggaaggagcagtatatcatcaat	gcgactggtaaggatcctagtgtttatcatct	tggtttggtggaaggagcagtatatcatcaatGAAGACgcGCTTgGCCTGCAACTCCTACATCCTGTTTcgGTCTTCgcgactggtaaggatcctagtgtttatcatct
KO927sg134	AGAP001769-RD	CAAGCAGAACCCAAGGATGTAGG	CAAGCAGAACCCAAGGATGT	GCTTg	GTTT	tggtttggtggaaggagcagtatatcatcaat	gcgactggtaaggatcctagtgtttatcatct	tggtttggtggaaggagcagtatatcatcaatGAAGACgcGCTTgCAAGCAGAACCCAAGGATGTGTTTcgGTCTTCgcgactggtaaggatcctagtgtttatcatct
KO927sg135	AGAP001769-RD	TACCATTGAAGCGTGGAGGCCGG	TACCATTGAAGCGTGGAGGC	GCTTg	GTTT	tggtttggtggaaggagcagtatatcatcaat	gcgactggtaaggatcctagtgtttatcatct	tggtttggtggaaggagcagtatatcatcaatGAAGACgcGCTTgTACCATTGAAGCGTGGAGGCGTTTcgGTCTTCgcgactggtaaggatcctagtgtttatcatct
KO927sg136	AGAP001769-RD	CCCAAGGATGTAGGAGTTGCAGG	CCCAAGGATGTAGGAGTTGC	GCTTg	GTTT	tggtttggtggaaggagcagtatatcatcaat	gcgactggtaaggatcctagtgtttatcatct	tggtttggtggaaggagcagtatatcatcaatGAAGACgcGCTTgCCCAAGGATGTAGGAGTTGCGTTTcgGTCTTCgcgactggtaaggatcctagtgtttatcatct
KO927sg137	AGAP001769-RD	ATTCAGGTACCATTGAAGCGTGG	ATTCAGGTACCATTGAAGCG	GCTTg	GTTT	tggtttggtggaaggagcagtatatcatcaat	gcgactggtaaggatcctagtgtttatcatct	tggtttggtggaaggagcagtatatcatcaatGAAGACgcGCTTgATTCAGGTACCATTGAAGCGGTTTcgGTCTTCgcgactggtaaggatcctagtgtttatcatct
KO927sg138	AGAP001769-RD	CGCTCACTATCACTGATATGGGG	CGCTCACTATCACTGATATG	GCTTg	GTTT	tggtttggtggaaggagcagtatatcatcaat	gcgactggtaaggatcctagtgtttatcatct	tggtttggtggaaggagcagtatatcatcaatGAAGACgcGCTTgCGCTCACTATCACTGATATGGTTTcgGTCTTCgcgactggtaaggatcctagtgtttatcatct
KO927sg139	AGAP001769-RD	CCACAAGATGGGTGAAAGGCTGG	CCACAAGATGGGTGAAAGGC	GCTTg	GTTT	tggtttggtggaaggagcagtatatcatcaat	gcgactggtaaggatcctagtgtttatcatct	tggtttggtggaaggagcagtatatcatcaatGAAGACgcGCTTgCCACAAGATGGGTGAAAGGCGTTTcgGTCTTCgcgactggtaaggatcctagtgtttatcatct
KO927sg140	AGAP001769-RD	CCAGCCTTTCACCCATCTTGTGG	CCAGCCTTTCACCCATCTTG	GCTTg	GTTT	tggtttggtggaaggagcagtatatcatcaat	gcgactggtaaggatcctagtgtttatcatct	tggtttggtggaaggagcagtatatcatcaatGAAGACgcGCTTgCCAGCCTTTCACCCATCTTGGTTTcgGTCTTCgcgactggtaaggatcctagtgtttatcatct
KO927sg141	AGAP002026-RA	GGTTAAGCGACTTTCTGCTCTGG	GGTTAAGCGACTTTCTGCTC	GCTTg	GTTT	tggtttggtggaaggagcagtatatcatcaat	gcgactggtaaggatcctagtgtttatcatct	tggtttggtggaaggagcagtatatcatcaatGAAGACgcGCTTgGGTTAAGCGACTTTCTGCTCGTTTcgGTCTTCgcgactggtaaggatcctagtgtttatcatct
KO927sg142	AGAP002026-RA	GCGCCGTGTTCTCCTATCAGCGG	GCGCCGTGTTCTCCTATCAG	GCTTg	GTTT	tggtttggtggaaggagcagtatatcatcaat	gcgactggtaaggatcctagtgtttatcatct	tggtttggtggaaggagcagtatatcatcaatGAAGACgcGCTTgGCGCCGTGTTCTCCTATCAGGTTTcgGTCTTCgcgactggtaaggatcctagtgtttatcatct
KO927sg143	AGAP002026-RA	GTCGCTTAACCGCACCTCACCGG	GTCGCTTAACCGCACCTCAC	GCTTg	GTTT	tggtttggtggaaggagcagtatatcatcaat	gcgactggtaaggatcctagtgtttatcatct	tggtttggtggaaggagcagtatatcatcaatGAAGACgcGCTTgGTCGCTTAACCGCACCTCACGTTTcgGTCTTCgcgactggtaaggatcctagtgtttatcatct
KO927sg144	AGAP002026-RA	TGGAATGTGTGATCTCGTCCCGG	TGGAATGTGTGATCTCGTCC	GCTTg	GTTT	tggtttggtggaaggagcagtatatcatcaat	gcgactggtaaggatcctagtgtttatcatct	tggtttggtggaaggagcagtatatcatcaatGAAGACgcGCTTgTGGAATGTGTGATCTCGTCCGTTTcgGTCTTCgcgactggtaaggatcctagtgtttatcatct
KO927sg145	AGAP002026-RA	CGACTTTCTGCTCTGGCAGTCGG	CGACTTTCTGCTCTGGCAGT	GCTTg	GTTT	tggtttggtggaaggagcagtatatcatcaat	gcgactggtaaggatcctagtgtttatcatct	tggtttggtggaaggagcagtatatcatcaatGAAGACgcGCTTgCGACTTTCTGCTCTGGCAGTGTTTcgGTCTTCgcgactggtaaggatcctagtgtttatcatct
KO927sg146	AGAP002026-RA	CACCAAGTATTCTGCTGAGCCGG	CACCAAGTATTCTGCTGAGC	GCTTg	GTTT	tggtttggtggaaggagcagtatatcatcaat	gcgactggtaaggatcctagtgtttatcatct	tggtttggtggaaggagcagtatatcatcaatGAAGACgcGCTTgCACCAAGTATTCTGCTGAGCGTTTcgGTCTTCgcgactggtaaggatcctagtgtttatcatct
KO927sg147	AGAP002026-RA	GCGCCAGCGCACCCGCTGATAGG	GCGCCAGCGCACCCGCTGAT	GCTTg	GTTT	tggtttggtggaaggagcagtatatcatcaat	gcgactggtaaggatcctagtgtttatcatct	tggtttggtggaaggagcagtatatcatcaatGAAGACgcGCTTgGCGCCAGCGCACCCGCTGATGTTTcgGTCTTCgcgactggtaaggatcctagtgtttatcatct
KO927sg148	AGAP002026-RA	CGCCGTGTTCTCCTATCAGCGGG	CGCCGTGTTCTCCTATCAGC	GCTTg	GTTT	tggtttggtggaaggagcagtatatcatcaat	gcgactggtaaggatcctagtgtttatcatct	tggtttggtggaaggagcagtatatcatcaatGAAGACgcGCTTgCGCCGTGTTCTCCTATCAGCGTTTcgGTCTTCgcgactggtaaggatcctagtgtttatcatct
KO927sg149	AGAP002026-RA	TTCACCATCTGGCATCTGCTCGG	TTCACCATCTGGCATCTGCT	GCTTg	GTTT	tggtttggtggaaggagcagtatatcatcaat	gcgactggtaaggatcctagtgtttatcatct	tggtttggtggaaggagcagtatatcatcaatGAAGACgcGCTTgTTCACCATCTGGCATCTGCTGTTTcgGTCTTCgcgactggtaaggatcctagtgtttatcatct
KO927sg150	AGAP002026-RA	AATACTTGGTGTAGAGGCAGCGG	AATACTTGGTGTAGAGGCAG	GCTTg	GTTT	tggtttggtggaaggagcagtatatcatcaat	gcgactggtaaggatcctagtgtttatcatct	tggtttggtggaaggagcagtatatcatcaatGAAGACgcGCTTgAATACTTGGTGTAGAGGCAGGTTTcgGTCTTCgcgactggtaaggatcctagtgtttatcatct
KO927sg151	AGAP002090-RA	ACTCACGCTATGGCTTACCGGGG	ACTCACGCTATGGCTTACCG	GCTTg	GTTT	tggtttggtggaaggagcagtatatcatcaat	gcgactggtaaggatcctagtgtttatcatct	tggtttggtggaaggagcagtatatcatcaatGAAGACgcGCTTgACTCACGCTATGGCTTACCGGTTTcgGTCTTCgcgactggtaaggatcctagtgtttatcatct
KO927sg152	AGAP002090-RA	GTACCGAAGAGTCACTACCGAGG	GTACCGAAGAGTCACTACCG	GCTTg	GTTT	tggtttggtggaaggagcagtatatcatcaat	gcgactggtaaggatcctagtgtttatcatct	tggtttggtggaaggagcagtatatcatcaatGAAGACgcGCTTgGTACCGAAGAGTCACTACCGGTTTcgGTCTTCgcgactggtaaggatcctagtgtttatcatct
KO927sg153	AGAP002090-RA	GCCCAACAGACCTCATGCACGGG	GCCCAACAGACCTCATGCAC	GCTTg	GTTT	tggtttggtggaaggagcagtatatcatcaat	gcgactggtaaggatcctagtgtttatcatct	tggtttggtggaaggagcagtatatcatcaatGAAGACgcGCTTgGCCCAACAGACCTCATGCACGTTTcgGTCTTCgcgactggtaaggatcctagtgtttatcatct
KO927sg154	AGAP002090-RA	GTAACGGGGCACCCTTCGTGTGG	GTAACGGGGCACCCTTCGTG	GCTTg	GTTT	tggtttggtggaaggagcagtatatcatcaat	gcgactggtaaggatcctagtgtttatcatct	tggtttggtggaaggagcagtatatcatcaatGAAGACgcGCTTgGTAACGGGGCACCCTTCGTGGTTTcgGTCTTCgcgactggtaaggatcctagtgtttatcatct
KO927sg155	AGAP002090-RA	ATGATGTCGCATCGACAGTTCGG	ATGATGTCGCATCGACAGTT	GCTTg	GTTT	tggtttggtggaaggagcagtatatcatcaat	gcgactggtaaggatcctagtgtttatcatct	tggtttggtggaaggagcagtatatcatcaatGAAGACgcGCTTgATGATGTCGCATCGACAGTTGTTTcgGTCTTCgcgactggtaaggatcctagtgtttatcatct
KO927sg156	AGAP002090-RA	CGTCTACGTGGAAGGCGCCACGG	CGTCTACGTGGAAGGCGCCA	GCTTg	GTTT	tggtttggtggaaggagcagtatatcatcaat	gcgactggtaaggatcctagtgtttatcatct	tggtttggtggaaggagcagtatatcatcaatGAAGACgcGCTTgCGTCTACGTGGAAGGCGCCAGTTTcgGTCTTCgcgactggtaaggatcctagtgtttatcatct
KO927sg157	AGAP002090-RA	GTCCACCCTGGAGACTGTGCAGG	GTCCACCCTGGAGACTGTGC	GCTTg	GTTT	tggtttggtggaaggagcagtatatcatcaat	gcgactggtaaggatcctagtgtttatcatct	tggtttggtggaaggagcagtatatcatcaatGAAGACgcGCTTgGTCCACCCTGGAGACTGTGCGTTTcgGTCTTCgcgactggtaaggatcctagtgtttatcatct
KO927sg158	AGAP002090-RA	TCGTCGCAATCTACTATCAGCGG	TCGTCGCAATCTACTATCAG	GCTTg	GTTT	tggtttggtggaaggagcagtatatcatcaat	gcgactggtaaggatcctagtgtttatcatct	tggtttggtggaaggagcagtatatcatcaatGAAGACgcGCTTgTCGTCGCAATCTACTATCAGGTTTcgGTCTTCgcgactggtaaggatcctagtgtttatcatct
KO927sg159	AGAP002090-RA	TCGCTGACACCGCACTATCACGG	TCGCTGACACCGCACTATCA	GCTTg	GTTT	tggtttggtggaaggagcagtatatcatcaat	gcgactggtaaggatcctagtgtttatcatct	tggtttggtggaaggagcagtatatcatcaatGAAGACgcGCTTgTCGCTGACACCGCACTATCAGTTTcgGTCTTCgcgactggtaaggatcctagtgtttatcatct
KO927sg160	AGAP002090-RA	TGCCCTCGGTAGTGACTCTTCGG	TGCCCTCGGTAGTGACTCTT	GCTTg	GTTT	tggtttggtggaaggagcagtatatcatcaat	gcgactggtaaggatcctagtgtttatcatct	tggtttggtggaaggagcagtatatcatcaatGAAGACgcGCTTgTGCCCTCGGTAGTGACTCTTGTTTcgGTCTTCgcgactggtaaggatcctagtgtttatcatct
KO927sg161	AGAP002095-RA	GAATCTGCCACGCGAGGACCAGG	GAATCTGCCACGCGAGGACC	GCTTg	GTTT	tggtttggtggaaggagcagtatatcatcaat	gcgactggtaaggatcctagtgtttatcatct	tggtttggtggaaggagcagtatatcatcaatGAAGACgcGCTTgGAATCTGCCACGCGAGGACCGTTTcgGTCTTCgcgactggtaaggatcctagtgtttatcatct
KO927sg162	AGAP002095-RA	ATATACGGGGCCTAAAATGTCGG	ATATACGGGGCCTAAAATGT	GCTTg	GTTT	tggtttggtggaaggagcagtatatcatcaat	gcgactggtaaggatcctagtgtttatcatct	tggtttggtggaaggagcagtatatcatcaatGAAGACgcGCTTgATATACGGGGCCTAAAATGTGTTTcgGTCTTCgcgactggtaaggatcctagtgtttatcatct
KO927sg163	AGAP002095-RA	ACGATGGCCGCGTCACTATCCGG	ACGATGGCCGCGTCACTATC	GCTTg	GTTT	tggtttggtggaaggagcagtatatcatcaat	gcgactggtaaggatcctagtgtttatcatct	tggtttggtggaaggagcagtatatcatcaatGAAGACgcGCTTgACGATGGCCGCGTCACTATCGTTTcgGTCTTCgcgactggtaaggatcctagtgtttatcatct
KO927sg164	AGAP002095-RA	AGATGCTTCGAGCCGCTGAGCGG	AGATGCTTCGAGCCGCTGAG	GCTTg	GTTT	tggtttggtggaaggagcagtatatcatcaat	gcgactggtaaggatcctagtgtttatcatct	tggtttggtggaaggagcagtatatcatcaatGAAGACgcGCTTgAGATGCTTCGAGCCGCTGAGGTTTcgGTCTTCgcgactggtaaggatcctagtgtttatcatct
KO927sg165	AGAP002095-RA	AGCTAATCGAGTTTGCCCGACGG	AGCTAATCGAGTTTGCCCGA	GCTTg	GTTT	tggtttggtggaaggagcagtatatcatcaat	gcgactggtaaggatcctagtgtttatcatct	tggtttggtggaaggagcagtatatcatcaatGAAGACgcGCTTgAGCTAATCGAGTTTGCCCGAGTTTcgGTCTTCgcgactggtaaggatcctagtgtttatcatct
KO927sg166	AGAP002095-RA	CCTGTCGTACGCGTGCCGGGAGG	CCTGTCGTACGCGTGCCGGG	GCTTg	GTTT	tggtttggtggaaggagcagtatatcatcaat	gcgactggtaaggatcctagtgtttatcatct	tggtttggtggaaggagcagtatatcatcaatGAAGACgcGCTTgCCTGTCGTACGCGTGCCGGGGTTTcgGTCTTCgcgactggtaaggatcctagtgtttatcatct
KO927sg167	AGAP002095-RA	GCTTGTCGCCGAGCAATCGCAGG	GCTTGTCGCCGAGCAATCGC	GCTTg	GTTT	tggtttggtggaaggagcagtatatcatcaat	gcgactggtaaggatcctagtgtttatcatct	tggtttggtggaaggagcagtatatcatcaatGAAGACgcGCTTgGCTTGTCGCCGAGCAATCGCGTTTcgGTCTTCgcgactggtaaggatcctagtgtttatcatct
KO927sg168	AGAP002095-RA	CTCCATACTTCGCCAGGCGACGG	CTCCATACTTCGCCAGGCGA	GCTTg	GTTT	tggtttggtggaaggagcagtatatcatcaat	gcgactggtaaggatcctagtgtttatcatct	tggtttggtggaaggagcagtatatcatcaatGAAGACgcGCTTgCTCCATACTTCGCCAGGCGAGTTTcgGTCTTCgcgactggtaaggatcctagtgtttatcatct
KO927sg169	AGAP002095-RA	GTCGGGCAAACTCGATTAGCTGG	GTCGGGCAAACTCGATTAGC	GCTTg	GTTT	tggtttggtggaaggagcagtatatcatcaat	gcgactggtaaggatcctagtgtttatcatct	tggtttggtggaaggagcagtatatcatcaatGAAGACgcGCTTgGTCGGGCAAACTCGATTAGCGTTTcgGTCTTCgcgactggtaaggatcctagtgtttatcatct
KO927sg170	AGAP002095-RA	GCCCGGCAACAACTGTGGCCCGG	GCCCGGCAACAACTGTGGCC	GCTTg	GTTT	tggtttggtggaaggagcagtatatcatcaat	gcgactggtaaggatcctagtgtttatcatct	tggtttggtggaaggagcagtatatcatcaatGAAGACgcGCTTgGCCCGGCAACAACTGTGGCCGTTTcgGTCTTCgcgactggtaaggatcctagtgtttatcatct
KO927sg171	AGAP002149-RB	CCAGCGCAGATGCCTCCTTGTGG	CCAGCGCAGATGCCTCCTTG	GCTTg	GTTT	tggtttggtggaaggagcagtatatcatcaat	gcgactggtaaggatcctagtgtttatcatct	tggtttggtggaaggagcagtatatcatcaatGAAGACgcGCTTgCCAGCGCAGATGCCTCCTTGGTTTcgGTCTTCgcgactggtaaggatcctagtgtttatcatct
KO927sg172	AGAP002149-RB	AGCCAGAAAGCCATTACTGGCGG	AGCCAGAAAGCCATTACTGG	GCTTg	GTTT	tggtttggtggaaggagcagtatatcatcaat	gcgactggtaaggatcctagtgtttatcatct	tggtttggtggaaggagcagtatatcatcaatGAAGACgcGCTTgAGCCAGAAAGCCATTACTGGGTTTcgGTCTTCgcgactggtaaggatcctagtgtttatcatct
KO927sg173	AGAP002149-RB	GTTCCCTTGGGTCTCGTGATTGG	GTTCCCTTGGGTCTCGTGAT	GCTTg	GTTT	tggtttggtggaaggagcagtatatcatcaat	gcgactggtaaggatcctagtgtttatcatct	tggtttggtggaaggagcagtatatcatcaatGAAGACgcGCTTgGTTCCCTTGGGTCTCGTGATGTTTcgGTCTTCgcgactggtaaggatcctagtgtttatcatct
KO927sg174	AGAP002149-RB	ATGTCCGAACTCGCGCCTCTCGG	ATGTCCGAACTCGCGCCTCT	GCTTg	GTTT	tggtttggtggaaggagcagtatatcatcaat	gcgactggtaaggatcctagtgtttatcatct	tggtttggtggaaggagcagtatatcatcaatGAAGACgcGCTTgATGTCCGAACTCGCGCCTCTGTTTcgGTCTTCgcgactggtaaggatcctagtgtttatcatct
KO927sg175	AGAP002149-RB	AAATTCTCTACTGGAGACATTGG	AAATTCTCTACTGGAGACAT	GCTTg	GTTT	tggtttggtggaaggagcagtatatcatcaat	gcgactggtaaggatcctagtgtttatcatct	tggtttggtggaaggagcagtatatcatcaatGAAGACgcGCTTgAAATTCTCTACTGGAGACATGTTTcgGTCTTCgcgactggtaaggatcctagtgtttatcatct
KO927sg176	AGAP002149-RB	GCCAAGTATGGGTATGGGCGAGG	GCCAAGTATGGGTATGGGCG	GCTTg	GTTT	tggtttggtggaaggagcagtatatcatcaat	gcgactggtaaggatcctagtgtttatcatct	tggtttggtggaaggagcagtatatcatcaatGAAGACgcGCTTgGCCAAGTATGGGTATGGGCGGTTTcgGTCTTCgcgactggtaaggatcctagtgtttatcatct
KO927sg177	AGAP002149-RB	TCTGTCTATGATCCGGAGCCAGG	TCTGTCTATGATCCGGAGCC	GCTTg	GTTT	tggtttggtggaaggagcagtatatcatcaat	gcgactggtaaggatcctagtgtttatcatct	tggtttggtggaaggagcagtatatcatcaatGAAGACgcGCTTgTCTGTCTATGATCCGGAGCCGTTTcgGTCTTCgcgactggtaaggatcctagtgtttatcatct
KO927sg178	AGAP002149-RB	GGTAGTCTTCCACGCGCCCATGG	GGTAGTCTTCCACGCGCCCA	GCTTg	GTTT	tggtttggtggaaggagcagtatatcatcaat	gcgactggtaaggatcctagtgtttatcatct	tggtttggtggaaggagcagtatatcatcaatGAAGACgcGCTTgGGTAGTCTTCCACGCGCCCAGTTTcgGTCTTCgcgactggtaaggatcctagtgtttatcatct
KO927sg179	AGAP002149-RB	GCATCCACATCGGCAACTGTAGG	GCATCCACATCGGCAACTGT	GCTTg	GTTT	tggtttggtggaaggagcagtatatcatcaat	gcgactggtaaggatcctagtgtttatcatct	tggtttggtggaaggagcagtatatcatcaatGAAGACgcGCTTgGCATCCACATCGGCAACTGTGTTTcgGTCTTCgcgactggtaaggatcctagtgtttatcatct
KO927sg180	AGAP002149-RB	GGTTACTGGTACGAATTCCTTGG	GGTTACTGGTACGAATTCCT	GCTTg	GTTT	tggtttggtggaaggagcagtatatcatcaat	gcgactggtaaggatcctagtgtttatcatct	tggtttggtggaaggagcagtatatcatcaatGAAGACgcGCTTgGGTTACTGGTACGAATTCCTGTTTcgGTCTTCgcgactggtaaggatcctagtgtttatcatct
KO927sg181	AGAP002244-RA	ATATGCCTCGACTTTAAGTACGG	ATATGCCTCGACTTTAAGTA	GCTTg	GTTT	tggtttggtggaaggagcagtatatcatcaat	gcgactggtaaggatcctagtgtttatcatct	tggtttggtggaaggagcagtatatcatcaatGAAGACgcGCTTgATATGCCTCGACTTTAAGTAGTTTcgGTCTTCgcgactggtaaggatcctagtgtttatcatct
KO927sg182	AGAP002244-RA	CAACATCGAAGAGCCGTACACGG	CAACATCGAAGAGCCGTACA	GCTTg	GTTT	tggtttggtggaaggagcagtatatcatcaat	gcgactggtaaggatcctagtgtttatcatct	tggtttggtggaaggagcagtatatcatcaatGAAGACgcGCTTgCAACATCGAAGAGCCGTACAGTTTcgGTCTTCgcgactggtaaggatcctagtgtttatcatct
KO927sg183	AGAP002244-RA	TTCATGCACATGGTGGACCAGGG	TTCATGCACATGGTGGACCA	GCTTg	GTTT	tggtttggtggaaggagcagtatatcatcaat	gcgactggtaaggatcctagtgtttatcatct	tggtttggtggaaggagcagtatatcatcaatGAAGACgcGCTTgTTCATGCACATGGTGGACCAGTTTcgGTCTTCgcgactggtaaggatcctagtgtttatcatct
KO927sg184	AGAP002244-RA	GTTTGGCAACCCTCCGTGTACGG	GTTTGGCAACCCTCCGTGTA	GCTTg	GTTT	tggtttggtggaaggagcagtatatcatcaat	gcgactggtaaggatcctagtgtttatcatct	tggtttggtggaaggagcagtatatcatcaatGAAGACgcGCTTgGTTTGGCAACCCTCCGTGTAGTTTcgGTCTTCgcgactggtaaggatcctagtgtttatcatct
KO927sg185	AGAP002244-RA	CCGGGGGTCTCTCTGCAATTCGG	CCGGGGGTCTCTCTGCAATT	GCTTg	GTTT	tggtttggtggaaggagcagtatatcatcaat	gcgactggtaaggatcctagtgtttatcatct	tggtttggtggaaggagcagtatatcatcaatGAAGACgcGCTTgCCGGGGGTCTCTCTGCAATTGTTTcgGTCTTCgcgactggtaaggatcctagtgtttatcatct
KO927sg186	AGAP002244-RA	AGCATGTGCTCAGTGCTCTATGG	AGCATGTGCTCAGTGCTCTA	GCTTg	GTTT	tggtttggtggaaggagcagtatatcatcaat	gcgactggtaaggatcctagtgtttatcatct	tggtttggtggaaggagcagtatatcatcaatGAAGACgcGCTTgAGCATGTGCTCAGTGCTCTAGTTTcgGTCTTCgcgactggtaaggatcctagtgtttatcatct
KO927sg187	AGAP002244-RA	TTACGGCCATCGCGTCCGCATGG	TTACGGCCATCGCGTCCGCA	GCTTg	GTTT	tggtttggtggaaggagcagtatatcatcaat	gcgactggtaaggatcctagtgtttatcatct	tggtttggtggaaggagcagtatatcatcaatGAAGACgcGCTTgTTACGGCCATCGCGTCCGCAGTTTcgGTCTTCgcgactggtaaggatcctagtgtttatcatct
KO927sg188	AGAP002244-RA	CGACCGGGGCAACTACCATGCGG	CGACCGGGGCAACTACCATG	GCTTg	GTTT	tggtttggtggaaggagcagtatatcatcaat	gcgactggtaaggatcctagtgtttatcatct	tggtttggtggaaggagcagtatatcatcaatGAAGACgcGCTTgCGACCGGGGCAACTACCATGGTTTcgGTCTTCgcgactggtaaggatcctagtgtttatcatct
KO927sg189	AGAP002244-RA	CGCATGGTAGTTGCCCCGGTCGG	CGCATGGTAGTTGCCCCGGT	GCTTg	GTTT	tggtttggtggaaggagcagtatatcatcaat	gcgactggtaaggatcctagtgtttatcatct	tggtttggtggaaggagcagtatatcatcaatGAAGACgcGCTTgCGCATGGTAGTTGCCCCGGTGTTTcgGTCTTCgcgactggtaaggatcctagtgtttatcatct
KO927sg190	AGAP002244-RA	ATCGAAGAGCCGTACACGGAGGG	ATCGAAGAGCCGTACACGGA	GCTTg	GTTT	tggtttggtggaaggagcagtatatcatcaat	gcgactggtaaggatcctagtgtttatcatct	tggtttggtggaaggagcagtatatcatcaatGAAGACgcGCTTgATCGAAGAGCCGTACACGGAGTTTcgGTCTTCgcgactggtaaggatcctagtgtttatcatct
KO927sg191	AGAP002270-RA	GCCCCTGAATACGTCCAACTGGG	GCCCCTGAATACGTCCAACT	GCTTg	GTTT	tggtttggtggaaggagcagtatatcatcaat	gcgactggtaaggatcctagtgtttatcatct	tggtttggtggaaggagcagtatatcatcaatGAAGACgcGCTTgGCCCCTGAATACGTCCAACTGTTTcgGTCTTCgcgactggtaaggatcctagtgtttatcatct
KO927sg192	AGAP002270-RA	ACAAGATGTGAGGGACGCTTCGG	ACAAGATGTGAGGGACGCTT	GCTTg	GTTT	tggtttggtggaaggagcagtatatcatcaat	gcgactggtaaggatcctagtgtttatcatct	tggtttggtggaaggagcagtatatcatcaatGAAGACgcGCTTgACAAGATGTGAGGGACGCTTGTTTcgGTCTTCgcgactggtaaggatcctagtgtttatcatct
KO927sg193	AGAP002270-RA	CCTGCGGGCTAACCGGAGCAGGG	CCTGCGGGCTAACCGGAGCA	GCTTg	GTTT	tggtttggtggaaggagcagtatatcatcaat	gcgactggtaaggatcctagtgtttatcatct	tggtttggtggaaggagcagtatatcatcaatGAAGACgcGCTTgCCTGCGGGCTAACCGGAGCAGTTTcgGTCTTCgcgactggtaaggatcctagtgtttatcatct
KO927sg194	AGAP002270-RA	ACCCAGTTGGACGTATTCAGGGG	ACCCAGTTGGACGTATTCAG	GCTTg	GTTT	tggtttggtggaaggagcagtatatcatcaat	gcgactggtaaggatcctagtgtttatcatct	tggtttggtggaaggagcagtatatcatcaatGAAGACgcGCTTgACCCAGTTGGACGTATTCAGGTTTcgGTCTTCgcgactggtaaggatcctagtgtttatcatct
KO927sg195	AGAP002270-RA	CCACCCAGTTGGACGTATTCAGG	CCACCCAGTTGGACGTATTC	GCTTg	GTTT	tggtttggtggaaggagcagtatatcatcaat	gcgactggtaaggatcctagtgtttatcatct	tggtttggtggaaggagcagtatatcatcaatGAAGACgcGCTTgCCACCCAGTTGGACGTATTCGTTTcgGTCTTCgcgactggtaaggatcctagtgtttatcatct
KO927sg196	AGAP002270-RA	ACTCAACCCTGCGGGCTAACCGG	ACTCAACCCTGCGGGCTAAC	GCTTg	GTTT	tggtttggtggaaggagcagtatatcatcaat	gcgactggtaaggatcctagtgtttatcatct	tggtttggtggaaggagcagtatatcatcaatGAAGACgcGCTTgACTCAACCCTGCGGGCTAACGTTTcgGTCTTCgcgactggtaaggatcctagtgtttatcatct
KO927sg197	AGAP002270-RA	GGTGCTATAGCCCACCCAGTTGG	GGTGCTATAGCCCACCCAGT	GCTTg	GTTT	tggtttggtggaaggagcagtatatcatcaat	gcgactggtaaggatcctagtgtttatcatct	tggtttggtggaaggagcagtatatcatcaatGAAGACgcGCTTgGGTGCTATAGCCCACCCAGTGTTTcgGTCTTCgcgactggtaaggatcctagtgtttatcatct
KO927sg198	AGAP002270-RA	TGCCCCTGAATACGTCCAACTGG	TGCCCCTGAATACGTCCAAC	GCTTg	GTTT	tggtttggtggaaggagcagtatatcatcaat	gcgactggtaaggatcctagtgtttatcatct	tggtttggtggaaggagcagtatatcatcaatGAAGACgcGCTTgTGCCCCTGAATACGTCCAACGTTTcgGTCTTCgcgactggtaaggatcctagtgtttatcatct
KO927sg199	AGAP002270-RA	TGCGGTGTGGATACGTATCGCGG	TGCGGTGTGGATACGTATCG	GCTTg	GTTT	tggtttggtggaaggagcagtatatcatcaat	gcgactggtaaggatcctagtgtttatcatct	tggtttggtggaaggagcagtatatcatcaatGAAGACgcGCTTgTGCGGTGTGGATACGTATCGGTTTcgGTCTTCgcgactggtaaggatcctagtgtttatcatct
KO927sg200	AGAP002270-RA	CTGCTCACAGCTTCCTGTCACGG	CTGCTCACAGCTTCCTGTCA	GCTTg	GTTT	tggtttggtggaaggagcagtatatcatcaat	gcgactggtaaggatcctagtgtttatcatct	tggtttggtggaaggagcagtatatcatcaatGAAGACgcGCTTgCTGCTCACAGCTTCCTGTCAGTTTcgGTCTTCgcgactggtaaggatcctagtgtttatcatct
KO927sg201	AGAP002344-RA	TGCAAACAGGCGACTCCCACCGG	TGCAAACAGGCGACTCCCAC	GCTTg	GTTT	tggtttggtggaaggagcagtatatcatcaat	gcgactggtaaggatcctagtgtttatcatct	tggtttggtggaaggagcagtatatcatcaatGAAGACgcGCTTgTGCAAACAGGCGACTCCCACGTTTcgGTCTTCgcgactggtaaggatcctagtgtttatcatct
KO927sg202	AGAP002344-RA	ACATTCAGTGATCAATAGCGGGG	ACATTCAGTGATCAATAGCG	GCTTg	GTTT	tggtttggtggaaggagcagtatatcatcaat	gcgactggtaaggatcctagtgtttatcatct	tggtttggtggaaggagcagtatatcatcaatGAAGACgcGCTTgACATTCAGTGATCAATAGCGGTTTcgGTCTTCgcgactggtaaggatcctagtgtttatcatct
KO927sg203	AGAP002344-RA	GTTCGAATGTCCCTATGTCAAGG	GTTCGAATGTCCCTATGTCA	GCTTg	GTTT	tggtttggtggaaggagcagtatatcatcaat	gcgactggtaaggatcctagtgtttatcatct	tggtttggtggaaggagcagtatatcatcaatGAAGACgcGCTTgGTTCGAATGTCCCTATGTCAGTTTcgGTCTTCgcgactggtaaggatcctagtgtttatcatct
KO927sg204	AGAP002344-RA	AACAAAACTCTGATGGCCATAGG	AACAAAACTCTGATGGCCAT	GCTTg	GTTT	tggtttggtggaaggagcagtatatcatcaat	gcgactggtaaggatcctagtgtttatcatct	tggtttggtggaaggagcagtatatcatcaatGAAGACgcGCTTgAACAAAACTCTGATGGCCATGTTTcgGTCTTCgcgactggtaaggatcctagtgtttatcatct
KO927sg205	AGAP002344-RA	TGCCGGATGGCTCAGTAATTAGG	TGCCGGATGGCTCAGTAATT	GCTTg	GTTT	tggtttggtggaaggagcagtatatcatcaat	gcgactggtaaggatcctagtgtttatcatct	tggtttggtggaaggagcagtatatcatcaatGAAGACgcGCTTgTGCCGGATGGCTCAGTAATTGTTTcgGTCTTCgcgactggtaaggatcctagtgtttatcatct
KO927sg206	AGAP002344-RA	GAGAAGCTGACATCCACCTTCGG	GAGAAGCTGACATCCACCTT	GCTTg	GTTT	tggtttggtggaaggagcagtatatcatcaat	gcgactggtaaggatcctagtgtttatcatct	tggtttggtggaaggagcagtatatcatcaatGAAGACgcGCTTgGAGAAGCTGACATCCACCTTGTTTcgGTCTTCgcgactggtaaggatcctagtgtttatcatct
KO927sg207	AGAP002344-RA	TGATGGCCATAGGAAAACGGTGG	TGATGGCCATAGGAAAACGG	GCTTg	GTTT	tggtttggtggaaggagcagtatatcatcaat	gcgactggtaaggatcctagtgtttatcatct	tggtttggtggaaggagcagtatatcatcaatGAAGACgcGCTTgTGATGGCCATAGGAAAACGGGTTTcgGTCTTCgcgactggtaaggatcctagtgtttatcatct
KO927sg208	AGAP002344-RA	AGGATAGGAGATGTCGAGCCCGG	AGGATAGGAGATGTCGAGCC	GCTTg	GTTT	tggtttggtggaaggagcagtatatcatcaat	gcgactggtaaggatcctagtgtttatcatct	tggtttggtggaaggagcagtatatcatcaatGAAGACgcGCTTgAGGATAGGAGATGTCGAGCCGTTTcgGTCTTCgcgactggtaaggatcctagtgtttatcatct
KO927sg209	AGAP002344-RA	GCGACAAGGGTCTCGATGGCGGG	GCGACAAGGGTCTCGATGGC	GCTTg	GTTT	tggtttggtggaaggagcagtatatcatcaat	gcgactggtaaggatcctagtgtttatcatct	tggtttggtggaaggagcagtatatcatcaatGAAGACgcGCTTgGCGACAAGGGTCTCGATGGCGTTTcgGTCTTCgcgactggtaaggatcctagtgtttatcatct
KO927sg210	AGAP002344-RA	AACCTAATTACTGAGCCATCCGG	AACCTAATTACTGAGCCATC	GCTTg	GTTT	tggtttggtggaaggagcagtatatcatcaat	gcgactggtaaggatcctagtgtttatcatct	tggtttggtggaaggagcagtatatcatcaatGAAGACgcGCTTgAACCTAATTACTGAGCCATCGTTTcgGTCTTCgcgactggtaaggatcctagtgtttatcatct
KO927sg211	AGAP002349-RA	ATATGCTGCAGAACTCCGTGTGG	ATATGCTGCAGAACTCCGTG	GCTTg	GTTT	tggtttggtggaaggagcagtatatcatcaat	gcgactggtaaggatcctagtgtttatcatct	tggtttggtggaaggagcagtatatcatcaatGAAGACgcGCTTgATATGCTGCAGAACTCCGTGGTTTcgGTCTTCgcgactggtaaggatcctagtgtttatcatct
KO927sg212	AGAP002349-RA	CAGCTTCTCGATAAGATCGATGG	CAGCTTCTCGATAAGATCGA	GCTTg	GTTT	tggtttggtggaaggagcagtatatcatcaat	gcgactggtaaggatcctagtgtttatcatct	tggtttggtggaaggagcagtatatcatcaatGAAGACgcGCTTgCAGCTTCTCGATAAGATCGAGTTTcgGTCTTCgcgactggtaaggatcctagtgtttatcatct
KO927sg213	AGAP002349-RA	CTCGTTCGTAGACTTCGACTCGG	CTCGTTCGTAGACTTCGACT	GCTTg	GTTT	tggtttggtggaaggagcagtatatcatcaat	gcgactggtaaggatcctagtgtttatcatct	tggtttggtggaaggagcagtatatcatcaatGAAGACgcGCTTgCTCGTTCGTAGACTTCGACTGTTTcgGTCTTCgcgactggtaaggatcctagtgtttatcatct
KO927sg214	AGAP002349-RA	GCTGTACGCTAGTCGAACGATGG	GCTGTACGCTAGTCGAACGA	GCTTg	GTTT	tggtttggtggaaggagcagtatatcatcaat	gcgactggtaaggatcctagtgtttatcatct	tggtttggtggaaggagcagtatatcatcaatGAAGACgcGCTTgGCTGTACGCTAGTCGAACGAGTTTcgGTCTTCgcgactggtaaggatcctagtgtttatcatct
KO927sg215	AGAP002349-RA	CGAGTCGAAGTCTACGAACGAGG	CGAGTCGAAGTCTACGAACG	GCTTg	GTTT	tggtttggtggaaggagcagtatatcatcaat	gcgactggtaaggatcctagtgtttatcatct	tggtttggtggaaggagcagtatatcatcaatGAAGACgcGCTTgCGAGTCGAAGTCTACGAACGGTTTcgGTCTTCgcgactggtaaggatcctagtgtttatcatct
KO927sg216	AGAP002349-RA	GTTCGTAGACTTCGACTCGGAGG	GTTCGTAGACTTCGACTCGG	GCTTg	GTTT	tggtttggtggaaggagcagtatatcatcaat	gcgactggtaaggatcctagtgtttatcatct	tggtttggtggaaggagcagtatatcatcaatGAAGACgcGCTTgGTTCGTAGACTTCGACTCGGGTTTcgGTCTTCgcgactggtaaggatcctagtgtttatcatct
KO927sg217	AGAP002349-RA	TTGTGACGAGAAAATCTCGACGG	TTGTGACGAGAAAATCTCGA	GCTTg	GTTT	tggtttggtggaaggagcagtatatcatcaat	gcgactggtaaggatcctagtgtttatcatct	tggtttggtggaaggagcagtatatcatcaatGAAGACgcGCTTgTTGTGACGAGAAAATCTCGAGTTTcgGTCTTCgcgactggtaaggatcctagtgtttatcatct
KO927sg218	AGAP002349-RA	CGGAACTTCCTCTGTCTCTTCGG	CGGAACTTCCTCTGTCTCTT	GCTTg	GTTT	tggtttggtggaaggagcagtatatcatcaat	gcgactggtaaggatcctagtgtttatcatct	tggtttggtggaaggagcagtatatcatcaatGAAGACgcGCTTgCGGAACTTCCTCTGTCTCTTGTTTcgGTCTTCgcgactggtaaggatcctagtgtttatcatct
KO927sg219	AGAP002349-RA	TACGGGTTCCGTCAGTCGCATGG	TACGGGTTCCGTCAGTCGCA	GCTTg	GTTT	tggtttggtggaaggagcagtatatcatcaat	gcgactggtaaggatcctagtgtttatcatct	tggtttggtggaaggagcagtatatcatcaatGAAGACgcGCTTgTACGGGTTCCGTCAGTCGCAGTTTcgGTCTTCgcgactggtaaggatcctagtgtttatcatct
KO927sg220	AGAP002349-RA	ACCTCACGATGACCTCGCTCCGG	ACCTCACGATGACCTCGCTC	GCTTg	GTTT	tggtttggtggaaggagcagtatatcatcaat	gcgactggtaaggatcctagtgtttatcatct	tggtttggtggaaggagcagtatatcatcaatGAAGACgcGCTTgACCTCACGATGACCTCGCTCGTTTcgGTCTTCgcgactggtaaggatcctagtgtttatcatct
KO927sg221	AGAP002439-RA	TGCAGGTGTACACGACGCCCCGG	TGCAGGTGTACACGACGCCC	GCTTg	GTTT	tggtttggtggaaggagcagtatatcatcaat	gcgactggtaaggatcctagtgtttatcatct	tggtttggtggaaggagcagtatatcatcaatGAAGACgcGCTTgTGCAGGTGTACACGACGCCCGTTTcgGTCTTCgcgactggtaaggatcctagtgtttatcatct
KO927sg222	AGAP002439-RA	TGCTCGGGGTACGCGTCTACCGG	TGCTCGGGGTACGCGTCTAC	GCTTg	GTTT	tggtttggtggaaggagcagtatatcatcaat	gcgactggtaaggatcctagtgtttatcatct	tggtttggtggaaggagcagtatatcatcaatGAAGACgcGCTTgTGCTCGGGGTACGCGTCTACGTTTcgGTCTTCgcgactggtaaggatcctagtgtttatcatct
KO927sg223	AGAP002439-RA	GTACGGCACCTACATGCTCGGGG	GTACGGCACCTACATGCTCG	GCTTg	GTTT	tggtttggtggaaggagcagtatatcatcaat	gcgactggtaaggatcctagtgtttatcatct	tggtttggtggaaggagcagtatatcatcaatGAAGACgcGCTTgGTACGGCACCTACATGCTCGGTTTcgGTCTTCgcgactggtaaggatcctagtgtttatcatct
KO927sg224	AGAP002439-RA	TGCATGGGCCTGACGATGTACGG	TGCATGGGCCTGACGATGTA	GCTTg	GTTT	tggtttggtggaaggagcagtatatcatcaat	gcgactggtaaggatcctagtgtttatcatct	tggtttggtggaaggagcagtatatcatcaatGAAGACgcGCTTgTGCATGGGCCTGACGATGTAGTTTcgGTCTTCgcgactggtaaggatcctagtgtttatcatct
KO927sg225	AGAP002439-RA	CGTTGGGGCCGTGTCCAACGAGG	CGTTGGGGCCGTGTCCAACG	GCTTg	GTTT	tggtttggtggaaggagcagtatatcatcaat	gcgactggtaaggatcctagtgtttatcatct	tggtttggtggaaggagcagtatatcatcaatGAAGACgcGCTTgCGTTGGGGCCGTGTCCAACGGTTTcgGTCTTCgcgactggtaaggatcctagtgtttatcatct
KO927sg226	AGAP002439-RA	AGCTAAGCAAGCGCCCTCGTTGG	AGCTAAGCAAGCGCCCTCGT	GCTTg	GTTT	tggtttggtggaaggagcagtatatcatcaat	gcgactggtaaggatcctagtgtttatcatct	tggtttggtggaaggagcagtatatcatcaatGAAGACgcGCTTgAGCTAAGCAAGCGCCCTCGTGTTTcgGTCTTCgcgactggtaaggatcctagtgtttatcatct
KO927sg227	AGAP002439-RA	GTTGGGGCCGTGTCCAACGAGGG	GTTGGGGCCGTGTCCAACGA	GCTTg	GTTT	tggtttggtggaaggagcagtatatcatcaat	gcgactggtaaggatcctagtgtttatcatct	tggtttggtggaaggagcagtatatcatcaatGAAGACgcGCTTgGTTGGGGCCGTGTCCAACGAGTTTcgGTCTTCgcgactggtaaggatcctagtgtttatcatct
KO927sg228	AGAP002439-RA	ATGTACGGCACCTACATGCTCGG	ATGTACGGCACCTACATGCT	GCTTg	GTTT	tggtttggtggaaggagcagtatatcatcaat	gcgactggtaaggatcctagtgtttatcatct	tggtttggtggaaggagcagtatatcatcaatGAAGACgcGCTTgATGTACGGCACCTACATGCTGTTTcgGTCTTCgcgactggtaaggatcctagtgtttatcatct
KO927sg229	AGAP002439-RA	GACGCGTACCCCGAGCATGTAGG	GACGCGTACCCCGAGCATGT	GCTTg	GTTT	tggtttggtggaaggagcagtatatcatcaat	gcgactggtaaggatcctagtgtttatcatct	tggtttggtggaaggagcagtatatcatcaatGAAGACgcGCTTgGACGCGTACCCCGAGCATGTGTTTcgGTCTTCgcgactggtaaggatcctagtgtttatcatct
KO927sg230	AGAP002439-RA	TGTACGGCACCTACATGCTCGGG	TGTACGGCACCTACATGCTC	GCTTg	GTTT	tggtttggtggaaggagcagtatatcatcaat	gcgactggtaaggatcctagtgtttatcatct	tggtttggtggaaggagcagtatatcatcaatGAAGACgcGCTTgTGTACGGCACCTACATGCTCGTTTcgGTCTTCgcgactggtaaggatcctagtgtttatcatct
KO927sg231	AGAP002502-RA	GGCAAAGATTCGGGCTACTCCGG	GGCAAAGATTCGGGCTACTC	GCTTg	GTTT	tggtttggtggaaggagcagtatatcatcaat	gcgactggtaaggatcctagtgtttatcatct	tggtttggtggaaggagcagtatatcatcaatGAAGACgcGCTTgGGCAAAGATTCGGGCTACTCGTTTcgGTCTTCgcgactggtaaggatcctagtgtttatcatct
KO927sg232	AGAP002502-RA	CCAAATACTTTCAGATCCAGCGG	CCAAATACTTTCAGATCCAG	GCTTg	GTTT	tggtttggtggaaggagcagtatatcatcaat	gcgactggtaaggatcctagtgtttatcatct	tggtttggtggaaggagcagtatatcatcaatGAAGACgcGCTTgCCAAATACTTTCAGATCCAGGTTTcgGTCTTCgcgactggtaaggatcctagtgtttatcatct
KO927sg233	AGAP002502-RA	CTGATAGAACTGCCCCGACGTGG	CTGATAGAACTGCCCCGACG	GCTTg	GTTT	tggtttggtggaaggagcagtatatcatcaat	gcgactggtaaggatcctagtgtttatcatct	tggtttggtggaaggagcagtatatcatcaatGAAGACgcGCTTgCTGATAGAACTGCCCCGACGGTTTcgGTCTTCgcgactggtaaggatcctagtgtttatcatct
KO927sg234	AGAP002502-RA	TCGATAGACGCCGACGGTAAGGG	TCGATAGACGCCGACGGTAA	GCTTg	GTTT	tggtttggtggaaggagcagtatatcatcaat	gcgactggtaaggatcctagtgtttatcatct	tggtttggtggaaggagcagtatatcatcaatGAAGACgcGCTTgTCGATAGACGCCGACGGTAAGTTTcgGTCTTCgcgactggtaaggatcctagtgtttatcatct
KO927sg235	AGAP002502-RA	CCGGGTTCCCCGGGCTCCACTGG	CCGGGTTCCCCGGGCTCCAC	GCTTg	GTTT	tggtttggtggaaggagcagtatatcatcaat	gcgactggtaaggatcctagtgtttatcatct	tggtttggtggaaggagcagtatatcatcaatGAAGACgcGCTTgCCGGGTTCCCCGGGCTCCACGTTTcgGTCTTCgcgactggtaaggatcctagtgtttatcatct
KO927sg236	AGAP002502-RA	TAGCCGGCTTCTCCAGGGCTGGG	TAGCCGGCTTCTCCAGGGCT	GCTTg	GTTT	tggtttggtggaaggagcagtatatcatcaat	gcgactggtaaggatcctagtgtttatcatct	tggtttggtggaaggagcagtatatcatcaatGAAGACgcGCTTgTAGCCGGCTTCTCCAGGGCTGTTTcgGTCTTCgcgactggtaaggatcctagtgtttatcatct
KO927sg237	AGAP002502-RA	GCAGGTTAGCCGGCTTCTCCAGG	GCAGGTTAGCCGGCTTCTCC	GCTTg	GTTT	tggtttggtggaaggagcagtatatcatcaat	gcgactggtaaggatcctagtgtttatcatct	tggtttggtggaaggagcagtatatcatcaatGAAGACgcGCTTgGCAGGTTAGCCGGCTTCTCCGTTTcgGTCTTCgcgactggtaaggatcctagtgtttatcatct
KO927sg238	AGAP002502-RA	GCCGCGGCACCCAGTTGTTCCGG	GCCGCGGCACCCAGTTGTTC	GCTTg	GTTT	tggtttggtggaaggagcagtatatcatcaat	gcgactggtaaggatcctagtgtttatcatct	tggtttggtggaaggagcagtatatcatcaatGAAGACgcGCTTgGCCGCGGCACCCAGTTGTTCGTTTcgGTCTTCgcgactggtaaggatcctagtgtttatcatct
KO927sg239	AGAP002502-RA	CTGTTGATGCGACTGGTTGCCGG	CTGTTGATGCGACTGGTTGC	GCTTg	GTTT	tggtttggtggaaggagcagtatatcatcaat	gcgactggtaaggatcctagtgtttatcatct	tggtttggtggaaggagcagtatatcatcaatGAAGACgcGCTTgCTGTTGATGCGACTGGTTGCGTTTcgGTCTTCgcgactggtaaggatcctagtgtttatcatct
KO927sg240	AGAP002502-RA	GAGTTCGGTATCTCGACCGAGGG	GAGTTCGGTATCTCGACCGA	GCTTg	GTTT	tggtttggtggaaggagcagtatatcatcaat	gcgactggtaaggatcctagtgtttatcatct	tggtttggtggaaggagcagtatatcatcaatGAAGACgcGCTTgGAGTTCGGTATCTCGACCGAGTTTcgGTCTTCgcgactggtaaggatcctagtgtttatcatct
KO927sg241	AGAP002544-RB	CTACTACGGTCGGACCACCGTGG	CTACTACGGTCGGACCACCG	GCTTg	GTTT	tggtttggtggaaggagcagtatatcatcaat	gcgactggtaaggatcctagtgtttatcatct	tggtttggtggaaggagcagtatatcatcaatGAAGACgcGCTTgCTACTACGGTCGGACCACCGGTTTcgGTCTTCgcgactggtaaggatcctagtgtttatcatct
KO927sg242	AGAP002544-RB	CCACCGTGGCTAAGATACTTCGG	CCACCGTGGCTAAGATACTT	GCTTg	GTTT	tggtttggtggaaggagcagtatatcatcaat	gcgactggtaaggatcctagtgtttatcatct	tggtttggtggaaggagcagtatatcatcaatGAAGACgcGCTTgCCACCGTGGCTAAGATACTTGTTTcgGTCTTCgcgactggtaaggatcctagtgtttatcatct
KO927sg243	AGAP002544-RB	ATTGCTGGACAGTCTCTTCGGGG	ATTGCTGGACAGTCTCTTCG	GCTTg	GTTT	tggtttggtggaaggagcagtatatcatcaat	gcgactggtaaggatcctagtgtttatcatct	tggtttggtggaaggagcagtatatcatcaatGAAGACgcGCTTgATTGCTGGACAGTCTCTTCGGTTTcgGTCTTCgcgactggtaaggatcctagtgtttatcatct
KO927sg244	AGAP002544-RB	ACCCTTCTTTCCGGATCTCCAGG	ACCCTTCTTTCCGGATCTCC	GCTTg	GTTT	tggtttggtggaaggagcagtatatcatcaat	gcgactggtaaggatcctagtgtttatcatct	tggtttggtggaaggagcagtatatcatcaatGAAGACgcGCTTgACCCTTCTTTCCGGATCTCCGTTTcgGTCTTCgcgactggtaaggatcctagtgtttatcatct
KO927sg245	AGAP002544-RB	CCGGATATTCCAGGAGCAGGTGG	CCGGATATTCCAGGAGCAGG	GCTTg	GTTT	tggtttggtggaaggagcagtatatcatcaat	gcgactggtaaggatcctagtgtttatcatct	tggtttggtggaaggagcagtatatcatcaatGAAGACgcGCTTgCCGGATATTCCAGGAGCAGGGTTTcgGTCTTCgcgactggtaaggatcctagtgtttatcatct
KO927sg246	AGAP002544-RB	ATCTCCGAGCCCTGGCCGCGCGG	ATCTCCGAGCCCTGGCCGCG	GCTTg	GTTT	tggtttggtggaaggagcagtatatcatcaat	gcgactggtaaggatcctagtgtttatcatct	tggtttggtggaaggagcagtatatcatcaatGAAGACgcGCTTgATCTCCGAGCCCTGGCCGCGGTTTcgGTCTTCgcgactggtaaggatcctagtgtttatcatct
KO927sg247	AGAP002544-RB	TGTCCAACTCGGGTCAGGCCGGG	TGTCCAACTCGGGTCAGGCC	GCTTg	GTTT	tggtttggtggaaggagcagtatatcatcaat	gcgactggtaaggatcctagtgtttatcatct	tggtttggtggaaggagcagtatatcatcaatGAAGACgcGCTTgTGTCCAACTCGGGTCAGGCCGTTTcgGTCTTCgcgactggtaaggatcctagtgtttatcatct
KO927sg248	AGAP002544-RB	GGTCCGAAGTATCTTAGCCACGG	GGTCCGAAGTATCTTAGCCA	GCTTg	GTTT	tggtttggtggaaggagcagtatatcatcaat	gcgactggtaaggatcctagtgtttatcatct	tggtttggtggaaggagcagtatatcatcaatGAAGACgcGCTTgGGTCCGAAGTATCTTAGCCAGTTTcgGTCTTCgcgactggtaaggatcctagtgtttatcatct
KO927sg249	AGAP002544-RB	CGACCGCGGAGAACAGTAGCCGG	CGACCGCGGAGAACAGTAGC	GCTTg	GTTT	tggtttggtggaaggagcagtatatcatcaat	gcgactggtaaggatcctagtgtttatcatct	tggtttggtggaaggagcagtatatcatcaatGAAGACgcGCTTgCGACCGCGGAGAACAGTAGCGTTTcgGTCTTCgcgactggtaaggatcctagtgtttatcatct
KO927sg250	AGAP002544-RB	TACGGGGGCGGTAGCTTGCAGGG	TACGGGGGCGGTAGCTTGCA	GCTTg	GTTT	tggtttggtggaaggagcagtatatcatcaat	gcgactggtaaggatcctagtgtttatcatct	tggtttggtggaaggagcagtatatcatcaatGAAGACgcGCTTgTACGGGGGCGGTAGCTTGCAGTTTcgGTCTTCgcgactggtaaggatcctagtgtttatcatct
KO927sg251	AGAP002717-RA	GGGATTTAGGTCGCGCAGATCGG	GGGATTTAGGTCGCGCAGAT	GCTTg	GTTT	tggtttggtggaaggagcagtatatcatcaat	gcgactggtaaggatcctagtgtttatcatct	tggtttggtggaaggagcagtatatcatcaatGAAGACgcGCTTgGGGATTTAGGTCGCGCAGATGTTTcgGTCTTCgcgactggtaaggatcctagtgtttatcatct
KO927sg252	AGAP002717-RA	GTCCTCCGACACGTACCTGGTGG	GTCCTCCGACACGTACCTGG	GCTTg	GTTT	tggtttggtggaaggagcagtatatcatcaat	gcgactggtaaggatcctagtgtttatcatct	tggtttggtggaaggagcagtatatcatcaatGAAGACgcGCTTgGTCCTCCGACACGTACCTGGGTTTcgGTCTTCgcgactggtaaggatcctagtgtttatcatct
KO927sg253	AGAP002717-RA	TCCTCCGACACGTACCTGGTGGG	TCCTCCGACACGTACCTGGT	GCTTg	GTTT	tggtttggtggaaggagcagtatatcatcaat	gcgactggtaaggatcctagtgtttatcatct	tggtttggtggaaggagcagtatatcatcaatGAAGACgcGCTTgTCCTCCGACACGTACCTGGTGTTTcgGTCTTCgcgactggtaaggatcctagtgtttatcatct
KO927sg254	AGAP002717-RA	ATGCCGACCAGCGCGAGATGGGG	ATGCCGACCAGCGCGAGATG	GCTTg	GTTT	tggtttggtggaaggagcagtatatcatcaat	gcgactggtaaggatcctagtgtttatcatct	tggtttggtggaaggagcagtatatcatcaatGAAGACgcGCTTgATGCCGACCAGCGCGAGATGGTTTcgGTCTTCgcgactggtaaggatcctagtgtttatcatct
KO927sg255	AGAP002717-RA	GTGCGCTGGTCGCCTCATCCAGG	GTGCGCTGGTCGCCTCATCC	GCTTg	GTTT	tggtttggtggaaggagcagtatatcatcaat	gcgactggtaaggatcctagtgtttatcatct	tggtttggtggaaggagcagtatatcatcaatGAAGACgcGCTTgGTGCGCTGGTCGCCTCATCCGTTTcgGTCTTCgcgactggtaaggatcctagtgtttatcatct
KO927sg256	AGAP002717-RA	GCCGGCGTACAGTATGAACGAGG	GCCGGCGTACAGTATGAACG	GCTTg	GTTT	tggtttggtggaaggagcagtatatcatcaat	gcgactggtaaggatcctagtgtttatcatct	tggtttggtggaaggagcagtatatcatcaatGAAGACgcGCTTgGCCGGCGTACAGTATGAACGGTTTcgGTCTTCgcgactggtaaggatcctagtgtttatcatct
KO927sg257	AGAP002717-RA	TGCTTCGGCCCACAGATTGCCGG	TGCTTCGGCCCACAGATTGC	GCTTg	GTTT	tggtttggtggaaggagcagtatatcatcaat	gcgactggtaaggatcctagtgtttatcatct	tggtttggtggaaggagcagtatatcatcaatGAAGACgcGCTTgTGCTTCGGCCCACAGATTGCGTTTcgGTCTTCgcgactggtaaggatcctagtgtttatcatct
KO927sg258	AGAP002717-RA	GCGTAATGTTGCGCACATAGCGG	GCGTAATGTTGCGCACATAG	GCTTg	GTTT	tggtttggtggaaggagcagtatatcatcaat	gcgactggtaaggatcctagtgtttatcatct	tggtttggtggaaggagcagtatatcatcaatGAAGACgcGCTTgGCGTAATGTTGCGCACATAGGTTTcgGTCTTCgcgactggtaaggatcctagtgtttatcatct
KO927sg259	AGAP002717-RA	ATCCTCTCGGTACTGTACTACGG	ATCCTCTCGGTACTGTACTA	GCTTg	GTTT	tggtttggtggaaggagcagtatatcatcaat	gcgactggtaaggatcctagtgtttatcatct	tggtttggtggaaggagcagtatatcatcaatGAAGACgcGCTTgATCCTCTCGGTACTGTACTAGTTTcgGTCTTCgcgactggtaaggatcctagtgtttatcatct
KO927sg260	AGAP002717-RA	GGAGCCGCTGCGTCCCACGACGG	GGAGCCGCTGCGTCCCACGA	GCTTg	GTTT	tggtttggtggaaggagcagtatatcatcaat	gcgactggtaaggatcctagtgtttatcatct	tggtttggtggaaggagcagtatatcatcaatGAAGACgcGCTTgGGAGCCGCTGCGTCCCACGAGTTTcgGTCTTCgcgactggtaaggatcctagtgtttatcatct
KO927sg261	AGAP002753-RA	AGGATGAGACGTGTACCCATGGG	AGGATGAGACGTGTACCCAT	GCTTg	GTTT	tggtttggtggaaggagcagtatatcatcaat	gcgactggtaaggatcctagtgtttatcatct	tggtttggtggaaggagcagtatatcatcaatGAAGACgcGCTTgAGGATGAGACGTGTACCCATGTTTcgGTCTTCgcgactggtaaggatcctagtgtttatcatct
KO927sg262	AGAP002753-RA	GATGAGACGTGTACCCATGGGGG	GATGAGACGTGTACCCATGG	GCTTg	GTTT	tggtttggtggaaggagcagtatatcatcaat	gcgactggtaaggatcctagtgtttatcatct	tggtttggtggaaggagcagtatatcatcaatGAAGACgcGCTTgGATGAGACGTGTACCCATGGGTTTcgGTCTTCgcgactggtaaggatcctagtgtttatcatct
KO927sg263	AGAP002753-RA	GAGGATGAGACGTGTACCCATGG	GAGGATGAGACGTGTACCCA	GCTTg	GTTT	tggtttggtggaaggagcagtatatcatcaat	gcgactggtaaggatcctagtgtttatcatct	tggtttggtggaaggagcagtatatcatcaatGAAGACgcGCTTgGAGGATGAGACGTGTACCCAGTTTcgGTCTTCgcgactggtaaggatcctagtgtttatcatct
KO927sg264	AGAP002753-RA	TGGAGGTTAAAACTTCCGCAAGG	TGGAGGTTAAAACTTCCGCA	GCTTg	GTTT	tggtttggtggaaggagcagtatatcatcaat	gcgactggtaaggatcctagtgtttatcatct	tggtttggtggaaggagcagtatatcatcaatGAAGACgcGCTTgTGGAGGTTAAAACTTCCGCAGTTTcgGTCTTCgcgactggtaaggatcctagtgtttatcatct
KO927sg265	AGAP002753-RA	CCAGCGCTTGAGCTTCCTTGCGG	CCAGCGCTTGAGCTTCCTTG	GCTTg	GTTT	tggtttggtggaaggagcagtatatcatcaat	gcgactggtaaggatcctagtgtttatcatct	tggtttggtggaaggagcagtatatcatcaatGAAGACgcGCTTgCCAGCGCTTGAGCTTCCTTGGTTTcgGTCTTCgcgactggtaaggatcctagtgtttatcatct
KO927sg266	AGAP002753-RA	GGATGAGACGTGTACCCATGGGG	GGATGAGACGTGTACCCATG	GCTTg	GTTT	tggtttggtggaaggagcagtatatcatcaat	gcgactggtaaggatcctagtgtttatcatct	tggtttggtggaaggagcagtatatcatcaatGAAGACgcGCTTgGGATGAGACGTGTACCCATGGTTTcgGTCTTCgcgactggtaaggatcctagtgtttatcatct
KO927sg267	AGAP002753-RA	TCTTGGACAGGATAGCTATTCGG	TCTTGGACAGGATAGCTATT	GCTTg	GTTT	tggtttggtggaaggagcagtatatcatcaat	gcgactggtaaggatcctagtgtttatcatct	tggtttggtggaaggagcagtatatcatcaatGAAGACgcGCTTgTCTTGGACAGGATAGCTATTGTTTcgGTCTTCgcgactggtaaggatcctagtgtttatcatct
KO927sg268	AGAP002753-RA	ACAGAATAGCTCGTTCATGGAGG	ACAGAATAGCTCGTTCATGG	GCTTg	GTTT	tggtttggtggaaggagcagtatatcatcaat	gcgactggtaaggatcctagtgtttatcatct	tggtttggtggaaggagcagtatatcatcaatGAAGACgcGCTTgACAGAATAGCTCGTTCATGGGTTTcgGTCTTCgcgactggtaaggatcctagtgtttatcatct
KO927sg269	AGAP002753-RA	GCCACTACTCCATTCGAATAGGG	GCCACTACTCCATTCGAATA	GCTTg	GTTT	tggtttggtggaaggagcagtatatcatcaat	gcgactggtaaggatcctagtgtttatcatct	tggtttggtggaaggagcagtatatcatcaatGAAGACgcGCTTgGCCACTACTCCATTCGAATAGTTTcgGTCTTCgcgactggtaaggatcctagtgtttatcatct
KO927sg270	AGAP002753-RA	TCCAAAGCGAAGTCACGCAGCGG	TCCAAAGCGAAGTCACGCAG	GCTTg	GTTT	tggtttggtggaaggagcagtatatcatcaat	gcgactggtaaggatcctagtgtttatcatct	tggtttggtggaaggagcagtatatcatcaatGAAGACgcGCTTgTCCAAAGCGAAGTCACGCAGGTTTcgGTCTTCgcgactggtaaggatcctagtgtttatcatct
KO927sg271	AGAP003020-RA	CCACAGTGCCCCGAATACGTTGG	CCACAGTGCCCCGAATACGT	GCTTg	GTTT	tggtttggtggaaggagcagtatatcatcaat	gcgactggtaaggatcctagtgtttatcatct	tggtttggtggaaggagcagtatatcatcaatGAAGACgcGCTTgCCACAGTGCCCCGAATACGTGTTTcgGTCTTCgcgactggtaaggatcctagtgtttatcatct
KO927sg272	AGAP003020-RA	TCGCCTAGCCCATTCCGAAGCGG	TCGCCTAGCCCATTCCGAAG	GCTTg	GTTT	tggtttggtggaaggagcagtatatcatcaat	gcgactggtaaggatcctagtgtttatcatct	tggtttggtggaaggagcagtatatcatcaatGAAGACgcGCTTgTCGCCTAGCCCATTCCGAAGGTTTcgGTCTTCgcgactggtaaggatcctagtgtttatcatct
KO927sg273	AGAP003020-RA	GATTTCAGCATTATCCCGCATGG	GATTTCAGCATTATCCCGCA	GCTTg	GTTT	tggtttggtggaaggagcagtatatcatcaat	gcgactggtaaggatcctagtgtttatcatct	tggtttggtggaaggagcagtatatcatcaatGAAGACgcGCTTgGATTTCAGCATTATCCCGCAGTTTcgGTCTTCgcgactggtaaggatcctagtgtttatcatct
KO927sg274	AGAP003020-RA	TTCGGATTCGCTTAACCACGAGG	TTCGGATTCGCTTAACCACG	GCTTg	GTTT	tggtttggtggaaggagcagtatatcatcaat	gcgactggtaaggatcctagtgtttatcatct	tggtttggtggaaggagcagtatatcatcaatGAAGACgcGCTTgTTCGGATTCGCTTAACCACGGTTTcgGTCTTCgcgactggtaaggatcctagtgtttatcatct
KO927sg275	AGAP003020-RA	ATTCGCACCTACAGTAATACTGG	ATTCGCACCTACAGTAATAC	GCTTg	GTTT	tggtttggtggaaggagcagtatatcatcaat	gcgactggtaaggatcctagtgtttatcatct	tggtttggtggaaggagcagtatatcatcaatGAAGACgcGCTTgATTCGCACCTACAGTAATACGTTTcgGTCTTCgcgactggtaaggatcctagtgtttatcatct
KO927sg276	AGAP003020-RA	AAATAGCAGACCAACGTATTCGG	AAATAGCAGACCAACGTATT	GCTTg	GTTT	tggtttggtggaaggagcagtatatcatcaat	gcgactggtaaggatcctagtgtttatcatct	tggtttggtggaaggagcagtatatcatcaatGAAGACgcGCTTgAAATAGCAGACCAACGTATTGTTTcgGTCTTCgcgactggtaaggatcctagtgtttatcatct
KO927sg277	AGAP003020-RA	TGCGTATCGCATGTTGTTCTGGG	TGCGTATCGCATGTTGTTCT	GCTTg	GTTT	tggtttggtggaaggagcagtatatcatcaat	gcgactggtaaggatcctagtgtttatcatct	tggtttggtggaaggagcagtatatcatcaatGAAGACgcGCTTgTGCGTATCGCATGTTGTTCTGTTTcgGTCTTCgcgactggtaaggatcctagtgtttatcatct
KO927sg278	AGAP003020-RA	CGAGGTCGCTACCATTATCGTGG	CGAGGTCGCTACCATTATCG	GCTTg	GTTT	tggtttggtggaaggagcagtatatcatcaat	gcgactggtaaggatcctagtgtttatcatct	tggtttggtggaaggagcagtatatcatcaatGAAGACgcGCTTgCGAGGTCGCTACCATTATCGGTTTcgGTCTTCgcgactggtaaggatcctagtgtttatcatct
KO927sg279	AGAP003020-RA	GTGCGTATCGCATGTTGTTCTGG	GTGCGTATCGCATGTTGTTC	GCTTg	GTTT	tggtttggtggaaggagcagtatatcatcaat	gcgactggtaaggatcctagtgtttatcatct	tggtttggtggaaggagcagtatatcatcaatGAAGACgcGCTTgGTGCGTATCGCATGTTGTTCGTTTcgGTCTTCgcgactggtaaggatcctagtgtttatcatct
KO927sg280	AGAP003020-RA	GCGATTGCGGCCATACCATGCGG	GCGATTGCGGCCATACCATG	GCTTg	GTTT	tggtttggtggaaggagcagtatatcatcaat	gcgactggtaaggatcctagtgtttatcatct	tggtttggtggaaggagcagtatatcatcaatGAAGACgcGCTTgGCGATTGCGGCCATACCATGGTTTcgGTCTTCgcgactggtaaggatcctagtgtttatcatct
KO927sg281	AGAP003068-RA	TCGAGGAGGGTCCCCTAGACCGG	TCGAGGAGGGTCCCCTAGAC	GCTTg	GTTT	tggtttggtggaaggagcagtatatcatcaat	gcgactggtaaggatcctagtgtttatcatct	tggtttggtggaaggagcagtatatcatcaatGAAGACgcGCTTgTCGAGGAGGGTCCCCTAGACGTTTcgGTCTTCgcgactggtaaggatcctagtgtttatcatct
KO927sg282	AGAP003068-RA	GTCTGCATCCGTATATGGGTCGG	GTCTGCATCCGTATATGGGT	GCTTg	GTTT	tggtttggtggaaggagcagtatatcatcaat	gcgactggtaaggatcctagtgtttatcatct	tggtttggtggaaggagcagtatatcatcaatGAAGACgcGCTTgGTCTGCATCCGTATATGGGTGTTTcgGTCTTCgcgactggtaaggatcctagtgtttatcatct
KO927sg283	AGAP003068-RA	CTGCCCGACTATCTCATCGATGG	CTGCCCGACTATCTCATCGA	GCTTg	GTTT	tggtttggtggaaggagcagtatatcatcaat	gcgactggtaaggatcctagtgtttatcatct	tggtttggtggaaggagcagtatatcatcaatGAAGACgcGCTTgCTGCCCGACTATCTCATCGAGTTTcgGTCTTCgcgactggtaaggatcctagtgtttatcatct
KO927sg284	AGAP003068-RA	CGGGGCGCCACTCACCGGATAGG	CGGGGCGCCACTCACCGGAT	GCTTg	GTTT	tggtttggtggaaggagcagtatatcatcaat	gcgactggtaaggatcctagtgtttatcatct	tggtttggtggaaggagcagtatatcatcaatGAAGACgcGCTTgCGGGGCGCCACTCACCGGATGTTTcgGTCTTCgcgactggtaaggatcctagtgtttatcatct
KO927sg285	AGAP003068-RA	CACTGCGACCGACCCATATACGG	CACTGCGACCGACCCATATA	GCTTg	GTTT	tggtttggtggaaggagcagtatatcatcaat	gcgactggtaaggatcctagtgtttatcatct	tggtttggtggaaggagcagtatatcatcaatGAAGACgcGCTTgCACTGCGACCGACCCATATAGTTTcgGTCTTCgcgactggtaaggatcctagtgtttatcatct
KO927sg286	AGAP003068-RA	GGTGCGATACTCCTCGCCGTGGG	GGTGCGATACTCCTCGCCGT	GCTTg	GTTT	tggtttggtggaaggagcagtatatcatcaat	gcgactggtaaggatcctagtgtttatcatct	tggtttggtggaaggagcagtatatcatcaatGAAGACgcGCTTgGGTGCGATACTCCTCGCCGTGTTTcgGTCTTCgcgactggtaaggatcctagtgtttatcatct
KO927sg287	AGAP003068-RA	CTTCATACTAGTCACGTTCCCGG	CTTCATACTAGTCACGTTCC	GCTTg	GTTT	tggtttggtggaaggagcagtatatcatcaat	gcgactggtaaggatcctagtgtttatcatct	tggtttggtggaaggagcagtatatcatcaatGAAGACgcGCTTgCTTCATACTAGTCACGTTCCGTTTcgGTCTTCgcgactggtaaggatcctagtgtttatcatct
KO927sg288	AGAP003068-RA	TACGGGCCCTATCCGGTGAGTGG	TACGGGCCCTATCCGGTGAG	GCTTg	GTTT	tggtttggtggaaggagcagtatatcatcaat	gcgactggtaaggatcctagtgtttatcatct	tggtttggtggaaggagcagtatatcatcaatGAAGACgcGCTTgTACGGGCCCTATCCGGTGAGGTTTcgGTCTTCgcgactggtaaggatcctagtgtttatcatct
KO927sg289	AGAP003068-RA	GCGATGCATCTATCTGTACGTGG	GCGATGCATCTATCTGTACG	GCTTg	GTTT	tggtttggtggaaggagcagtatatcatcaat	gcgactggtaaggatcctagtgtttatcatct	tggtttggtggaaggagcagtatatcatcaatGAAGACgcGCTTgGCGATGCATCTATCTGTACGGTTTcgGTCTTCgcgactggtaaggatcctagtgtttatcatct
KO927sg290	AGAP003068-RA	TCAAGTGCCAGGGTGCTGCTAGG	TCAAGTGCCAGGGTGCTGCT	GCTTg	GTTT	tggtttggtggaaggagcagtatatcatcaat	gcgactggtaaggatcctagtgtttatcatct	tggtttggtggaaggagcagtatatcatcaatGAAGACgcGCTTgTCAAGTGCCAGGGTGCTGCTGTTTcgGTCTTCgcgactggtaaggatcctagtgtttatcatct
KO927sg291	AGAP003115-RA	CGGTTTACCTGCATTGGGTCCGG	CGGTTTACCTGCATTGGGTC	GCTTg	GTTT	tggtttggtggaaggagcagtatatcatcaat	gcgactggtaaggatcctagtgtttatcatct	tggtttggtggaaggagcagtatatcatcaatGAAGACgcGCTTgCGGTTTACCTGCATTGGGTCGTTTcgGTCTTCgcgactggtaaggatcctagtgtttatcatct
KO927sg292	AGAP003115-RA	CGAGGCGCTCATGGTGTACTGGG	CGAGGCGCTCATGGTGTACT	GCTTg	GTTT	tggtttggtggaaggagcagtatatcatcaat	gcgactggtaaggatcctagtgtttatcatct	tggtttggtggaaggagcagtatatcatcaatGAAGACgcGCTTgCGAGGCGCTCATGGTGTACTGTTTcgGTCTTCgcgactggtaaggatcctagtgtttatcatct
KO927sg293	AGAP003115-RA	CGGCCAGAATTGAGTCCTGCCGG	CGGCCAGAATTGAGTCCTGC	GCTTg	GTTT	tggtttggtggaaggagcagtatatcatcaat	gcgactggtaaggatcctagtgtttatcatct	tggtttggtggaaggagcagtatatcatcaatGAAGACgcGCTTgCGGCCAGAATTGAGTCCTGCGTTTcgGTCTTCgcgactggtaaggatcctagtgtttatcatct
KO927sg294	AGAP003115-RA	TCCAGATATTTCTGATGCACCGG	TCCAGATATTTCTGATGCAC	GCTTg	GTTT	tggtttggtggaaggagcagtatatcatcaat	gcgactggtaaggatcctagtgtttatcatct	tggtttggtggaaggagcagtatatcatcaatGAAGACgcGCTTgTCCAGATATTTCTGATGCACGTTTcgGTCTTCgcgactggtaaggatcctagtgtttatcatct
KO927sg295	AGAP003115-RA	GCGGCGTCGCGCATATTGATCGG	GCGGCGTCGCGCATATTGAT	GCTTg	GTTT	tggtttggtggaaggagcagtatatcatcaat	gcgactggtaaggatcctagtgtttatcatct	tggtttggtggaaggagcagtatatcatcaatGAAGACgcGCTTgGCGGCGTCGCGCATATTGATGTTTcgGTCTTCgcgactggtaaggatcctagtgtttatcatct
KO927sg296	AGAP003115-RA	ACCTGCATTGGGTCCGGCGGAGG	ACCTGCATTGGGTCCGGCGG	GCTTg	GTTT	tggtttggtggaaggagcagtatatcatcaat	gcgactggtaaggatcctagtgtttatcatct	tggtttggtggaaggagcagtatatcatcaatGAAGACgcGCTTgACCTGCATTGGGTCCGGCGGGTTTcgGTCTTCgcgactggtaaggatcctagtgtttatcatct
KO927sg297	AGAP003115-RA	GTGGTCATGAAATCTAGTCTCGG	GTGGTCATGAAATCTAGTCT	GCTTg	GTTT	tggtttggtggaaggagcagtatatcatcaat	gcgactggtaaggatcctagtgtttatcatct	tggtttggtggaaggagcagtatatcatcaatGAAGACgcGCTTgGTGGTCATGAAATCTAGTCTGTTTcgGTCTTCgcgactggtaaggatcctagtgtttatcatct
KO927sg298	AGAP003115-RA	AGTCTCGGTTTACCTGCATTGGG	AGTCTCGGTTTACCTGCATT	GCTTg	GTTT	tggtttggtggaaggagcagtatatcatcaat	gcgactggtaaggatcctagtgtttatcatct	tggtttggtggaaggagcagtatatcatcaatGAAGACgcGCTTgAGTCTCGGTTTACCTGCATTGTTTcgGTCTTCgcgactggtaaggatcctagtgtttatcatct
KO927sg299	AGAP003115-RA	GGACGGGGTCGTGATACGGCCGG	GGACGGGGTCGTGATACGGC	GCTTg	GTTT	tggtttggtggaaggagcagtatatcatcaat	gcgactggtaaggatcctagtgtttatcatct	tggtttggtggaaggagcagtatatcatcaatGAAGACgcGCTTgGGACGGGGTCGTGATACGGCGTTTcgGTCTTCgcgactggtaaggatcctagtgtttatcatct
KO927sg300	AGAP003115-RA	CGTCGCCAACTACGGCCTGATGG	CGTCGCCAACTACGGCCTGA	GCTTg	GTTT	tggtttggtggaaggagcagtatatcatcaat	gcgactggtaaggatcctagtgtttatcatct	tggtttggtggaaggagcagtatatcatcaatGAAGACgcGCTTgCGTCGCCAACTACGGCCTGAGTTTcgGTCTTCgcgactggtaaggatcctagtgtttatcatct
KO927sg301	AGAP003138-RA	GGTGGGGGTGCCGAGATAGCTGG	GGTGGGGGTGCCGAGATAGC	GCTTg	GTTT	tggtttggtggaaggagcagtatatcatcaat	gcgactggtaaggatcctagtgtttatcatct	tggtttggtggaaggagcagtatatcatcaatGAAGACgcGCTTgGGTGGGGGTGCCGAGATAGCGTTTcgGTCTTCgcgactggtaaggatcctagtgtttatcatct
KO927sg302	AGAP003138-RA	GGCTACGGGCGGTATAAGCTGGG	GGCTACGGGCGGTATAAGCT	GCTTg	GTTT	tggtttggtggaaggagcagtatatcatcaat	gcgactggtaaggatcctagtgtttatcatct	tggtttggtggaaggagcagtatatcatcaatGAAGACgcGCTTgGGCTACGGGCGGTATAAGCTGTTTcgGTCTTCgcgactggtaaggatcctagtgtttatcatct
KO927sg303	AGAP003138-RA	CGCGCTACTAGTCAACTTGGAGG	CGCGCTACTAGTCAACTTGG	GCTTg	GTTT	tggtttggtggaaggagcagtatatcatcaat	gcgactggtaaggatcctagtgtttatcatct	tggtttggtggaaggagcagtatatcatcaatGAAGACgcGCTTgCGCGCTACTAGTCAACTTGGGTTTcgGTCTTCgcgactggtaaggatcctagtgtttatcatct
KO927sg304	AGAP003138-RA	AGCGTGTGCAACCCGCTACTAGG	AGCGTGTGCAACCCGCTACT	GCTTg	GTTT	tggtttggtggaaggagcagtatatcatcaat	gcgactggtaaggatcctagtgtttatcatct	tggtttggtggaaggagcagtatatcatcaatGAAGACgcGCTTgAGCGTGTGCAACCCGCTACTGTTTcgGTCTTCgcgactggtaaggatcctagtgtttatcatct
KO927sg305	AGAP003138-RA	GAGATAGCTGGCTACGTCGTCGG	GAGATAGCTGGCTACGTCGT	GCTTg	GTTT	tggtttggtggaaggagcagtatatcatcaat	gcgactggtaaggatcctagtgtttatcatct	tggtttggtggaaggagcagtatatcatcaatGAAGACgcGCTTgGAGATAGCTGGCTACGTCGTGTTTcgGTCTTCgcgactggtaaggatcctagtgtttatcatct
KO927sg306	AGAP003138-RA	GTGGCTACCTAAGTCTGATGGGG	GTGGCTACCTAAGTCTGATG	GCTTg	GTTT	tggtttggtggaaggagcagtatatcatcaat	gcgactggtaaggatcctagtgtttatcatct	tggtttggtggaaggagcagtatatcatcaatGAAGACgcGCTTgGTGGCTACCTAAGTCTGATGGTTTcgGTCTTCgcgactggtaaggatcctagtgtttatcatct
KO927sg307	AGAP003138-RA	CGGCTACGGGCGGTATAAGCTGG	CGGCTACGGGCGGTATAAGC	GCTTg	GTTT	tggtttggtggaaggagcagtatatcatcaat	gcgactggtaaggatcctagtgtttatcatct	tggtttggtggaaggagcagtatatcatcaatGAAGACgcGCTTgCGGCTACGGGCGGTATAAGCGTTTcgGTCTTCgcgactggtaaggatcctagtgtttatcatct
KO927sg308	AGAP003138-RA	CGGTTACCATCAGGCAGGCCGGG	CGGTTACCATCAGGCAGGCC	GCTTg	GTTT	tggtttggtggaaggagcagtatatcatcaat	gcgactggtaaggatcctagtgtttatcatct	tggtttggtggaaggagcagtatatcatcaatGAAGACgcGCTTgCGGTTACCATCAGGCAGGCCGTTTcgGTCTTCgcgactggtaaggatcctagtgtttatcatct
KO927sg309	AGAP003138-RA	TCGCAAATGTGAACGACCACTGG	TCGCAAATGTGAACGACCAC	GCTTg	GTTT	tggtttggtggaaggagcagtatatcatcaat	gcgactggtaaggatcctagtgtttatcatct	tggtttggtggaaggagcagtatatcatcaatGAAGACgcGCTTgTCGCAAATGTGAACGACCACGTTTcgGTCTTCgcgactggtaaggatcctagtgtttatcatct
KO927sg310	AGAP003138-RA	CGTGTGCAACCCGCTACTAGGGG	CGTGTGCAACCCGCTACTAG	GCTTg	GTTT	tggtttggtggaaggagcagtatatcatcaat	gcgactggtaaggatcctagtgtttatcatct	tggtttggtggaaggagcagtatatcatcaatGAAGACgcGCTTgCGTGTGCAACCCGCTACTAGGTTTcgGTCTTCgcgactggtaaggatcctagtgtttatcatct
KO927sg311	AGAP003141-RA	CACCTTAGTTGGGCCGTATCGGG	CACCTTAGTTGGGCCGTATC	GCTTg	GTTT	tggtttggtggaaggagcagtatatcatcaat	gcgactggtaaggatcctagtgtttatcatct	tggtttggtggaaggagcagtatatcatcaatGAAGACgcGCTTgCACCTTAGTTGGGCCGTATCGTTTcgGTCTTCgcgactggtaaggatcctagtgtttatcatct
KO927sg312	AGAP003141-RA	GCACCTTAGTTGGGCCGTATCGG	GCACCTTAGTTGGGCCGTAT	GCTTg	GTTT	tggtttggtggaaggagcagtatatcatcaat	gcgactggtaaggatcctagtgtttatcatct	tggtttggtggaaggagcagtatatcatcaatGAAGACgcGCTTgGCACCTTAGTTGGGCCGTATGTTTcgGTCTTCgcgactggtaaggatcctagtgtttatcatct
KO927sg313	AGAP003141-RA	TATTTCGCACTCCAGCTCGACGG	TATTTCGCACTCCAGCTCGA	GCTTg	GTTT	tggtttggtggaaggagcagtatatcatcaat	gcgactggtaaggatcctagtgtttatcatct	tggtttggtggaaggagcagtatatcatcaatGAAGACgcGCTTgTATTTCGCACTCCAGCTCGAGTTTcgGTCTTCgcgactggtaaggatcctagtgtttatcatct
KO927sg314	AGAP003141-RA	TGGTAGGCCGCACCTTAGTTGGG	TGGTAGGCCGCACCTTAGTT	GCTTg	GTTT	tggtttggtggaaggagcagtatatcatcaat	gcgactggtaaggatcctagtgtttatcatct	tggtttggtggaaggagcagtatatcatcaatGAAGACgcGCTTgTGGTAGGCCGCACCTTAGTTGTTTcgGTCTTCgcgactggtaaggatcctagtgtttatcatct
KO927sg315	AGAP003141-RA	CAAACGTCGGTCTTATCGCACGG	CAAACGTCGGTCTTATCGCA	GCTTg	GTTT	tggtttggtggaaggagcagtatatcatcaat	gcgactggtaaggatcctagtgtttatcatct	tggtttggtggaaggagcagtatatcatcaatGAAGACgcGCTTgCAAACGTCGGTCTTATCGCAGTTTcgGTCTTCgcgactggtaaggatcctagtgtttatcatct
KO927sg316	AGAP003141-RA	CTGGACCCGGACACAGCCCTCGG	CTGGACCCGGACACAGCCCT	GCTTg	GTTT	tggtttggtggaaggagcagtatatcatcaat	gcgactggtaaggatcctagtgtttatcatct	tggtttggtggaaggagcagtatatcatcaatGAAGACgcGCTTgCTGGACCCGGACACAGCCCTGTTTcgGTCTTCgcgactggtaaggatcctagtgtttatcatct
KO927sg317	AGAP003141-RA	TATCAGCGTGAACGTCATCTCGG	TATCAGCGTGAACGTCATCT	GCTTg	GTTT	tggtttggtggaaggagcagtatatcatcaat	gcgactggtaaggatcctagtgtttatcatct	tggtttggtggaaggagcagtatatcatcaatGAAGACgcGCTTgTATCAGCGTGAACGTCATCTGTTTcgGTCTTCgcgactggtaaggatcctagtgtttatcatct
KO927sg318	AGAP003141-RA	GAAAATTACCGCCGCACCGCCGG	GAAAATTACCGCCGCACCGC	GCTTg	GTTT	tggtttggtggaaggagcagtatatcatcaat	gcgactggtaaggatcctagtgtttatcatct	tggtttggtggaaggagcagtatatcatcaatGAAGACgcGCTTgGAAAATTACCGCCGCACCGCGTTTcgGTCTTCgcgactggtaaggatcctagtgtttatcatct
KO927sg319	AGAP003141-RA	ATTACCTGGCTGAACGAGGAGGG	ATTACCTGGCTGAACGAGGA	GCTTg	GTTT	tggtttggtggaaggagcagtatatcatcaat	gcgactggtaaggatcctagtgtttatcatct	tggtttggtggaaggagcagtatatcatcaatGAAGACgcGCTTgATTACCTGGCTGAACGAGGAGTTTcgGTCTTCgcgactggtaaggatcctagtgtttatcatct
KO927sg320	AGAP003141-RA	TCGTGTCGACGGCCGCAACCGGG	TCGTGTCGACGGCCGCAACC	GCTTg	GTTT	tggtttggtggaaggagcagtatatcatcaat	gcgactggtaaggatcctagtgtttatcatct	tggtttggtggaaggagcagtatatcatcaatGAAGACgcGCTTgTCGTGTCGACGGCCGCAACCGTTTcgGTCTTCgcgactggtaaggatcctagtgtttatcatct
KO927sg321	AGAP003143-RA	ACTGCTAGTATTCGGCTATCGGG	ACTGCTAGTATTCGGCTATC	GCTTg	GTTT	tggtttggtggaaggagcagtatatcatcaat	gcgactggtaaggatcctagtgtttatcatct	tggtttggtggaaggagcagtatatcatcaatGAAGACgcGCTTgACTGCTAGTATTCGGCTATCGTTTcgGTCTTCgcgactggtaaggatcctagtgtttatcatct
KO927sg322	AGAP003143-RA	CACTGCTAGTATTCGGCTATCGG	CACTGCTAGTATTCGGCTAT	GCTTg	GTTT	tggtttggtggaaggagcagtatatcatcaat	gcgactggtaaggatcctagtgtttatcatct	tggtttggtggaaggagcagtatatcatcaatGAAGACgcGCTTgCACTGCTAGTATTCGGCTATGTTTcgGTCTTCgcgactggtaaggatcctagtgtttatcatct
KO927sg323	AGAP003143-RA	TCCACTCCGTATCGTCCCAGTGG	TCCACTCCGTATCGTCCCAG	GCTTg	GTTT	tggtttggtggaaggagcagtatatcatcaat	gcgactggtaaggatcctagtgtttatcatct	tggtttggtggaaggagcagtatatcatcaatGAAGACgcGCTTgTCCACTCCGTATCGTCCCAGGTTTcgGTCTTCgcgactggtaaggatcctagtgtttatcatct
KO927sg324	AGAP003143-RA	GTTCAGATTCGGGCATTTCCAGG	GTTCAGATTCGGGCATTTCC	GCTTg	GTTT	tggtttggtggaaggagcagtatatcatcaat	gcgactggtaaggatcctagtgtttatcatct	tggtttggtggaaggagcagtatatcatcaatGAAGACgcGCTTgGTTCAGATTCGGGCATTTCCGTTTcgGTCTTCgcgactggtaaggatcctagtgtttatcatct
KO927sg325	AGAP003143-RA	GCGGTACGGTTAAGGACTACGGG	GCGGTACGGTTAAGGACTAC	GCTTg	GTTT	tggtttggtggaaggagcagtatatcatcaat	gcgactggtaaggatcctagtgtttatcatct	tggtttggtggaaggagcagtatatcatcaatGAAGACgcGCTTgGCGGTACGGTTAAGGACTACGTTTcgGTCTTCgcgactggtaaggatcctagtgtttatcatct
KO927sg326	AGAP003143-RA	CAGGTGGTCGCGAACTTTACCGG	CAGGTGGTCGCGAACTTTAC	GCTTg	GTTT	tggtttggtggaaggagcagtatatcatcaat	gcgactggtaaggatcctagtgtttatcatct	tggtttggtggaaggagcagtatatcatcaatGAAGACgcGCTTgCAGGTGGTCGCGAACTTTACGTTTcgGTCTTCgcgactggtaaggatcctagtgtttatcatct
KO927sg327	AGAP003143-RA	TGTAATGCAACATGGACATGCGG	TGTAATGCAACATGGACATG	GCTTg	GTTT	tggtttggtggaaggagcagtatatcatcaat	gcgactggtaaggatcctagtgtttatcatct	tggtttggtggaaggagcagtatatcatcaatGAAGACgcGCTTgTGTAATGCAACATGGACATGGTTTcgGTCTTCgcgactggtaaggatcctagtgtttatcatct
KO927sg328	AGAP003143-RA	AGTTAAACATTAGATACCGCAGG	AGTTAAACATTAGATACCGC	GCTTg	GTTT	tggtttggtggaaggagcagtatatcatcaat	gcgactggtaaggatcctagtgtttatcatct	tggtttggtggaaggagcagtatatcatcaatGAAGACgcGCTTgAGTTAAACATTAGATACCGCGTTTcgGTCTTCgcgactggtaaggatcctagtgtttatcatct
KO927sg329	AGAP003143-RA	TAATCGTCTGCGTACTGAGCTGG	TAATCGTCTGCGTACTGAGC	GCTTg	GTTT	tggtttggtggaaggagcagtatatcatcaat	gcgactggtaaggatcctagtgtttatcatct	tggtttggtggaaggagcagtatatcatcaatGAAGACgcGCTTgTAATCGTCTGCGTACTGAGCGTTTcgGTCTTCgcgactggtaaggatcctagtgtttatcatct
KO927sg330	AGAP003143-RA	CGAGGAGTACCGAGCGCGGAAGG	CGAGGAGTACCGAGCGCGGA	GCTTg	GTTT	tggtttggtggaaggagcagtatatcatcaat	gcgactggtaaggatcctagtgtttatcatct	tggtttggtggaaggagcagtatatcatcaatGAAGACgcGCTTgCGAGGAGTACCGAGCGCGGAGTTTcgGTCTTCgcgactggtaaggatcctagtgtttatcatct
KO927sg331	AGAP003220-RB	ACAGTGCGGCGCTAGAACCGTGG	ACAGTGCGGCGCTAGAACCG	GCTTg	GTTT	tggtttggtggaaggagcagtatatcatcaat	gcgactggtaaggatcctagtgtttatcatct	tggtttggtggaaggagcagtatatcatcaatGAAGACgcGCTTgACAGTGCGGCGCTAGAACCGGTTTcgGTCTTCgcgactggtaaggatcctagtgtttatcatct
KO927sg332	AGAP003220-RB	GTCAGTAGTCAGTGCGAATTTGG	GTCAGTAGTCAGTGCGAATT	GCTTg	GTTT	tggtttggtggaaggagcagtatatcatcaat	gcgactggtaaggatcctagtgtttatcatct	tggtttggtggaaggagcagtatatcatcaatGAAGACgcGCTTgGTCAGTAGTCAGTGCGAATTGTTTcgGTCTTCgcgactggtaaggatcctagtgtttatcatct
KO927sg333	AGAP003220-RB	TGGAAGACCTTGGCCAGTACGGG	TGGAAGACCTTGGCCAGTAC	GCTTg	GTTT	tggtttggtggaaggagcagtatatcatcaat	gcgactggtaaggatcctagtgtttatcatct	tggtttggtggaaggagcagtatatcatcaatGAAGACgcGCTTgTGGAAGACCTTGGCCAGTACGTTTcgGTCTTCgcgactggtaaggatcctagtgtttatcatct
KO927sg334	AGAP003220-RB	ACAGTGACTGGGCGGATTTGGGG	ACAGTGACTGGGCGGATTTG	GCTTg	GTTT	tggtttggtggaaggagcagtatatcatcaat	gcgactggtaaggatcctagtgtttatcatct	tggtttggtggaaggagcagtatatcatcaatGAAGACgcGCTTgACAGTGACTGGGCGGATTTGGTTTcgGTCTTCgcgactggtaaggatcctagtgtttatcatct
KO927sg335	AGAP003220-RB	ACTGTTATCGTGACAGTGACTGG	ACTGTTATCGTGACAGTGAC	GCTTg	GTTT	tggtttggtggaaggagcagtatatcatcaat	gcgactggtaaggatcctagtgtttatcatct	tggtttggtggaaggagcagtatatcatcaatGAAGACgcGCTTgACTGTTATCGTGACAGTGACGTTTcgGTCTTCgcgactggtaaggatcctagtgtttatcatct
KO927sg336	AGAP003220-RB	CACAGAGATTTCTATGCTTGTGG	CACAGAGATTTCTATGCTTG	GCTTg	GTTT	tggtttggtggaaggagcagtatatcatcaat	gcgactggtaaggatcctagtgtttatcatct	tggtttggtggaaggagcagtatatcatcaatGAAGACgcGCTTgCACAGAGATTTCTATGCTTGGTTTcgGTCTTCgcgactggtaaggatcctagtgtttatcatct
KO927sg337	AGAP003220-RB	GCTATGTGGCGTACACGGACGGG	GCTATGTGGCGTACACGGAC	GCTTg	GTTT	tggtttggtggaaggagcagtatatcatcaat	gcgactggtaaggatcctagtgtttatcatct	tggtttggtggaaggagcagtatatcatcaatGAAGACgcGCTTgGCTATGTGGCGTACACGGACGTTTcgGTCTTCgcgactggtaaggatcctagtgtttatcatct
KO927sg338	AGAP003220-RB	TGACAGTGACTGGGCGGATTTGG	TGACAGTGACTGGGCGGATT	GCTTg	GTTT	tggtttggtggaaggagcagtatatcatcaat	gcgactggtaaggatcctagtgtttatcatct	tggtttggtggaaggagcagtatatcatcaatGAAGACgcGCTTgTGACAGTGACTGGGCGGATTGTTTcgGTCTTCgcgactggtaaggatcctagtgtttatcatct
KO927sg339	AGAP003220-RB	ACCCCCCCACGCACCCACGATGG	ACCCCCCCACGCACCCACGA	GCTTg	GTTT	tggtttggtggaaggagcagtatatcatcaat	gcgactggtaaggatcctagtgtttatcatct	tggtttggtggaaggagcagtatatcatcaatGAAGACgcGCTTgACCCCCCCACGCACCCACGAGTTTcgGTCTTCgcgactggtaaggatcctagtgtttatcatct
KO927sg340	AGAP003220-RB	CATTTCGCCAAAGTTCACGGAGG	CATTTCGCCAAAGTTCACGG	GCTTg	GTTT	tggtttggtggaaggagcagtatatcatcaat	gcgactggtaaggatcctagtgtttatcatct	tggtttggtggaaggagcagtatatcatcaatGAAGACgcGCTTgCATTTCGCCAAAGTTCACGGGTTTcgGTCTTCgcgactggtaaggatcctagtgtttatcatct
KO927sg341	AGAP003225-RA	CTCTATTGATATGGGAGCGTCGG	CTCTATTGATATGGGAGCGT	GCTTg	GTTT	tggtttggtggaaggagcagtatatcatcaat	gcgactggtaaggatcctagtgtttatcatct	tggtttggtggaaggagcagtatatcatcaatGAAGACgcGCTTgCTCTATTGATATGGGAGCGTGTTTcgGTCTTCgcgactggtaaggatcctagtgtttatcatct
KO927sg342	AGAP003225-RA	TCGTGAACGTCAAGAATTGACGG	TCGTGAACGTCAAGAATTGA	GCTTg	GTTT	tggtttggtggaaggagcagtatatcatcaat	gcgactggtaaggatcctagtgtttatcatct	tggtttggtggaaggagcagtatatcatcaatGAAGACgcGCTTgTCGTGAACGTCAAGAATTGAGTTTcgGTCTTCgcgactggtaaggatcctagtgtttatcatct
KO927sg343	AGAP003225-RA	TCAGTTCGACGTTGTTCCGCTGG	TCAGTTCGACGTTGTTCCGC	GCTTg	GTTT	tggtttggtggaaggagcagtatatcatcaat	gcgactggtaaggatcctagtgtttatcatct	tggtttggtggaaggagcagtatatcatcaatGAAGACgcGCTTgTCAGTTCGACGTTGTTCCGCGTTTcgGTCTTCgcgactggtaaggatcctagtgtttatcatct
KO927sg344	AGAP003225-RA	CGTCGAACTGAAGCATGCCGAGG	CGTCGAACTGAAGCATGCCG	GCTTg	GTTT	tggtttggtggaaggagcagtatatcatcaat	gcgactggtaaggatcctagtgtttatcatct	tggtttggtggaaggagcagtatatcatcaatGAAGACgcGCTTgCGTCGAACTGAAGCATGCCGGTTTcgGTCTTCgcgactggtaaggatcctagtgtttatcatct
KO927sg345	AGAP003225-RA	ACACGAAGGTGAACTGCCTTTGG	ACACGAAGGTGAACTGCCTT	GCTTg	GTTT	tggtttggtggaaggagcagtatatcatcaat	gcgactggtaaggatcctagtgtttatcatct	tggtttggtggaaggagcagtatatcatcaatGAAGACgcGCTTgACACGAAGGTGAACTGCCTTGTTTcgGTCTTCgcgactggtaaggatcctagtgtttatcatct
KO927sg346	AGAP003225-RA	GCCCGGCTCTCTATTGATATGGG	GCCCGGCTCTCTATTGATAT	GCTTg	GTTT	tggtttggtggaaggagcagtatatcatcaat	gcgactggtaaggatcctagtgtttatcatct	tggtttggtggaaggagcagtatatcatcaatGAAGACgcGCTTgGCCCGGCTCTCTATTGATATGTTTcgGTCTTCgcgactggtaaggatcctagtgtttatcatct
KO927sg347	AGAP003225-RA	CGTTTGCATAGAACGCGCCTCGG	CGTTTGCATAGAACGCGCCT	GCTTg	GTTT	tggtttggtggaaggagcagtatatcatcaat	gcgactggtaaggatcctagtgtttatcatct	tggtttggtggaaggagcagtatatcatcaatGAAGACgcGCTTgCGTTTGCATAGAACGCGCCTGTTTcgGTCTTCgcgactggtaaggatcctagtgtttatcatct
KO927sg348	AGAP003225-RA	AGCCAATGATAAGCGAACTTCGG	AGCCAATGATAAGCGAACTT	GCTTg	GTTT	tggtttggtggaaggagcagtatatcatcaat	gcgactggtaaggatcctagtgtttatcatct	tggtttggtggaaggagcagtatatcatcaatGAAGACgcGCTTgAGCCAATGATAAGCGAACTTGTTTcgGTCTTCgcgactggtaaggatcctagtgtttatcatct
KO927sg349	AGAP003225-RA	TGCGGTCAAAGCGGTTAACGAGG	TGCGGTCAAAGCGGTTAACG	GCTTg	GTTT	tggtttggtggaaggagcagtatatcatcaat	gcgactggtaaggatcctagtgtttatcatct	tggtttggtggaaggagcagtatatcatcaatGAAGACgcGCTTgTGCGGTCAAAGCGGTTAACGGTTTcgGTCTTCgcgactggtaaggatcctagtgtttatcatct
KO927sg350	AGAP003225-RA	CACGAAGGTGAACTGCCTTTGGG	CACGAAGGTGAACTGCCTTT	GCTTg	GTTT	tggtttggtggaaggagcagtatatcatcaat	gcgactggtaaggatcctagtgtttatcatct	tggtttggtggaaggagcagtatatcatcaatGAAGACgcGCTTgCACGAAGGTGAACTGCCTTTGTTTcgGTCTTCgcgactggtaaggatcctagtgtttatcatct
KO927sg351	AGAP003246-RA	ATCCTGCCTAAGGCGTATCAGGG	ATCCTGCCTAAGGCGTATCA	GCTTg	GTTT	tggtttggtggaaggagcagtatatcatcaat	gcgactggtaaggatcctagtgtttatcatct	tggtttggtggaaggagcagtatatcatcaatGAAGACgcGCTTgATCCTGCCTAAGGCGTATCAGTTTcgGTCTTCgcgactggtaaggatcctagtgtttatcatct
KO927sg352	AGAP003246-RA	CCCGCACTCTTCGCCATTAGCGG	CCCGCACTCTTCGCCATTAG	GCTTg	GTTT	tggtttggtggaaggagcagtatatcatcaat	gcgactggtaaggatcctagtgtttatcatct	tggtttggtggaaggagcagtatatcatcaatGAAGACgcGCTTgCCCGCACTCTTCGCCATTAGGTTTcgGTCTTCgcgactggtaaggatcctagtgtttatcatct
KO927sg353	AGAP003246-RA	CATCCTGCCTAAGGCGTATCAGG	CATCCTGCCTAAGGCGTATC	GCTTg	GTTT	tggtttggtggaaggagcagtatatcatcaat	gcgactggtaaggatcctagtgtttatcatct	tggtttggtggaaggagcagtatatcatcaatGAAGACgcGCTTgCATCCTGCCTAAGGCGTATCGTTTcgGTCTTCgcgactggtaaggatcctagtgtttatcatct
KO927sg354	AGAP003246-RA	AGCCCTGATACGCCTTAGGCAGG	AGCCCTGATACGCCTTAGGC	GCTTg	GTTT	tggtttggtggaaggagcagtatatcatcaat	gcgactggtaaggatcctagtgtttatcatct	tggtttggtggaaggagcagtatatcatcaatGAAGACgcGCTTgAGCCCTGATACGCCTTAGGCGTTTcgGTCTTCgcgactggtaaggatcctagtgtttatcatct
KO927sg355	AGAP003246-RA	ATATAGCCCTGATACGCCTTAGG	ATATAGCCCTGATACGCCTT	GCTTg	GTTT	tggtttggtggaaggagcagtatatcatcaat	gcgactggtaaggatcctagtgtttatcatct	tggtttggtggaaggagcagtatatcatcaatGAAGACgcGCTTgATATAGCCCTGATACGCCTTGTTTcgGTCTTCgcgactggtaaggatcctagtgtttatcatct
KO927sg356	AGAP003246-RA	CTCACCCGAGTGTGGCATTCAGG	CTCACCCGAGTGTGGCATTC	GCTTg	GTTT	tggtttggtggaaggagcagtatatcatcaat	gcgactggtaaggatcctagtgtttatcatct	tggtttggtggaaggagcagtatatcatcaatGAAGACgcGCTTgCTCACCCGAGTGTGGCATTCGTTTcgGTCTTCgcgactggtaaggatcctagtgtttatcatct
KO927sg357	AGAP003246-RA	ATGCCACACTCGGGTGAGGTGGG	ATGCCACACTCGGGTGAGGT	GCTTg	GTTT	tggtttggtggaaggagcagtatatcatcaat	gcgactggtaaggatcctagtgtttatcatct	tggtttggtggaaggagcagtatatcatcaatGAAGACgcGCTTgATGCCACACTCGGGTGAGGTGTTTcgGTCTTCgcgactggtaaggatcctagtgtttatcatct
KO927sg358	AGAP003246-RA	TTTCAATCTCTAGATCGATGGGG	TTTCAATCTCTAGATCGATG	GCTTg	GTTT	tggtttggtggaaggagcagtatatcatcaat	gcgactggtaaggatcctagtgtttatcatct	tggtttggtggaaggagcagtatatcatcaatGAAGACgcGCTTgTTTCAATCTCTAGATCGATGGTTTcgGTCTTCgcgactggtaaggatcctagtgtttatcatct
KO927sg359	AGAP003246-RA	CGTCACCTGAATGCCACACTCGG	CGTCACCTGAATGCCACACT	GCTTg	GTTT	tggtttggtggaaggagcagtatatcatcaat	gcgactggtaaggatcctagtgtttatcatct	tggtttggtggaaggagcagtatatcatcaatGAAGACgcGCTTgCGTCACCTGAATGCCACACTGTTTcgGTCTTCgcgactggtaaggatcctagtgtttatcatct
KO927sg360	AGAP003246-RA	TAGGCAGGATGTGGCATCATCGG	TAGGCAGGATGTGGCATCAT	GCTTg	GTTT	tggtttggtggaaggagcagtatatcatcaat	gcgactggtaaggatcctagtgtttatcatct	tggtttggtggaaggagcagtatatcatcaatGAAGACgcGCTTgTAGGCAGGATGTGGCATCATGTTTcgGTCTTCgcgactggtaaggatcctagtgtttatcatct
KO927sg361	AGAP003247-RA	CAGCAATCCCAGTAAGATACTGG	CAGCAATCCCAGTAAGATAC	GCTTg	GTTT	tggtttggtggaaggagcagtatatcatcaat	gcgactggtaaggatcctagtgtttatcatct	tggtttggtggaaggagcagtatatcatcaatGAAGACgcGCTTgCAGCAATCCCAGTAAGATACGTTTcgGTCTTCgcgactggtaaggatcctagtgtttatcatct
KO927sg362	AGAP003247-RA	TGCGTTAGCACGCTTCCCGCTGG	TGCGTTAGCACGCTTCCCGC	GCTTg	GTTT	tggtttggtggaaggagcagtatatcatcaat	gcgactggtaaggatcctagtgtttatcatct	tggtttggtggaaggagcagtatatcatcaatGAAGACgcGCTTgTGCGTTAGCACGCTTCCCGCGTTTcgGTCTTCgcgactggtaaggatcctagtgtttatcatct
KO927sg363	AGAP003247-RA	GAGCTCTGCAGTGCTGACTCCGG	GAGCTCTGCAGTGCTGACTC	GCTTg	GTTT	tggtttggtggaaggagcagtatatcatcaat	gcgactggtaaggatcctagtgtttatcatct	tggtttggtggaaggagcagtatatcatcaatGAAGACgcGCTTgGAGCTCTGCAGTGCTGACTCGTTTcgGTCTTCgcgactggtaaggatcctagtgtttatcatct
KO927sg364	AGAP003247-RA	AAACCGCTCTAAACCAGCTCCGG	AAACCGCTCTAAACCAGCTC	GCTTg	GTTT	tggtttggtggaaggagcagtatatcatcaat	gcgactggtaaggatcctagtgtttatcatct	tggtttggtggaaggagcagtatatcatcaatGAAGACgcGCTTgAAACCGCTCTAAACCAGCTCGTTTcgGTCTTCgcgactggtaaggatcctagtgtttatcatct
KO927sg365	AGAP003247-RA	TATGGCTTCCAGTATCTTACTGG	TATGGCTTCCAGTATCTTAC	GCTTg	GTTT	tggtttggtggaaggagcagtatatcatcaat	gcgactggtaaggatcctagtgtttatcatct	tggtttggtggaaggagcagtatatcatcaatGAAGACgcGCTTgTATGGCTTCCAGTATCTTACGTTTcgGTCTTCgcgactggtaaggatcctagtgtttatcatct
KO927sg366	AGAP003247-RA	TCGAAGATTATGATCCACGAGGG	TCGAAGATTATGATCCACGA	GCTTg	GTTT	tggtttggtggaaggagcagtatatcatcaat	gcgactggtaaggatcctagtgtttatcatct	tggtttggtggaaggagcagtatatcatcaatGAAGACgcGCTTgTCGAAGATTATGATCCACGAGTTTcgGTCTTCgcgactggtaaggatcctagtgtttatcatct
KO927sg367	AGAP003247-RA	TGAAGCTAAATCTTAACGTGAGG	TGAAGCTAAATCTTAACGTG	GCTTg	GTTT	tggtttggtggaaggagcagtatatcatcaat	gcgactggtaaggatcctagtgtttatcatct	tggtttggtggaaggagcagtatatcatcaatGAAGACgcGCTTgTGAAGCTAAATCTTAACGTGGTTTcgGTCTTCgcgactggtaaggatcctagtgtttatcatct
KO927sg368	AGAP003247-RA	GCGTGGCGGACTACGTCGAATGG	GCGTGGCGGACTACGTCGAA	GCTTg	GTTT	tggtttggtggaaggagcagtatatcatcaat	gcgactggtaaggatcctagtgtttatcatct	tggtttggtggaaggagcagtatatcatcaatGAAGACgcGCTTgGCGTGGCGGACTACGTCGAAGTTTcgGTCTTCgcgactggtaaggatcctagtgtttatcatct
KO927sg369	AGAP003247-RA	ACTCCGGAGCTGGTTTAGAGCGG	ACTCCGGAGCTGGTTTAGAG	GCTTg	GTTT	tggtttggtggaaggagcagtatatcatcaat	gcgactggtaaggatcctagtgtttatcatct	tggtttggtggaaggagcagtatatcatcaatGAAGACgcGCTTgACTCCGGAGCTGGTTTAGAGGTTTcgGTCTTCgcgactggtaaggatcctagtgtttatcatct
KO927sg370	AGAP003247-RA	TCAGTGCATCATATCCCTCGTGG	TCAGTGCATCATATCCCTCG	GCTTg	GTTT	tggtttggtggaaggagcagtatatcatcaat	gcgactggtaaggatcctagtgtttatcatct	tggtttggtggaaggagcagtatatcatcaatGAAGACgcGCTTgTCAGTGCATCATATCCCTCGGTTTcgGTCTTCgcgactggtaaggatcctagtgtttatcatct
KO927sg371	AGAP003248-RA	CCATTCTGAGGTAAACAGATGGG	CCATTCTGAGGTAAACAGAT	GCTTg	GTTT	tggtttggtggaaggagcagtatatcatcaat	gcgactggtaaggatcctagtgtttatcatct	tggtttggtggaaggagcagtatatcatcaatGAAGACgcGCTTgCCATTCTGAGGTAAACAGATGTTTcgGTCTTCgcgactggtaaggatcctagtgtttatcatct
KO927sg372	AGAP003248-RA	CCCATCTGTTTACCTCAGAATGG	CCCATCTGTTTACCTCAGAA	GCTTg	GTTT	tggtttggtggaaggagcagtatatcatcaat	gcgactggtaaggatcctagtgtttatcatct	tggtttggtggaaggagcagtatatcatcaatGAAGACgcGCTTgCCCATCTGTTTACCTCAGAAGTTTcgGTCTTCgcgactggtaaggatcctagtgtttatcatct
KO927sg373	AGAP003248-RA	GCCATTCTGAGGTAAACAGATGG	GCCATTCTGAGGTAAACAGA	GCTTg	GTTT	tggtttggtggaaggagcagtatatcatcaat	gcgactggtaaggatcctagtgtttatcatct	tggtttggtggaaggagcagtatatcatcaatGAAGACgcGCTTgGCCATTCTGAGGTAAACAGAGTTTcgGTCTTCgcgactggtaaggatcctagtgtttatcatct
KO927sg374	AGAP003248-RA	GCAGGCTAGTATTGCCTTAGCGG	GCAGGCTAGTATTGCCTTAG	GCTTg	GTTT	tggtttggtggaaggagcagtatatcatcaat	gcgactggtaaggatcctagtgtttatcatct	tggtttggtggaaggagcagtatatcatcaatGAAGACgcGCTTgGCAGGCTAGTATTGCCTTAGGTTTcgGTCTTCgcgactggtaaggatcctagtgtttatcatct
KO927sg375	AGAP003248-RA	AACCGACGCTGTGCATGGTTCGG	AACCGACGCTGTGCATGGTT	GCTTg	GTTT	tggtttggtggaaggagcagtatatcatcaat	gcgactggtaaggatcctagtgtttatcatct	tggtttggtggaaggagcagtatatcatcaatGAAGACgcGCTTgAACCGACGCTGTGCATGGTTGTTTcgGTCTTCgcgactggtaaggatcctagtgtttatcatct
KO927sg376	AGAP003248-RA	CAATGCGATTGTCCTTCTGCTGG	CAATGCGATTGTCCTTCTGC	GCTTg	GTTT	tggtttggtggaaggagcagtatatcatcaat	gcgactggtaaggatcctagtgtttatcatct	tggtttggtggaaggagcagtatatcatcaatGAAGACgcGCTTgCAATGCGATTGTCCTTCTGCGTTTcgGTCTTCgcgactggtaaggatcctagtgtttatcatct
KO927sg377	AGAP003248-RA	ACAGATGGGTGCCACTGTCTCGG	ACAGATGGGTGCCACTGTCT	GCTTg	GTTT	tggtttggtggaaggagcagtatatcatcaat	gcgactggtaaggatcctagtgtttatcatct	tggtttggtggaaggagcagtatatcatcaatGAAGACgcGCTTgACAGATGGGTGCCACTGTCTGTTTcgGTCTTCgcgactggtaaggatcctagtgtttatcatct
KO927sg378	AGAP003248-RA	TTGCTCTTCGAACTATCTGCAGG	TTGCTCTTCGAACTATCTGC	GCTTg	GTTT	tggtttggtggaaggagcagtatatcatcaat	gcgactggtaaggatcctagtgtttatcatct	tggtttggtggaaggagcagtatatcatcaatGAAGACgcGCTTgTTGCTCTTCGAACTATCTGCGTTTcgGTCTTCgcgactggtaaggatcctagtgtttatcatct
KO927sg379	AGAP003248-RA	TGTAATGCATCTGTCGGTCTAGG	TGTAATGCATCTGTCGGTCT	GCTTg	GTTT	tggtttggtggaaggagcagtatatcatcaat	gcgactggtaaggatcctagtgtttatcatct	tggtttggtggaaggagcagtatatcatcaatGAAGACgcGCTTgTGTAATGCATCTGTCGGTCTGTTTcgGTCTTCgcgactggtaaggatcctagtgtttatcatct
KO927sg380	AGAP003248-RA	GATGCATTACACCGAGACAGTGG	GATGCATTACACCGAGACAG	GCTTg	GTTT	tggtttggtggaaggagcagtatatcatcaat	gcgactggtaaggatcctagtgtttatcatct	tggtttggtggaaggagcagtatatcatcaatGAAGACgcGCTTgGATGCATTACACCGAGACAGGTTTcgGTCTTCgcgactggtaaggatcctagtgtttatcatct
KO927sg381	AGAP003249-RA	GTCTTCCCTACCCGAACCGCCGG	GTCTTCCCTACCCGAACCGC	GCTTg	GTTT	tggtttggtggaaggagcagtatatcatcaat	gcgactggtaaggatcctagtgtttatcatct	tggtttggtggaaggagcagtatatcatcaatGAAGACgcGCTTgGTCTTCCCTACCCGAACCGCGTTTcgGTCTTCgcgactggtaaggatcctagtgtttatcatct
KO927sg382	AGAP003249-RA	ACAACGGAGGACCCGATACACGG	ACAACGGAGGACCCGATACA	GCTTg	GTTT	tggtttggtggaaggagcagtatatcatcaat	gcgactggtaaggatcctagtgtttatcatct	tggtttggtggaaggagcagtatatcatcaatGAAGACgcGCTTgACAACGGAGGACCCGATACAGTTTcgGTCTTCgcgactggtaaggatcctagtgtttatcatct
KO927sg383	AGAP003249-RA	CGTAAACTGTGTGACTCCGCTGG	CGTAAACTGTGTGACTCCGC	GCTTg	GTTT	tggtttggtggaaggagcagtatatcatcaat	gcgactggtaaggatcctagtgtttatcatct	tggtttggtggaaggagcagtatatcatcaatGAAGACgcGCTTgCGTAAACTGTGTGACTCCGCGTTTcgGTCTTCgcgactggtaaggatcctagtgtttatcatct
KO927sg384	AGAP003249-RA	GTGACTCCGCTGGGAGAGTCAGG	GTGACTCCGCTGGGAGAGTC	GCTTg	GTTT	tggtttggtggaaggagcagtatatcatcaat	gcgactggtaaggatcctagtgtttatcatct	tggtttggtggaaggagcagtatatcatcaatGAAGACgcGCTTgGTGACTCCGCTGGGAGAGTCGTTTcgGTCTTCgcgactggtaaggatcctagtgtttatcatct
KO927sg385	AGAP003249-RA	ATGGACTGACCACTACCGAAAGG	ATGGACTGACCACTACCGAA	GCTTg	GTTT	tggtttggtggaaggagcagtatatcatcaat	gcgactggtaaggatcctagtgtttatcatct	tggtttggtggaaggagcagtatatcatcaatGAAGACgcGCTTgATGGACTGACCACTACCGAAGTTTcgGTCTTCgcgactggtaaggatcctagtgtttatcatct
KO927sg386	AGAP003249-RA	AATGCCACAAACCGGCGGTTCGG	AATGCCACAAACCGGCGGTT	GCTTg	GTTT	tggtttggtggaaggagcagtatatcatcaat	gcgactggtaaggatcctagtgtttatcatct	tggtttggtggaaggagcagtatatcatcaatGAAGACgcGCTTgAATGCCACAAACCGGCGGTTGTTTcgGTCTTCgcgactggtaaggatcctagtgtttatcatct
KO927sg387	AGAP003249-RA	AATTTGACACGCTTTCGCTATGG	AATTTGACACGCTTTCGCTA	GCTTg	GTTT	tggtttggtggaaggagcagtatatcatcaat	gcgactggtaaggatcctagtgtttatcatct	tggtttggtggaaggagcagtatatcatcaatGAAGACgcGCTTgAATTTGACACGCTTTCGCTAGTTTcgGTCTTCgcgactggtaaggatcctagtgtttatcatct
KO927sg388	AGAP003249-RA	GGGAACTCGTCGATTTGCGTTGG	GGGAACTCGTCGATTTGCGT	GCTTg	GTTT	tggtttggtggaaggagcagtatatcatcaat	gcgactggtaaggatcctagtgtttatcatct	tggtttggtggaaggagcagtatatcatcaatGAAGACgcGCTTgGGGAACTCGTCGATTTGCGTGTTTcgGTCTTCgcgactggtaaggatcctagtgtttatcatct
KO927sg389	AGAP003249-RA	GGCCGCATAGGCGGGCATTCCGG	GGCCGCATAGGCGGGCATTC	GCTTg	GTTT	tggtttggtggaaggagcagtatatcatcaat	gcgactggtaaggatcctagtgtttatcatct	tggtttggtggaaggagcagtatatcatcaatGAAGACgcGCTTgGGCCGCATAGGCGGGCATTCGTTTcgGTCTTCgcgactggtaaggatcctagtgtttatcatct
KO927sg390	AGAP003249-RA	GGATGGTACATAGTGTTGTTGGG	GGATGGTACATAGTGTTGTT	GCTTg	GTTT	tggtttggtggaaggagcagtatatcatcaat	gcgactggtaaggatcctagtgtttatcatct	tggtttggtggaaggagcagtatatcatcaatGAAGACgcGCTTgGGATGGTACATAGTGTTGTTGTTTcgGTCTTCgcgactggtaaggatcctagtgtttatcatct
KO927sg391	AGAP003250-RA	TACGCTCGTAGAGACCGCAGCGG	TACGCTCGTAGAGACCGCAG	GCTTg	GTTT	tggtttggtggaaggagcagtatatcatcaat	gcgactggtaaggatcctagtgtttatcatct	tggtttggtggaaggagcagtatatcatcaatGAAGACgcGCTTgTACGCTCGTAGAGACCGCAGGTTTcgGTCTTCgcgactggtaaggatcctagtgtttatcatct
KO927sg392	AGAP003250-RA	TGCTCGAGTAGTTAATCTCGCGG	TGCTCGAGTAGTTAATCTCG	GCTTg	GTTT	tggtttggtggaaggagcagtatatcatcaat	gcgactggtaaggatcctagtgtttatcatct	tggtttggtggaaggagcagtatatcatcaatGAAGACgcGCTTgTGCTCGAGTAGTTAATCTCGGTTTcgGTCTTCgcgactggtaaggatcctagtgtttatcatct
KO927sg393	AGAP003250-RA	GGCCGCATAGCTCGACAGGCCGG	GGCCGCATAGCTCGACAGGC	GCTTg	GTTT	tggtttggtggaaggagcagtatatcatcaat	gcgactggtaaggatcctagtgtttatcatct	tggtttggtggaaggagcagtatatcatcaatGAAGACgcGCTTgGGCCGCATAGCTCGACAGGCGTTTcgGTCTTCgcgactggtaaggatcctagtgtttatcatct
KO927sg394	AGAP003250-RA	TCTTTCCTCGACCACCGACCAGG	TCTTTCCTCGACCACCGACC	GCTTg	GTTT	tggtttggtggaaggagcagtatatcatcaat	gcgactggtaaggatcctagtgtttatcatct	tggtttggtggaaggagcagtatatcatcaatGAAGACgcGCTTgTCTTTCCTCGACCACCGACCGTTTcgGTCTTCgcgactggtaaggatcctagtgtttatcatct
KO927sg395	AGAP003250-RA	AGGGTTGACACTCACGAAACAGG	AGGGTTGACACTCACGAAAC	GCTTg	GTTT	tggtttggtggaaggagcagtatatcatcaat	gcgactggtaaggatcctagtgtttatcatct	tggtttggtggaaggagcagtatatcatcaatGAAGACgcGCTTgAGGGTTGACACTCACGAAACGTTTcgGTCTTCgcgactggtaaggatcctagtgtttatcatct
KO927sg396	AGAP003250-RA	TTGTTGTAAATGTCGACCAAGGG	TTGTTGTAAATGTCGACCAA	GCTTg	GTTT	tggtttggtggaaggagcagtatatcatcaat	gcgactggtaaggatcctagtgtttatcatct	tggtttggtggaaggagcagtatatcatcaatGAAGACgcGCTTgTTGTTGTAAATGTCGACCAAGTTTcgGTCTTCgcgactggtaaggatcctagtgtttatcatct
KO927sg397	AGAP003250-RA	GTCAGCTGCACCCCACAGTTTGG	GTCAGCTGCACCCCACAGTT	GCTTg	GTTT	tggtttggtggaaggagcagtatatcatcaat	gcgactggtaaggatcctagtgtttatcatct	tggtttggtggaaggagcagtatatcatcaatGAAGACgcGCTTgGTCAGCTGCACCCCACAGTTGTTTcgGTCTTCgcgactggtaaggatcctagtgtttatcatct
KO927sg398	AGAP003250-RA	CAGCTGACGGACCGTGTCATCGG	CAGCTGACGGACCGTGTCAT	GCTTg	GTTT	tggtttggtggaaggagcagtatatcatcaat	gcgactggtaaggatcctagtgtttatcatct	tggtttggtggaaggagcagtatatcatcaatGAAGACgcGCTTgCAGCTGACGGACCGTGTCATGTTTcgGTCTTCgcgactggtaaggatcctagtgtttatcatct
KO927sg399	AGAP003250-RA	TTGCGTGAATCCGGTTGGTGAGG	TTGCGTGAATCCGGTTGGTG	GCTTg	GTTT	tggtttggtggaaggagcagtatatcatcaat	gcgactggtaaggatcctagtgtttatcatct	tggtttggtggaaggagcagtatatcatcaatGAAGACgcGCTTgTTGCGTGAATCCGGTTGGTGGTTTcgGTCTTCgcgactggtaaggatcctagtgtttatcatct
KO927sg400	AGAP003250-RA	CACACATCTGCGTCGAGTCGAGG	CACACATCTGCGTCGAGTCG	GCTTg	GTTT	tggtttggtggaaggagcagtatatcatcaat	gcgactggtaaggatcctagtgtttatcatct	tggtttggtggaaggagcagtatatcatcaatGAAGACgcGCTTgCACACATCTGCGTCGAGTCGGTTTcgGTCTTCgcgactggtaaggatcctagtgtttatcatct
KO927sg401	AGAP003251-RA	ACTAGAATTCAGTACTACAAAGG	ACTAGAATTCAGTACTACAA	GCTTg	GTTT	tggtttggtggaaggagcagtatatcatcaat	gcgactggtaaggatcctagtgtttatcatct	tggtttggtggaaggagcagtatatcatcaatGAAGACgcGCTTgACTAGAATTCAGTACTACAAGTTTcgGTCTTCgcgactggtaaggatcctagtgtttatcatct
KO927sg402	AGAP003251-RA	AAATCAAAATGTGGTCAGGAGGG	AAATCAAAATGTGGTCAGGA	GCTTg	GTTT	tggtttggtggaaggagcagtatatcatcaat	gcgactggtaaggatcctagtgtttatcatct	tggtttggtggaaggagcagtatatcatcaatGAAGACgcGCTTgAAATCAAAATGTGGTCAGGAGTTTcgGTCTTCgcgactggtaaggatcctagtgtttatcatct
KO927sg403	AGAP003251-RA	ATGGAACGCCCTCGATACAGTGG	ATGGAACGCCCTCGATACAG	GCTTg	GTTT	tggtttggtggaaggagcagtatatcatcaat	gcgactggtaaggatcctagtgtttatcatct	tggtttggtggaaggagcagtatatcatcaatGAAGACgcGCTTgATGGAACGCCCTCGATACAGGTTTcgGTCTTCgcgactggtaaggatcctagtgtttatcatct
KO927sg404	AGAP003251-RA	GGGGGAGTCTCTCCGATAGATGG	GGGGGAGTCTCTCCGATAGA	GCTTg	GTTT	tggtttggtggaaggagcagtatatcatcaat	gcgactggtaaggatcctagtgtttatcatct	tggtttggtggaaggagcagtatatcatcaatGAAGACgcGCTTgGGGGGAGTCTCTCCGATAGAGTTTcgGTCTTCgcgactggtaaggatcctagtgtttatcatct
KO927sg405	AGAP003251-RA	CGGTATGGATTCCACTGTGGAGG	CGGTATGGATTCCACTGTGG	GCTTg	GTTT	tggtttggtggaaggagcagtatatcatcaat	gcgactggtaaggatcctagtgtttatcatct	tggtttggtggaaggagcagtatatcatcaatGAAGACgcGCTTgCGGTATGGATTCCACTGTGGGTTTcgGTCTTCgcgactggtaaggatcctagtgtttatcatct
KO927sg406	AGAP003251-RA	GGATCGAGAGGCACGATCGAAGG	GGATCGAGAGGCACGATCGA	GCTTg	GTTT	tggtttggtggaaggagcagtatatcatcaat	gcgactggtaaggatcctagtgtttatcatct	tggtttggtggaaggagcagtatatcatcaatGAAGACgcGCTTgGGATCGAGAGGCACGATCGAGTTTcgGTCTTCgcgactggtaaggatcctagtgtttatcatct
KO927sg407	AGAP003251-RA	TCGAGTTTACCGACTTTATACGG	TCGAGTTTACCGACTTTATA	GCTTg	GTTT	tggtttggtggaaggagcagtatatcatcaat	gcgactggtaaggatcctagtgtttatcatct	tggtttggtggaaggagcagtatatcatcaatGAAGACgcGCTTgTCGAGTTTACCGACTTTATAGTTTcgGTCTTCgcgactggtaaggatcctagtgtttatcatct
KO927sg408	AGAP003251-RA	CTCCGATAGATGGCTATCCTTGG	CTCCGATAGATGGCTATCCT	GCTTg	GTTT	tggtttggtggaaggagcagtatatcatcaat	gcgactggtaaggatcctagtgtttatcatct	tggtttggtggaaggagcagtatatcatcaatGAAGACgcGCTTgCTCCGATAGATGGCTATCCTGTTTcgGTCTTCgcgactggtaaggatcctagtgtttatcatct
KO927sg409	AGAP003251-RA	CACGGCGGCCCACTGTATCGAGG	CACGGCGGCCCACTGTATCG	GCTTg	GTTT	tggtttggtggaaggagcagtatatcatcaat	gcgactggtaaggatcctagtgtttatcatct	tggtttggtggaaggagcagtatatcatcaatGAAGACgcGCTTgCACGGCGGCCCACTGTATCGGTTTcgGTCTTCgcgactggtaaggatcctagtgtttatcatct
KO927sg410	AGAP003251-RA	CGGTTGCGTACTTGCCGGTCAGG	CGGTTGCGTACTTGCCGGTC	GCTTg	GTTT	tggtttggtggaaggagcagtatatcatcaat	gcgactggtaaggatcctagtgtttatcatct	tggtttggtggaaggagcagtatatcatcaatGAAGACgcGCTTgCGGTTGCGTACTTGCCGGTCGTTTcgGTCTTCgcgactggtaaggatcctagtgtttatcatct
KO927sg411	AGAP003252-RA	TCCGGTCCTGCGCCCCACACCGG	TCCGGTCCTGCGCCCCACAC	GCTTg	GTTT	tggtttggtggaaggagcagtatatcatcaat	gcgactggtaaggatcctagtgtttatcatct	tggtttggtggaaggagcagtatatcatcaatGAAGACgcGCTTgTCCGGTCCTGCGCCCCACACGTTTcgGTCTTCgcgactggtaaggatcctagtgtttatcatct
KO927sg412	AGAP003252-RA	AAGGCGTCATGTATCTCGGCGGG	AAGGCGTCATGTATCTCGGC	GCTTg	GTTT	tggtttggtggaaggagcagtatatcatcaat	gcgactggtaaggatcctagtgtttatcatct	tggtttggtggaaggagcagtatatcatcaatGAAGACgcGCTTgAAGGCGTCATGTATCTCGGCGTTTcgGTCTTCgcgactggtaaggatcctagtgtttatcatct
KO927sg413	AGAP003252-RA	TCAGTTACGGCCGCCAGTGTGGG	TCAGTTACGGCCGCCAGTGT	GCTTg	GTTT	tggtttggtggaaggagcagtatatcatcaat	gcgactggtaaggatcctagtgtttatcatct	tggtttggtggaaggagcagtatatcatcaatGAAGACgcGCTTgTCAGTTACGGCCGCCAGTGTGTTTcgGTCTTCgcgactggtaaggatcctagtgtttatcatct
KO927sg414	AGAP003252-RA	GTACGTGGGCCAGCGCAACTCGG	GTACGTGGGCCAGCGCAACT	GCTTg	GTTT	tggtttggtggaaggagcagtatatcatcaat	gcgactggtaaggatcctagtgtttatcatct	tggtttggtggaaggagcagtatatcatcaatGAAGACgcGCTTgGTACGTGGGCCAGCGCAACTGTTTcgGTCTTCgcgactggtaaggatcctagtgtttatcatct
KO927sg415	AGAP003252-RA	TCCGTTTCCTCGAGGCTAGCCGG	TCCGTTTCCTCGAGGCTAGC	GCTTg	GTTT	tggtttggtggaaggagcagtatatcatcaat	gcgactggtaaggatcctagtgtttatcatct	tggtttggtggaaggagcagtatatcatcaatGAAGACgcGCTTgTCCGTTTCCTCGAGGCTAGCGTTTcgGTCTTCgcgactggtaaggatcctagtgtttatcatct
KO927sg416	AGAP003252-RA	GAAGGCGTCATGTATCTCGGCGG	GAAGGCGTCATGTATCTCGG	GCTTg	GTTT	tggtttggtggaaggagcagtatatcatcaat	gcgactggtaaggatcctagtgtttatcatct	tggtttggtggaaggagcagtatatcatcaatGAAGACgcGCTTgGAAGGCGTCATGTATCTCGGGTTTcgGTCTTCgcgactggtaaggatcctagtgtttatcatct
KO927sg417	AGAP003252-RA	TGACGCCTTCCGAGTTGCGCTGG	TGACGCCTTCCGAGTTGCGC	GCTTg	GTTT	tggtttggtggaaggagcagtatatcatcaat	gcgactggtaaggatcctagtgtttatcatct	tggtttggtggaaggagcagtatatcatcaatGAAGACgcGCTTgTGACGCCTTCCGAGTTGCGCGTTTcgGTCTTCgcgactggtaaggatcctagtgtttatcatct
KO927sg418	AGAP003252-RA	CCGGCCGTGCGAGCCGTACCTGG	CCGGCCGTGCGAGCCGTACC	GCTTg	GTTT	tggtttggtggaaggagcagtatatcatcaat	gcgactggtaaggatcctagtgtttatcatct	tggtttggtggaaggagcagtatatcatcaatGAAGACgcGCTTgCCGGCCGTGCGAGCCGTACCGTTTcgGTCTTCgcgactggtaaggatcctagtgtttatcatct
KO927sg419	AGAP003252-RA	CCGCTCTGATCCAGCATCGGCGG	CCGCTCTGATCCAGCATCGG	GCTTg	GTTT	tggtttggtggaaggagcagtatatcatcaat	gcgactggtaaggatcctagtgtttatcatct	tggtttggtggaaggagcagtatatcatcaatGAAGACgcGCTTgCCGCTCTGATCCAGCATCGGGTTTcgGTCTTCgcgactggtaaggatcctagtgtttatcatct
KO927sg420	AGAP003252-RA	CGGCCGTGCGAGCCGTACCTGGG	CGGCCGTGCGAGCCGTACCT	GCTTg	GTTT	tggtttggtggaaggagcagtatatcatcaat	gcgactggtaaggatcctagtgtttatcatct	tggtttggtggaaggagcagtatatcatcaatGAAGACgcGCTTgCGGCCGTGCGAGCCGTACCTGTTTcgGTCTTCgcgactggtaaggatcctagtgtttatcatct
KO927sg421	AGAP003280-RA	TCTCCAGTCCCGACTTAAGCCGG	TCTCCAGTCCCGACTTAAGC	GCTTg	GTTT	tggtttggtggaaggagcagtatatcatcaat	gcgactggtaaggatcctagtgtttatcatct	tggtttggtggaaggagcagtatatcatcaatGAAGACgcGCTTgTCTCCAGTCCCGACTTAAGCGTTTcgGTCTTCgcgactggtaaggatcctagtgtttatcatct
KO927sg422	AGAP003280-RA	GCCGGGGCTAGCGAGCCGATCGG	GCCGGGGCTAGCGAGCCGAT	GCTTg	GTTT	tggtttggtggaaggagcagtatatcatcaat	gcgactggtaaggatcctagtgtttatcatct	tggtttggtggaaggagcagtatatcatcaatGAAGACgcGCTTgGCCGGGGCTAGCGAGCCGATGTTTcgGTCTTCgcgactggtaaggatcctagtgtttatcatct
KO927sg423	AGAP003280-RA	GAACGCCGATGTACGAGATACGG	GAACGCCGATGTACGAGATA	GCTTg	GTTT	tggtttggtggaaggagcagtatatcatcaat	gcgactggtaaggatcctagtgtttatcatct	tggtttggtggaaggagcagtatatcatcaatGAAGACgcGCTTgGAACGCCGATGTACGAGATAGTTTcgGTCTTCgcgactggtaaggatcctagtgtttatcatct
KO927sg424	AGAP003280-RA	GTATTTAAACGCTTACGCGGTGG	GTATTTAAACGCTTACGCGG	GCTTg	GTTT	tggtttggtggaaggagcagtatatcatcaat	gcgactggtaaggatcctagtgtttatcatct	tggtttggtggaaggagcagtatatcatcaatGAAGACgcGCTTgGTATTTAAACGCTTACGCGGGTTTcgGTCTTCgcgactggtaaggatcctagtgtttatcatct
KO927sg425	AGAP003280-RA	CCGGGGCTAGCGAGCCGATCGGG	CCGGGGCTAGCGAGCCGATC	GCTTg	GTTT	tggtttggtggaaggagcagtatatcatcaat	gcgactggtaaggatcctagtgtttatcatct	tggtttggtggaaggagcagtatatcatcaatGAAGACgcGCTTgCCGGGGCTAGCGAGCCGATCGTTTcgGTCTTCgcgactggtaaggatcctagtgtttatcatct
KO927sg426	AGAP003280-RA	TCTGCGTATTGTCGAGGTTCTGG	TCTGCGTATTGTCGAGGTTC	GCTTg	GTTT	tggtttggtggaaggagcagtatatcatcaat	gcgactggtaaggatcctagtgtttatcatct	tggtttggtggaaggagcagtatatcatcaatGAAGACgcGCTTgTCTGCGTATTGTCGAGGTTCGTTTcgGTCTTCgcgactggtaaggatcctagtgtttatcatct
KO927sg427	AGAP003280-RA	AACTGGTCCCGGCGCGTATCGGG	AACTGGTCCCGGCGCGTATC	GCTTg	GTTT	tggtttggtggaaggagcagtatatcatcaat	gcgactggtaaggatcctagtgtttatcatct	tggtttggtggaaggagcagtatatcatcaatGAAGACgcGCTTgAACTGGTCCCGGCGCGTATCGTTTcgGTCTTCgcgactggtaaggatcctagtgtttatcatct
KO927sg428	AGAP003280-RA	CGACCCACTAGCCGACGGAGCGG	CGACCCACTAGCCGACGGAG	GCTTg	GTTT	tggtttggtggaaggagcagtatatcatcaat	gcgactggtaaggatcctagtgtttatcatct	tggtttggtggaaggagcagtatatcatcaatGAAGACgcGCTTgCGACCCACTAGCCGACGGAGGTTTcgGTCTTCgcgactggtaaggatcctagtgtttatcatct
KO927sg429	AGAP003280-RA	AACGAGATGCGCATATAGCACGG	AACGAGATGCGCATATAGCA	GCTTg	GTTT	tggtttggtggaaggagcagtatatcatcaat	gcgactggtaaggatcctagtgtttatcatct	tggtttggtggaaggagcagtatatcatcaatGAAGACgcGCTTgAACGAGATGCGCATATAGCAGTTTcgGTCTTCgcgactggtaaggatcctagtgtttatcatct
KO927sg430	AGAP003280-RA	GGGCCCACTGCCTACTGTACCGG	GGGCCCACTGCCTACTGTAC	GCTTg	GTTT	tggtttggtggaaggagcagtatatcatcaat	gcgactggtaaggatcctagtgtttatcatct	tggtttggtggaaggagcagtatatcatcaatGAAGACgcGCTTgGGGCCCACTGCCTACTGTACGTTTcgGTCTTCgcgactggtaaggatcctagtgtttatcatct
KO927sg431	AGAP003486-RA	CGTACGCCGCAGGTGTACCAGGG	CGTACGCCGCAGGTGTACCA	GCTTg	GTTT	tggtttggtggaaggagcagtatatcatcaat	gcgactggtaaggatcctagtgtttatcatct	tggtttggtggaaggagcagtatatcatcaatGAAGACgcGCTTgCGTACGCCGCAGGTGTACCAGTTTcgGTCTTCgcgactggtaaggatcctagtgtttatcatct
KO927sg432	AGAP003486-RA	GTCCAGTCGGACCATATGTATGG	GTCCAGTCGGACCATATGTA	GCTTg	GTTT	tggtttggtggaaggagcagtatatcatcaat	gcgactggtaaggatcctagtgtttatcatct	tggtttggtggaaggagcagtatatcatcaatGAAGACgcGCTTgGTCCAGTCGGACCATATGTAGTTTcgGTCTTCgcgactggtaaggatcctagtgtttatcatct
KO927sg433	AGAP003486-RA	CGGGCATGTTGCCGAATCCCTGG	CGGGCATGTTGCCGAATCCC	GCTTg	GTTT	tggtttggtggaaggagcagtatatcatcaat	gcgactggtaaggatcctagtgtttatcatct	tggtttggtggaaggagcagtatatcatcaatGAAGACgcGCTTgCGGGCATGTTGCCGAATCCCGTTTcgGTCTTCgcgactggtaaggatcctagtgtttatcatct
KO927sg434	AGAP003486-RA	TGCCATACATATGGTCCGACTGG	TGCCATACATATGGTCCGAC	GCTTg	GTTT	tggtttggtggaaggagcagtatatcatcaat	gcgactggtaaggatcctagtgtttatcatct	tggtttggtggaaggagcagtatatcatcaatGAAGACgcGCTTgTGCCATACATATGGTCCGACGTTTcgGTCTTCgcgactggtaaggatcctagtgtttatcatct
KO927sg435	AGAP003486-RA	AGGATTCAGTTCCGATGGTGAGG	AGGATTCAGTTCCGATGGTG	GCTTg	GTTT	tggtttggtggaaggagcagtatatcatcaat	gcgactggtaaggatcctagtgtttatcatct	tggtttggtggaaggagcagtatatcatcaatGAAGACgcGCTTgAGGATTCAGTTCCGATGGTGGTTTcgGTCTTCgcgactggtaaggatcctagtgtttatcatct
KO927sg436	AGAP003486-RA	GTTGCTGACGGCCAGAAGGAGGG	GTTGCTGACGGCCAGAAGGA	GCTTg	GTTT	tggtttggtggaaggagcagtatatcatcaat	gcgactggtaaggatcctagtgtttatcatct	tggtttggtggaaggagcagtatatcatcaatGAAGACgcGCTTgGTTGCTGACGGCCAGAAGGAGTTTcgGTCTTCgcgactggtaaggatcctagtgtttatcatct
KO927sg437	AGAP003486-RA	CACCTGCGGCGTACGACGTCCGG	CACCTGCGGCGTACGACGTC	GCTTg	GTTT	tggtttggtggaaggagcagtatatcatcaat	gcgactggtaaggatcctagtgtttatcatct	tggtttggtggaaggagcagtatatcatcaatGAAGACgcGCTTgCACCTGCGGCGTACGACGTCGTTTcgGTCTTCgcgactggtaaggatcctagtgtttatcatct
KO927sg438	AGAP003486-RA	CGCTAAGCAATCACAGATACCGG	CGCTAAGCAATCACAGATAC	GCTTg	GTTT	tggtttggtggaaggagcagtatatcatcaat	gcgactggtaaggatcctagtgtttatcatct	tggtttggtggaaggagcagtatatcatcaatGAAGACgcGCTTgCGCTAAGCAATCACAGATACGTTTcgGTCTTCgcgactggtaaggatcctagtgtttatcatct
KO927sg439	AGAP003486-RA	GGCAGTGCCAGGATATACCACGG	GGCAGTGCCAGGATATACCA	GCTTg	GTTT	tggtttggtggaaggagcagtatatcatcaat	gcgactggtaaggatcctagtgtttatcatct	tggtttggtggaaggagcagtatatcatcaatGAAGACgcGCTTgGGCAGTGCCAGGATATACCAGTTTcgGTCTTCgcgactggtaaggatcctagtgtttatcatct
KO927sg440	AGAP003486-RA	GCTGCTCCGTACGCCGGGATCGG	GCTGCTCCGTACGCCGGGAT	GCTTg	GTTT	tggtttggtggaaggagcagtatatcatcaat	gcgactggtaaggatcctagtgtttatcatct	tggtttggtggaaggagcagtatatcatcaatGAAGACgcGCTTgGCTGCTCCGTACGCCGGGATGTTTcgGTCTTCgcgactggtaaggatcctagtgtttatcatct
KO927sg441	AGAP003492-RA	GACGCCAGCCCCTTGATGTCCGG	GACGCCAGCCCCTTGATGTC	GCTTg	GTTT	tggtttggtggaaggagcagtatatcatcaat	gcgactggtaaggatcctagtgtttatcatct	tggtttggtggaaggagcagtatatcatcaatGAAGACgcGCTTgGACGCCAGCCCCTTGATGTCGTTTcgGTCTTCgcgactggtaaggatcctagtgtttatcatct
KO927sg442	AGAP003492-RA	GAGCGTCCAGTTGAACATGACGG	GAGCGTCCAGTTGAACATGA	GCTTg	GTTT	tggtttggtggaaggagcagtatatcatcaat	gcgactggtaaggatcctagtgtttatcatct	tggtttggtggaaggagcagtatatcatcaatGAAGACgcGCTTgGAGCGTCCAGTTGAACATGAGTTTcgGTCTTCgcgactggtaaggatcctagtgtttatcatct
KO927sg443	AGAP003492-RA	GTTCTTTGGCGCGTGGATGATGG	GTTCTTTGGCGCGTGGATGA	GCTTg	GTTT	tggtttggtggaaggagcagtatatcatcaat	gcgactggtaaggatcctagtgtttatcatct	tggtttggtggaaggagcagtatatcatcaatGAAGACgcGCTTgGTTCTTTGGCGCGTGGATGAGTTTcgGTCTTCgcgactggtaaggatcctagtgtttatcatct
KO927sg444	AGAP003492-RA	CGGCATCCTGTTCGTTTACGCGG	CGGCATCCTGTTCGTTTACG	GCTTg	GTTT	tggtttggtggaaggagcagtatatcatcaat	gcgactggtaaggatcctagtgtttatcatct	tggtttggtggaaggagcagtatatcatcaatGAAGACgcGCTTgCGGCATCCTGTTCGTTTACGGTTTcgGTCTTCgcgactggtaaggatcctagtgtttatcatct
KO927sg445	AGAP003492-RA	CATTGATGCCCGAGAACTGCTGG	CATTGATGCCCGAGAACTGC	GCTTg	GTTT	tggtttggtggaaggagcagtatatcatcaat	gcgactggtaaggatcctagtgtttatcatct	tggtttggtggaaggagcagtatatcatcaatGAAGACgcGCTTgCATTGATGCCCGAGAACTGCGTTTcgGTCTTCgcgactggtaaggatcctagtgtttatcatct
KO927sg446	AGAP003492-RA	CGCACAGATTCAGGCCATCCTGG	CGCACAGATTCAGGCCATCC	GCTTg	GTTT	tggtttggtggaaggagcagtatatcatcaat	gcgactggtaaggatcctagtgtttatcatct	tggtttggtggaaggagcagtatatcatcaatGAAGACgcGCTTgCGCACAGATTCAGGCCATCCGTTTcgGTCTTCgcgactggtaaggatcctagtgtttatcatct
KO927sg447	AGAP003492-RA	GCACAGATTCAGGCCATCCTGGG	GCACAGATTCAGGCCATCCT	GCTTg	GTTT	tggtttggtggaaggagcagtatatcatcaat	gcgactggtaaggatcctagtgtttatcatct	tggtttggtggaaggagcagtatatcatcaatGAAGACgcGCTTgGCACAGATTCAGGCCATCCTGTTTcgGTCTTCgcgactggtaaggatcctagtgtttatcatct
KO927sg448	AGAP003492-RA	GCCCGCCTTGTCGATCAGCACGG	GCCCGCCTTGTCGATCAGCA	GCTTg	GTTT	tggtttggtggaaggagcagtatatcatcaat	gcgactggtaaggatcctagtgtttatcatct	tggtttggtggaaggagcagtatatcatcaatGAAGACgcGCTTgGCCCGCCTTGTCGATCAGCAGTTTcgGTCTTCgcgactggtaaggatcctagtgtttatcatct
KO927sg449	AGAP003492-RA	CAGATTCAGGCCATCCTGGGCGG	CAGATTCAGGCCATCCTGGG	GCTTg	GTTT	tggtttggtggaaggagcagtatatcatcaat	gcgactggtaaggatcctagtgtttatcatct	tggtttggtggaaggagcagtatatcatcaatGAAGACgcGCTTgCAGATTCAGGCCATCCTGGGGTTTcgGTCTTCgcgactggtaaggatcctagtgtttatcatct
KO927sg450	AGAP003492-RA	ATGCTGGCGTAGCACTGAAGTGG	ATGCTGGCGTAGCACTGAAG	GCTTg	GTTT	tggtttggtggaaggagcagtatatcatcaat	gcgactggtaaggatcctagtgtttatcatct	tggtttggtggaaggagcagtatatcatcaatGAAGACgcGCTTgATGCTGGCGTAGCACTGAAGGTTTcgGTCTTCgcgactggtaaggatcctagtgtttatcatct
KO927sg451	AGAP003568-RA	CCAGGCTCCTGGCGTCGCCCAGG	CCAGGCTCCTGGCGTCGCCC	GCTTg	GTTT	tggtttggtggaaggagcagtatatcatcaat	gcgactggtaaggatcctagtgtttatcatct	tggtttggtggaaggagcagtatatcatcaatGAAGACgcGCTTgCCAGGCTCCTGGCGTCGCCCGTTTcgGTCTTCgcgactggtaaggatcctagtgtttatcatct
KO927sg452	AGAP003568-RA	CACAATTTCTAGGATCTACGCGG	CACAATTTCTAGGATCTACG	GCTTg	GTTT	tggtttggtggaaggagcagtatatcatcaat	gcgactggtaaggatcctagtgtttatcatct	tggtttggtggaaggagcagtatatcatcaatGAAGACgcGCTTgCACAATTTCTAGGATCTACGGTTTcgGTCTTCgcgactggtaaggatcctagtgtttatcatct
KO927sg453	AGAP003568-RA	AAGCGCCTCAACCGGTTATCCGG	AAGCGCCTCAACCGGTTATC	GCTTg	GTTT	tggtttggtggaaggagcagtatatcatcaat	gcgactggtaaggatcctagtgtttatcatct	tggtttggtggaaggagcagtatatcatcaatGAAGACgcGCTTgAAGCGCCTCAACCGGTTATCGTTTcgGTCTTCgcgactggtaaggatcctagtgtttatcatct
KO927sg454	AGAP003568-RA	GTCTGTTGAGCCCCGGCGCGAGG	GTCTGTTGAGCCCCGGCGCG	GCTTg	GTTT	tggtttggtggaaggagcagtatatcatcaat	gcgactggtaaggatcctagtgtttatcatct	tggtttggtggaaggagcagtatatcatcaatGAAGACgcGCTTgGTCTGTTGAGCCCCGGCGCGGTTTcgGTCTTCgcgactggtaaggatcctagtgtttatcatct
KO927sg455	AGAP003568-RA	TGTTGGAGGGGGACCCCCCGGGG	TGTTGGAGGGGGACCCCCCG	GCTTg	GTTT	tggtttggtggaaggagcagtatatcatcaat	gcgactggtaaggatcctagtgtttatcatct	tggtttggtggaaggagcagtatatcatcaatGAAGACgcGCTTgTGTTGGAGGGGGACCCCCCGGTTTcgGTCTTCgcgactggtaaggatcctagtgtttatcatct
KO927sg456	AGAP003568-RA	TGATTCAAGGTAATGAACCCCGG	TGATTCAAGGTAATGAACCC	GCTTg	GTTT	tggtttggtggaaggagcagtatatcatcaat	gcgactggtaaggatcctagtgtttatcatct	tggtttggtggaaggagcagtatatcatcaatGAAGACgcGCTTgTGATTCAAGGTAATGAACCCGTTTcgGTCTTCgcgactggtaaggatcctagtgtttatcatct
KO927sg457	AGAP003568-RA	TCTCGAGGACCGAACGGTAGTGG	TCTCGAGGACCGAACGGTAG	GCTTg	GTTT	tggtttggtggaaggagcagtatatcatcaat	gcgactggtaaggatcctagtgtttatcatct	tggtttggtggaaggagcagtatatcatcaatGAAGACgcGCTTgTCTCGAGGACCGAACGGTAGGTTTcgGTCTTCgcgactggtaaggatcctagtgtttatcatct
KO927sg458	AGAP003568-RA	ATTTGCGGGAGAACAATGGTTGG	ATTTGCGGGAGAACAATGGT	GCTTg	GTTT	tggtttggtggaaggagcagtatatcatcaat	gcgactggtaaggatcctagtgtttatcatct	tggtttggtggaaggagcagtatatcatcaatGAAGACgcGCTTgATTTGCGGGAGAACAATGGTGTTTcgGTCTTCgcgactggtaaggatcctagtgtttatcatct
KO927sg459	AGAP003568-RA	CGGACCCCTCCACCATACTCGGG	CGGACCCCTCCACCATACTC	GCTTg	GTTT	tggtttggtggaaggagcagtatatcatcaat	gcgactggtaaggatcctagtgtttatcatct	tggtttggtggaaggagcagtatatcatcaatGAAGACgcGCTTgCGGACCCCTCCACCATACTCGTTTcgGTCTTCgcgactggtaaggatcctagtgtttatcatct
KO927sg460	AGAP003568-RA	TTGAGCCCCGGCGCGAGGAGCGG	TTGAGCCCCGGCGCGAGGAG	GCTTg	GTTT	tggtttggtggaaggagcagtatatcatcaat	gcgactggtaaggatcctagtgtttatcatct	tggtttggtggaaggagcagtatatcatcaatGAAGACgcGCTTgTTGAGCCCCGGCGCGAGGAGGTTTcgGTCTTCgcgactggtaaggatcctagtgtttatcatct
KO927sg461	AGAP003681-RA	GCTACCATCGAAGTGCTGAGTGG	GCTACCATCGAAGTGCTGAG	GCTTg	GTTT	tggtttggtggaaggagcagtatatcatcaat	gcgactggtaaggatcctagtgtttatcatct	tggtttggtggaaggagcagtatatcatcaatGAAGACgcGCTTgGCTACCATCGAAGTGCTGAGGTTTcgGTCTTCgcgactggtaaggatcctagtgtttatcatct
KO927sg462	AGAP003681-RA	TCGATGAGGCGTGGTTCCTGCGG	TCGATGAGGCGTGGTTCCTG	GCTTg	GTTT	tggtttggtggaaggagcagtatatcatcaat	gcgactggtaaggatcctagtgtttatcatct	tggtttggtggaaggagcagtatatcatcaatGAAGACgcGCTTgTCGATGAGGCGTGGTTCCTGGTTTcgGTCTTCgcgactggtaaggatcctagtgtttatcatct
KO927sg463	AGAP003681-RA	CCGTCCCGCTGGTCATGAACCGG	CCGTCCCGCTGGTCATGAAC	GCTTg	GTTT	tggtttggtggaaggagcagtatatcatcaat	gcgactggtaaggatcctagtgtttatcatct	tggtttggtggaaggagcagtatatcatcaatGAAGACgcGCTTgCCGTCCCGCTGGTCATGAACGTTTcgGTCTTCgcgactggtaaggatcctagtgtttatcatct
KO927sg464	AGAP003681-RA	ATCAGCCCAACTTGGAGCGCCGG	ATCAGCCCAACTTGGAGCGC	GCTTg	GTTT	tggtttggtggaaggagcagtatatcatcaat	gcgactggtaaggatcctagtgtttatcatct	tggtttggtggaaggagcagtatatcatcaatGAAGACgcGCTTgATCAGCCCAACTTGGAGCGCGTTTcgGTCTTCgcgactggtaaggatcctagtgtttatcatct
KO927sg465	AGAP003681-RA	GTCCCACAACAAGTACTGGCTGG	GTCCCACAACAAGTACTGGC	GCTTg	GTTT	tggtttggtggaaggagcagtatatcatcaat	gcgactggtaaggatcctagtgtttatcatct	tggtttggtggaaggagcagtatatcatcaatGAAGACgcGCTTgGTCCCACAACAAGTACTGGCGTTTcgGTCTTCgcgactggtaaggatcctagtgtttatcatct
KO927sg466	AGAP003681-RA	TCCGCACCTAAACTACCTGAAGG	TCCGCACCTAAACTACCTGA	GCTTg	GTTT	tggtttggtggaaggagcagtatatcatcaat	gcgactggtaaggatcctagtgtttatcatct	tggtttggtggaaggagcagtatatcatcaatGAAGACgcGCTTgTCCGCACCTAAACTACCTGAGTTTcgGTCTTCgcgactggtaaggatcctagtgtttatcatct
KO927sg467	AGAP003681-RA	TGGCGTGCTACCGCTATCCATGG	TGGCGTGCTACCGCTATCCA	GCTTg	GTTT	tggtttggtggaaggagcagtatatcatcaat	gcgactggtaaggatcctagtgtttatcatct	tggtttggtggaaggagcagtatatcatcaatGAAGACgcGCTTgTGGCGTGCTACCGCTATCCAGTTTcgGTCTTCgcgactggtaaggatcctagtgtttatcatct
KO927sg468	AGAP003681-RA	ACTACAAACGCGGTAACAGACGG	ACTACAAACGCGGTAACAGA	GCTTg	GTTT	tggtttggtggaaggagcagtatatcatcaat	gcgactggtaaggatcctagtgtttatcatct	tggtttggtggaaggagcagtatatcatcaatGAAGACgcGCTTgACTACAAACGCGGTAACAGAGTTTcgGTCTTCgcgactggtaaggatcctagtgtttatcatct
KO927sg469	AGAP003681-RA	GCAGGTGACTAGCAACTTGAGGG	GCAGGTGACTAGCAACTTGA	GCTTg	GTTT	tggtttggtggaaggagcagtatatcatcaat	gcgactggtaaggatcctagtgtttatcatct	tggtttggtggaaggagcagtatatcatcaatGAAGACgcGCTTgGCAGGTGACTAGCAACTTGAGTTTcgGTCTTCgcgactggtaaggatcctagtgtttatcatct
KO927sg470	AGAP003681-RA	GTTGAAATGGCCACGCAGCGAGG	GTTGAAATGGCCACGCAGCG	GCTTg	GTTT	tggtttggtggaaggagcagtatatcatcaat	gcgactggtaaggatcctagtgtttatcatct	tggtttggtggaaggagcagtatatcatcaatGAAGACgcGCTTgGTTGAAATGGCCACGCAGCGGTTTcgGTCTTCgcgactggtaaggatcctagtgtttatcatct
KO927sg471	AGAP003811-RA	TCCGTACTATCTTCCATGGTGGG	TCCGTACTATCTTCCATGGT	GCTTg	GTTT	tggtttggtggaaggagcagtatatcatcaat	gcgactggtaaggatcctagtgtttatcatct	tggtttggtggaaggagcagtatatcatcaatGAAGACgcGCTTgTCCGTACTATCTTCCATGGTGTTTcgGTCTTCgcgactggtaaggatcctagtgtttatcatct
KO927sg472	AGAP003811-RA	CTCCGTACTATCTTCCATGGTGG	CTCCGTACTATCTTCCATGG	GCTTg	GTTT	tggtttggtggaaggagcagtatatcatcaat	gcgactggtaaggatcctagtgtttatcatct	tggtttggtggaaggagcagtatatcatcaatGAAGACgcGCTTgCTCCGTACTATCTTCCATGGGTTTcgGTCTTCgcgactggtaaggatcctagtgtttatcatct
KO927sg473	AGAP003811-RA	GGTCAAACTCGTAGTCTACTAGG	GGTCAAACTCGTAGTCTACT	GCTTg	GTTT	tggtttggtggaaggagcagtatatcatcaat	gcgactggtaaggatcctagtgtttatcatct	tggtttggtggaaggagcagtatatcatcaatGAAGACgcGCTTgGGTCAAACTCGTAGTCTACTGTTTcgGTCTTCgcgactggtaaggatcctagtgtttatcatct
KO927sg474	AGAP003811-RA	AGAGTCGTGCGAATATTTCGAGG	AGAGTCGTGCGAATATTTCG	GCTTg	GTTT	tggtttggtggaaggagcagtatatcatcaat	gcgactggtaaggatcctagtgtttatcatct	tggtttggtggaaggagcagtatatcatcaatGAAGACgcGCTTgAGAGTCGTGCGAATATTTCGGTTTcgGTCTTCgcgactggtaaggatcctagtgtttatcatct
KO927sg475	AGAP003811-RA	GCCCACCATGGAAGATAGTACGG	GCCCACCATGGAAGATAGTA	GCTTg	GTTT	tggtttggtggaaggagcagtatatcatcaat	gcgactggtaaggatcctagtgtttatcatct	tggtttggtggaaggagcagtatatcatcaatGAAGACgcGCTTgGCCCACCATGGAAGATAGTAGTTTcgGTCTTCgcgactggtaaggatcctagtgtttatcatct
KO927sg476	AGAP003811-RA	AATATTCGCACGACTCTGCCAGG	AATATTCGCACGACTCTGCC	GCTTg	GTTT	tggtttggtggaaggagcagtatatcatcaat	gcgactggtaaggatcctagtgtttatcatct	tggtttggtggaaggagcagtatatcatcaatGAAGACgcGCTTgAATATTCGCACGACTCTGCCGTTTcgGTCTTCgcgactggtaaggatcctagtgtttatcatct
KO927sg477	AGAP003811-RA	AGCAGTTCCCGAGTTTCCTCCGG	AGCAGTTCCCGAGTTTCCTC	GCTTg	GTTT	tggtttggtggaaggagcagtatatcatcaat	gcgactggtaaggatcctagtgtttatcatct	tggtttggtggaaggagcagtatatcatcaatGAAGACgcGCTTgAGCAGTTCCCGAGTTTCCTCGTTTcgGTCTTCgcgactggtaaggatcctagtgtttatcatct
KO927sg478	AGAP003811-RA	CTCCGTGATTTGGTACAGCTTGG	CTCCGTGATTTGGTACAGCT	GCTTg	GTTT	tggtttggtggaaggagcagtatatcatcaat	gcgactggtaaggatcctagtgtttatcatct	tggtttggtggaaggagcagtatatcatcaatGAAGACgcGCTTgCTCCGTGATTTGGTACAGCTGTTTcgGTCTTCgcgactggtaaggatcctagtgtttatcatct
KO927sg479	AGAP003811-RA	GTGCGAATATTTCGAGGAACTGG	GTGCGAATATTTCGAGGAAC	GCTTg	GTTT	tggtttggtggaaggagcagtatatcatcaat	gcgactggtaaggatcctagtgtttatcatct	tggtttggtggaaggagcagtatatcatcaatGAAGACgcGCTTgGTGCGAATATTTCGAGGAACGTTTcgGTCTTCgcgactggtaaggatcctagtgtttatcatct
KO927sg480	AGAP003811-RA	GTGGACGCCGGAGGAAACTCGGG	GTGGACGCCGGAGGAAACTC	GCTTg	GTTT	tggtttggtggaaggagcagtatatcatcaat	gcgactggtaaggatcctagtgtttatcatct	tggtttggtggaaggagcagtatatcatcaatGAAGACgcGCTTgGTGGACGCCGGAGGAAACTCGTTTcgGTCTTCgcgactggtaaggatcctagtgtttatcatct
KO927sg481	AGAP003813-RA	CTCTTCGGCGAACTCACAGATGG	CTCTTCGGCGAACTCACAGA	GCTTg	GTTT	tggtttggtggaaggagcagtatatcatcaat	gcgactggtaaggatcctagtgtttatcatct	tggtttggtggaaggagcagtatatcatcaatGAAGACgcGCTTgCTCTTCGGCGAACTCACAGAGTTTcgGTCTTCgcgactggtaaggatcctagtgtttatcatct
KO927sg482	AGAP003813-RA	ATCCGTCAGCCGTGGCCAGAAGG	ATCCGTCAGCCGTGGCCAGA	GCTTg	GTTT	tggtttggtggaaggagcagtatatcatcaat	gcgactggtaaggatcctagtgtttatcatct	tggtttggtggaaggagcagtatatcatcaatGAAGACgcGCTTgATCCGTCAGCCGTGGCCAGAGTTTcgGTCTTCgcgactggtaaggatcctagtgtttatcatct
KO927sg483	AGAP003813-RA	GCTGCAGGGATATACTGGCCGGG	GCTGCAGGGATATACTGGCC	GCTTg	GTTT	tggtttggtggaaggagcagtatatcatcaat	gcgactggtaaggatcctagtgtttatcatct	tggtttggtggaaggagcagtatatcatcaatGAAGACgcGCTTgGCTGCAGGGATATACTGGCCGTTTcgGTCTTCgcgactggtaaggatcctagtgtttatcatct
KO927sg484	AGAP003813-RA	CGCTGCAGGGATATACTGGCCGG	CGCTGCAGGGATATACTGGC	GCTTg	GTTT	tggtttggtggaaggagcagtatatcatcaat	gcgactggtaaggatcctagtgtttatcatct	tggtttggtggaaggagcagtatatcatcaatGAAGACgcGCTTgCGCTGCAGGGATATACTGGCGTTTcgGTCTTCgcgactggtaaggatcctagtgtttatcatct
KO927sg485	AGAP003813-RA	ACTGATAGAATGCTCGCTTCAGG	ACTGATAGAATGCTCGCTTC	GCTTg	GTTT	tggtttggtggaaggagcagtatatcatcaat	gcgactggtaaggatcctagtgtttatcatct	tggtttggtggaaggagcagtatatcatcaatGAAGACgcGCTTgACTGATAGAATGCTCGCTTCGTTTcgGTCTTCgcgactggtaaggatcctagtgtttatcatct
KO927sg486	AGAP003813-RA	GAGTCGCTGCAGGGATATACTGG	GAGTCGCTGCAGGGATATAC	GCTTg	GTTT	tggtttggtggaaggagcagtatatcatcaat	gcgactggtaaggatcctagtgtttatcatct	tggtttggtggaaggagcagtatatcatcaatGAAGACgcGCTTgGAGTCGCTGCAGGGATATACGTTTcgGTCTTCgcgactggtaaggatcctagtgtttatcatct
KO927sg487	AGAP003813-RA	GAAATGCAGAAGAATGGCTTCGG	GAAATGCAGAAGAATGGCTT	GCTTg	GTTT	tggtttggtggaaggagcagtatatcatcaat	gcgactggtaaggatcctagtgtttatcatct	tggtttggtggaaggagcagtatatcatcaatGAAGACgcGCTTgGAAATGCAGAAGAATGGCTTGTTTcgGTCTTCgcgactggtaaggatcctagtgtttatcatct
KO927sg488	AGAP003813-RA	AATAGAGACTACGGACGTGGAGG	AATAGAGACTACGGACGTGG	GCTTg	GTTT	tggtttggtggaaggagcagtatatcatcaat	gcgactggtaaggatcctagtgtttatcatct	tggtttggtggaaggagcagtatatcatcaatGAAGACgcGCTTgAATAGAGACTACGGACGTGGGTTTcgGTCTTCgcgactggtaaggatcctagtgtttatcatct
KO927sg489	AGAP003813-RA	GCTCGGCGTAATGTGTGGAGCGG	GCTCGGCGTAATGTGTGGAG	GCTTg	GTTT	tggtttggtggaaggagcagtatatcatcaat	gcgactggtaaggatcctagtgtttatcatct	tggtttggtggaaggagcagtatatcatcaatGAAGACgcGCTTgGCTCGGCGTAATGTGTGGAGGTTTcgGTCTTCgcgactggtaaggatcctagtgtttatcatct
KO927sg490	AGAP003813-RA	GCACGGTTTCTCCAGTATATCGG	GCACGGTTTCTCCAGTATAT	GCTTg	GTTT	tggtttggtggaaggagcagtatatcatcaat	gcgactggtaaggatcctagtgtttatcatct	tggtttggtggaaggagcagtatatcatcaatGAAGACgcGCTTgGCACGGTTTCTCCAGTATATGTTTcgGTCTTCgcgactggtaaggatcctagtgtttatcatct
KO927sg491	AGAP004134-RA	GGTGTCCGTCCATGAAGCGCTGG	GGTGTCCGTCCATGAAGCGC	GCTTg	GTTT	tggtttggtggaaggagcagtatatcatcaat	gcgactggtaaggatcctagtgtttatcatct	tggtttggtggaaggagcagtatatcatcaatGAAGACgcGCTTgGGTGTCCGTCCATGAAGCGCGTTTcgGTCTTCgcgactggtaaggatcctagtgtttatcatct
KO927sg492	AGAP004134-RA	TGGCCGGAGGCGAGCATACGCGG	TGGCCGGAGGCGAGCATACG	GCTTg	GTTT	tggtttggtggaaggagcagtatatcatcaat	gcgactggtaaggatcctagtgtttatcatct	tggtttggtggaaggagcagtatatcatcaatGAAGACgcGCTTgTGGCCGGAGGCGAGCATACGGTTTcgGTCTTCgcgactggtaaggatcctagtgtttatcatct
KO927sg493	AGAP004134-RA	TCGAGTGGTAGACCATGGTCAGG	TCGAGTGGTAGACCATGGTC	GCTTg	GTTT	tggtttggtggaaggagcagtatatcatcaat	gcgactggtaaggatcctagtgtttatcatct	tggtttggtggaaggagcagtatatcatcaatGAAGACgcGCTTgTCGAGTGGTAGACCATGGTCGTTTcgGTCTTCgcgactggtaaggatcctagtgtttatcatct
KO927sg494	AGAP004134-RA	CAAGGGAGGTATCCTGACCATGG	CAAGGGAGGTATCCTGACCA	GCTTg	GTTT	tggtttggtggaaggagcagtatatcatcaat	gcgactggtaaggatcctagtgtttatcatct	tggtttggtggaaggagcagtatatcatcaatGAAGACgcGCTTgCAAGGGAGGTATCCTGACCAGTTTcgGTCTTCgcgactggtaaggatcctagtgtttatcatct
KO927sg495	AGAP004134-RA	GTGTCCGTCCATGAAGCGCTGGG	GTGTCCGTCCATGAAGCGCT	GCTTg	GTTT	tggtttggtggaaggagcagtatatcatcaat	gcgactggtaaggatcctagtgtttatcatct	tggtttggtggaaggagcagtatatcatcaatGAAGACgcGCTTgGTGTCCGTCCATGAAGCGCTGTTTcgGTCTTCgcgactggtaaggatcctagtgtttatcatct
KO927sg496	AGAP004134-RA	CGACGGAGTTGCCGAAGCTGCGG	CGACGGAGTTGCCGAAGCTG	GCTTg	GTTT	tggtttggtggaaggagcagtatatcatcaat	gcgactggtaaggatcctagtgtttatcatct	tggtttggtggaaggagcagtatatcatcaatGAAGACgcGCTTgCGACGGAGTTGCCGAAGCTGGTTTcgGTCTTCgcgactggtaaggatcctagtgtttatcatct
KO927sg497	AGAP004134-RA	CCTCGCTGCAATGGCTATCAAGG	CCTCGCTGCAATGGCTATCA	GCTTg	GTTT	tggtttggtggaaggagcagtatatcatcaat	gcgactggtaaggatcctagtgtttatcatct	tggtttggtggaaggagcagtatatcatcaatGAAGACgcGCTTgCCTCGCTGCAATGGCTATCAGTTTcgGTCTTCgcgactggtaaggatcctagtgtttatcatct
KO927sg498	AGAP004134-RA	TGGCCGAGGACAGCTTAGCCAGG	TGGCCGAGGACAGCTTAGCC	GCTTg	GTTT	tggtttggtggaaggagcagtatatcatcaat	gcgactggtaaggatcctagtgtttatcatct	tggtttggtggaaggagcagtatatcatcaatGAAGACgcGCTTgTGGCCGAGGACAGCTTAGCCGTTTcgGTCTTCgcgactggtaaggatcctagtgtttatcatct
KO927sg499	AGAP004134-RA	AAGAAGCTCGTCACCCCGGAGGG	AAGAAGCTCGTCACCCCGGA	GCTTg	GTTT	tggtttggtggaaggagcagtatatcatcaat	gcgactggtaaggatcctagtgtttatcatct	tggtttggtggaaggagcagtatatcatcaatGAAGACgcGCTTgAAGAAGCTCGTCACCCCGGAGTTTcgGTCTTCgcgactggtaaggatcctagtgtttatcatct
KO927sg500	AGAP004134-RA	TTGCAGCGAGGAATGGTCCGAGG	TTGCAGCGAGGAATGGTCCG	GCTTg	GTTT	tggtttggtggaaggagcagtatatcatcaat	gcgactggtaaggatcctagtgtttatcatct	tggtttggtggaaggagcagtatatcatcaatGAAGACgcGCTTgTTGCAGCGAGGAATGGTCCGGTTTcgGTCTTCgcgactggtaaggatcctagtgtttatcatct
KO927sg501	AGAP004148-RA	GCCCGGGGTTTACACCAAGGTGG	GCCCGGGGTTTACACCAAGG	GCTTg	GTTT	tggtttggtggaaggagcagtatatcatcaat	gcgactggtaaggatcctagtgtttatcatct	tggtttggtggaaggagcagtatatcatcaatGAAGACgcGCTTgGCCCGGGGTTTACACCAAGGGTTTcgGTCTTCgcgactggtaaggatcctagtgtttatcatct
KO927sg502	AGAP004148-RA	CCCACTAACGGGCGTCCATACGG	CCCACTAACGGGCGTCCATA	GCTTg	GTTT	tggtttggtggaaggagcagtatatcatcaat	gcgactggtaaggatcctagtgtttatcatct	tggtttggtggaaggagcagtatatcatcaatGAAGACgcGCTTgCCCACTAACGGGCGTCCATAGTTTcgGTCTTCgcgactggtaaggatcctagtgtttatcatct
KO927sg503	AGAP004148-RA	TGTAGACGGTGCAACCTCAGTGG	TGTAGACGGTGCAACCTCAG	GCTTg	GTTT	tggtttggtggaaggagcagtatatcatcaat	gcgactggtaaggatcctagtgtttatcatct	tggtttggtggaaggagcagtatatcatcaatGAAGACgcGCTTgTGTAGACGGTGCAACCTCAGGTTTcgGTCTTCgcgactggtaaggatcctagtgtttatcatct
KO927sg504	AGAP004148-RA	CTCGCAGTCCTGTGCCGTAGAGG	CTCGCAGTCCTGTGCCGTAG	GCTTg	GTTT	tggtttggtggaaggagcagtatatcatcaat	gcgactggtaaggatcctagtgtttatcatct	tggtttggtggaaggagcagtatatcatcaatGAAGACgcGCTTgCTCGCAGTCCTGTGCCGTAGGTTTcgGTCTTCgcgactggtaaggatcctagtgtttatcatct
KO927sg505	AGAP004148-RA	TTACGTTGGGTTCCGCATGCAGG	TTACGTTGGGTTCCGCATGC	GCTTg	GTTT	tggtttggtggaaggagcagtatatcatcaat	gcgactggtaaggatcctagtgtttatcatct	tggtttggtggaaggagcagtatatcatcaatGAAGACgcGCTTgTTACGTTGGGTTCCGCATGCGTTTcgGTCTTCgcgactggtaaggatcctagtgtttatcatct
KO927sg506	AGAP004148-RA	TCCGGAGTACGTGCCAACGTCGG	TCCGGAGTACGTGCCAACGT	GCTTg	GTTT	tggtttggtggaaggagcagtatatcatcaat	gcgactggtaaggatcctagtgtttatcatct	tggtttggtggaaggagcagtatatcatcaatGAAGACgcGCTTgTCCGGAGTACGTGCCAACGTGTTTcgGTCTTCgcgactggtaaggatcctagtgtttatcatct
KO927sg507	AGAP004148-RA	GGCTTGATGAAGTCAGAGTACGG	GGCTTGATGAAGTCAGAGTA	GCTTg	GTTT	tggtttggtggaaggagcagtatatcatcaat	gcgactggtaaggatcctagtgtttatcatct	tggtttggtggaaggagcagtatatcatcaatGAAGACgcGCTTgGGCTTGATGAAGTCAGAGTAGTTTcgGTCTTCgcgactggtaaggatcctagtgtttatcatct
KO927sg508	AGAP004148-RA	GTTGGCACGTACTCCGGATGCGG	GTTGGCACGTACTCCGGATG	GCTTg	GTTT	tggtttggtggaaggagcagtatatcatcaat	gcgactggtaaggatcctagtgtttatcatct	tggtttggtggaaggagcagtatatcatcaatGAAGACgcGCTTgGTTGGCACGTACTCCGGATGGTTTcgGTCTTCgcgactggtaaggatcctagtgtttatcatct
KO927sg509	AGAP004148-RA	CCGTATGGACGCCCGTTAGTGGG	CCGTATGGACGCCCGTTAGT	GCTTg	GTTT	tggtttggtggaaggagcagtatatcatcaat	gcgactggtaaggatcctagtgtttatcatct	tggtttggtggaaggagcagtatatcatcaatGAAGACgcGCTTgCCGTATGGACGCCCGTTAGTGTTTcgGTCTTCgcgactggtaaggatcctagtgtttatcatct
KO927sg510	AGAP004148-RA	CTAACGGGCGTCCATACGGCGGG	CTAACGGGCGTCCATACGGC	GCTTg	GTTT	tggtttggtggaaggagcagtatatcatcaat	gcgactggtaaggatcctagtgtttatcatct	tggtttggtggaaggagcagtatatcatcaatGAAGACgcGCTTgCTAACGGGCGTCCATACGGCGTTTcgGTCTTCgcgactggtaaggatcctagtgtttatcatct
KO927sg511	AGAP004159-RB	CCAGGCGCGCGACTACCATGAGG	CCAGGCGCGCGACTACCATG	GCTTg	GTTT	tggtttggtggaaggagcagtatatcatcaat	gcgactggtaaggatcctagtgtttatcatct	tggtttggtggaaggagcagtatatcatcaatGAAGACgcGCTTgCCAGGCGCGCGACTACCATGGTTTcgGTCTTCgcgactggtaaggatcctagtgtttatcatct
KO927sg512	AGAP004159-RB	GCCCGGAGGGTCGGCTAGGCGGG	GCCCGGAGGGTCGGCTAGGC	GCTTg	GTTT	tggtttggtggaaggagcagtatatcatcaat	gcgactggtaaggatcctagtgtttatcatct	tggtttggtggaaggagcagtatatcatcaatGAAGACgcGCTTgGCCCGGAGGGTCGGCTAGGCGTTTcgGTCTTCgcgactggtaaggatcctagtgtttatcatct
KO927sg513	AGAP004159-RB	CCCTCCGCTAAGTGCCATTAAGG	CCCTCCGCTAAGTGCCATTA	GCTTg	GTTT	tggtttggtggaaggagcagtatatcatcaat	gcgactggtaaggatcctagtgtttatcatct	tggtttggtggaaggagcagtatatcatcaatGAAGACgcGCTTgCCCTCCGCTAAGTGCCATTAGTTTcgGTCTTCgcgactggtaaggatcctagtgtttatcatct
KO927sg514	AGAP004159-RB	GCGCGATCCGCGCCTCAACAAGG	GCGCGATCCGCGCCTCAACA	GCTTg	GTTT	tggtttggtggaaggagcagtatatcatcaat	gcgactggtaaggatcctagtgtttatcatct	tggtttggtggaaggagcagtatatcatcaatGAAGACgcGCTTgGCGCGATCCGCGCCTCAACAGTTTcgGTCTTCgcgactggtaaggatcctagtgtttatcatct
KO927sg515	AGAP004159-RB	ACGAACTACGCATATCAGAAGGG	ACGAACTACGCATATCAGAA	GCTTg	GTTT	tggtttggtggaaggagcagtatatcatcaat	gcgactggtaaggatcctagtgtttatcatct	tggtttggtggaaggagcagtatatcatcaatGAAGACgcGCTTgACGAACTACGCATATCAGAAGTTTcgGTCTTCgcgactggtaaggatcctagtgtttatcatct
KO927sg516	AGAP004159-RB	AGGAGGCACGCGACAAGATCTGG	AGGAGGCACGCGACAAGATC	GCTTg	GTTT	tggtttggtggaaggagcagtatatcatcaat	gcgactggtaaggatcctagtgtttatcatct	tggtttggtggaaggagcagtatatcatcaatGAAGACgcGCTTgAGGAGGCACGCGACAAGATCGTTTcgGTCTTCgcgactggtaaggatcctagtgtttatcatct
KO927sg517	AGAP004159-RB	GCGATCCGCGCCTCAACAAGGGG	GCGATCCGCGCCTCAACAAG	GCTTg	GTTT	tggtttggtggaaggagcagtatatcatcaat	gcgactggtaaggatcctagtgtttatcatct	tggtttggtggaaggagcagtatatcatcaatGAAGACgcGCTTgGCGATCCGCGCCTCAACAAGGTTTcgGTCTTCgcgactggtaaggatcctagtgtttatcatct
KO927sg518	AGAP004159-RB	CGCCCGGAGGGTCGGCTAGGCGG	CGCCCGGAGGGTCGGCTAGG	GCTTg	GTTT	tggtttggtggaaggagcagtatatcatcaat	gcgactggtaaggatcctagtgtttatcatct	tggtttggtggaaggagcagtatatcatcaatGAAGACgcGCTTgCGCCCGGAGGGTCGGCTAGGGTTTcgGTCTTCgcgactggtaaggatcctagtgtttatcatct
KO927sg519	AGAP004159-RB	TACGTGGTCCGCGACGACCTGGG	TACGTGGTCCGCGACGACCT	GCTTg	GTTT	tggtttggtggaaggagcagtatatcatcaat	gcgactggtaaggatcctagtgtttatcatct	tggtttggtggaaggagcagtatatcatcaatGAAGACgcGCTTgTACGTGGTCCGCGACGACCTGTTTcgGTCTTCgcgactggtaaggatcctagtgtttatcatct
KO927sg520	AGAP004159-RB	GCCCGCCTAGCCGACCCTCCGGG	GCCCGCCTAGCCGACCCTCC	GCTTg	GTTT	tggtttggtggaaggagcagtatatcatcaat	gcgactggtaaggatcctagtgtttatcatct	tggtttggtggaaggagcagtatatcatcaatGAAGACgcGCTTgGCCCGCCTAGCCGACCCTCCGTTTcgGTCTTCgcgactggtaaggatcctagtgtttatcatct
KO927sg521	AGAP004224-RA	CGTCTGATGCCCATCAGCCGGGG	CGTCTGATGCCCATCAGCCG	GCTTg	GTTT	tggtttggtggaaggagcagtatatcatcaat	gcgactggtaaggatcctagtgtttatcatct	tggtttggtggaaggagcagtatatcatcaatGAAGACgcGCTTgCGTCTGATGCCCATCAGCCGGTTTcgGTCTTCgcgactggtaaggatcctagtgtttatcatct
KO927sg522	AGAP004224-RA	GGTTGCCAGAGAATCAACCTGGG	GGTTGCCAGAGAATCAACCT	GCTTg	GTTT	tggtttggtggaaggagcagtatatcatcaat	gcgactggtaaggatcctagtgtttatcatct	tggtttggtggaaggagcagtatatcatcaatGAAGACgcGCTTgGGTTGCCAGAGAATCAACCTGTTTcgGTCTTCgcgactggtaaggatcctagtgtttatcatct
KO927sg523	AGAP004224-RA	GCTGATGGGCATCAGACGAATGG	GCTGATGGGCATCAGACGAA	GCTTg	GTTT	tggtttggtggaaggagcagtatatcatcaat	gcgactggtaaggatcctagtgtttatcatct	tggtttggtggaaggagcagtatatcatcaatGAAGACgcGCTTgGCTGATGGGCATCAGACGAAGTTTcgGTCTTCgcgactggtaaggatcctagtgtttatcatct
KO927sg524	AGAP004224-RA	CGTCGGGGAGCTCATAAACTGGG	CGTCGGGGAGCTCATAAACT	GCTTg	GTTT	tggtttggtggaaggagcagtatatcatcaat	gcgactggtaaggatcctagtgtttatcatct	tggtttggtggaaggagcagtatatcatcaatGAAGACgcGCTTgCGTCGGGGAGCTCATAAACTGTTTcgGTCTTCgcgactggtaaggatcctagtgtttatcatct
KO927sg525	AGAP004224-RA	ACTGCTTAGTTCGGAGGGCGAGG	ACTGCTTAGTTCGGAGGGCG	GCTTg	GTTT	tggtttggtggaaggagcagtatatcatcaat	gcgactggtaaggatcctagtgtttatcatct	tggtttggtggaaggagcagtatatcatcaatGAAGACgcGCTTgACTGCTTAGTTCGGAGGGCGGTTTcgGTCTTCgcgactggtaaggatcctagtgtttatcatct
KO927sg526	AGAP004224-RA	GGGCGTACTGCTTAGTTCGGAGG	GGGCGTACTGCTTAGTTCGG	GCTTg	GTTT	tggtttggtggaaggagcagtatatcatcaat	gcgactggtaaggatcctagtgtttatcatct	tggtttggtggaaggagcagtatatcatcaatGAAGACgcGCTTgGGGCGTACTGCTTAGTTCGGGTTTcgGTCTTCgcgactggtaaggatcctagtgtttatcatct
KO927sg527	AGAP004224-RA	AAGTATCTATCCTGGTTGTGAGG	AAGTATCTATCCTGGTTGTG	GCTTg	GTTT	tggtttggtggaaggagcagtatatcatcaat	gcgactggtaaggatcctagtgtttatcatct	tggtttggtggaaggagcagtatatcatcaatGAAGACgcGCTTgAAGTATCTATCCTGGTTGTGGTTTcgGTCTTCgcgactggtaaggatcctagtgtttatcatct
KO927sg528	AGAP004224-RA	ACCCACGGAGGCAGATCCCTCGG	ACCCACGGAGGCAGATCCCT	GCTTg	GTTT	tggtttggtggaaggagcagtatatcatcaat	gcgactggtaaggatcctagtgtttatcatct	tggtttggtggaaggagcagtatatcatcaatGAAGACgcGCTTgACCCACGGAGGCAGATCCCTGTTTcgGTCTTCgcgactggtaaggatcctagtgtttatcatct
KO927sg529	AGAP004224-RA	GCACATCGAATGACTACAGTCGG	GCACATCGAATGACTACAGT	GCTTg	GTTT	tggtttggtggaaggagcagtatatcatcaat	gcgactggtaaggatcctagtgtttatcatct	tggtttggtggaaggagcagtatatcatcaatGAAGACgcGCTTgGCACATCGAATGACTACAGTGTTTcgGTCTTCgcgactggtaaggatcctagtgtttatcatct
KO927sg530	AGAP004224-RA	CCTGAATGTGAATCCATCGGAGG	CCTGAATGTGAATCCATCGG	GCTTg	GTTT	tggtttggtggaaggagcagtatatcatcaat	gcgactggtaaggatcctagtgtttatcatct	tggtttggtggaaggagcagtatatcatcaatGAAGACgcGCTTgCCTGAATGTGAATCCATCGGGTTTcgGTCTTCgcgactggtaaggatcctagtgtttatcatct
KO927sg531	AGAP004611-RA	GTTGCCGCTACGAACATAATCGG	GTTGCCGCTACGAACATAAT	GCTTg	GTTT	tggtttggtggaaggagcagtatatcatcaat	gcgactggtaaggatcctagtgtttatcatct	tggtttggtggaaggagcagtatatcatcaatGAAGACgcGCTTgGTTGCCGCTACGAACATAATGTTTcgGTCTTCgcgactggtaaggatcctagtgtttatcatct
KO927sg532	AGAP004611-RA	GAATCACTGGTTACCAGTCTTGG	GAATCACTGGTTACCAGTCT	GCTTg	GTTT	tggtttggtggaaggagcagtatatcatcaat	gcgactggtaaggatcctagtgtttatcatct	tggtttggtggaaggagcagtatatcatcaatGAAGACgcGCTTgGAATCACTGGTTACCAGTCTGTTTcgGTCTTCgcgactggtaaggatcctagtgtttatcatct
KO927sg533	AGAP004611-RA	AAATTATCCCAGTCTATGCCGGG	AAATTATCCCAGTCTATGCC	GCTTg	GTTT	tggtttggtggaaggagcagtatatcatcaat	gcgactggtaaggatcctagtgtttatcatct	tggtttggtggaaggagcagtatatcatcaatGAAGACgcGCTTgAAATTATCCCAGTCTATGCCGTTTcgGTCTTCgcgactggtaaggatcctagtgtttatcatct
KO927sg534	AGAP004611-RA	GGTCATATCTTCTGTACGTTGGG	GGTCATATCTTCTGTACGTT	GCTTg	GTTT	tggtttggtggaaggagcagtatatcatcaat	gcgactggtaaggatcctagtgtttatcatct	tggtttggtggaaggagcagtatatcatcaatGAAGACgcGCTTgGGTCATATCTTCTGTACGTTGTTTcgGTCTTCgcgactggtaaggatcctagtgtttatcatct
KO927sg535	AGAP004611-RA	TCACGACGTGATATCTAACAAGG	TCACGACGTGATATCTAACA	GCTTg	GTTT	tggtttggtggaaggagcagtatatcatcaat	gcgactggtaaggatcctagtgtttatcatct	tggtttggtggaaggagcagtatatcatcaatGAAGACgcGCTTgTCACGACGTGATATCTAACAGTTTcgGTCTTCgcgactggtaaggatcctagtgtttatcatct
KO927sg536	AGAP004611-RA	GGCCGCCGTCATGGCTAGATTGG	GGCCGCCGTCATGGCTAGAT	GCTTg	GTTT	tggtttggtggaaggagcagtatatcatcaat	gcgactggtaaggatcctagtgtttatcatct	tggtttggtggaaggagcagtatatcatcaatGAAGACgcGCTTgGGCCGCCGTCATGGCTAGATGTTTcgGTCTTCgcgactggtaaggatcctagtgtttatcatct
KO927sg537	AGAP004611-RA	GACCAATCTAGCCATGACGGCGG	GACCAATCTAGCCATGACGG	GCTTg	GTTT	tggtttggtggaaggagcagtatatcatcaat	gcgactggtaaggatcctagtgtttatcatct	tggtttggtggaaggagcagtatatcatcaatGAAGACgcGCTTgGACCAATCTAGCCATGACGGGTTTcgGTCTTCgcgactggtaaggatcctagtgtttatcatct
KO927sg538	AGAP004611-RA	AGGCTGCAGGTCGGAAATTATGG	AGGCTGCAGGTCGGAAATTA	GCTTg	GTTT	tggtttggtggaaggagcagtatatcatcaat	gcgactggtaaggatcctagtgtttatcatct	tggtttggtggaaggagcagtatatcatcaatGAAGACgcGCTTgAGGCTGCAGGTCGGAAATTAGTTTcgGTCTTCgcgactggtaaggatcctagtgtttatcatct
KO927sg539	AGAP004611-RA	AAACCGCCTTGTCAACGATTGGG	AAACCGCCTTGTCAACGATT	GCTTg	GTTT	tggtttggtggaaggagcagtatatcatcaat	gcgactggtaaggatcctagtgtttatcatct	tggtttggtggaaggagcagtatatcatcaatGAAGACgcGCTTgAAACCGCCTTGTCAACGATTGTTTcgGTCTTCgcgactggtaaggatcctagtgtttatcatct
KO927sg540	AGAP004611-RA	CAGTGTTTGTAGGCTCTAAATGG	CAGTGTTTGTAGGCTCTAAA	GCTTg	GTTT	tggtttggtggaaggagcagtatatcatcaat	gcgactggtaaggatcctagtgtttatcatct	tggtttggtggaaggagcagtatatcatcaatGAAGACgcGCTTgCAGTGTTTGTAGGCTCTAAAGTTTcgGTCTTCgcgactggtaaggatcctagtgtttatcatct
KO927sg541	AGAP004693-RA	GTAAAACCAGAAGTTATAGGTGG	GTAAAACCAGAAGTTATAGG	GCTTg	GTTT	tggtttggtggaaggagcagtatatcatcaat	gcgactggtaaggatcctagtgtttatcatct	tggtttggtggaaggagcagtatatcatcaatGAAGACgcGCTTgGTAAAACCAGAAGTTATAGGGTTTcgGTCTTCgcgactggtaaggatcctagtgtttatcatct
KO927sg542	AGAP004693-RA	GCTGCCTACCAAGCTATGCATGG	GCTGCCTACCAAGCTATGCA	GCTTg	GTTT	tggtttggtggaaggagcagtatatcatcaat	gcgactggtaaggatcctagtgtttatcatct	tggtttggtggaaggagcagtatatcatcaatGAAGACgcGCTTgGCTGCCTACCAAGCTATGCAGTTTcgGTCTTCgcgactggtaaggatcctagtgtttatcatct
KO927sg543	AGAP004693-RA	AATATCTGACTTCTTATAGGTGG	AATATCTGACTTCTTATAGG	GCTTg	GTTT	tggtttggtggaaggagcagtatatcatcaat	gcgactggtaaggatcctagtgtttatcatct	tggtttggtggaaggagcagtatatcatcaatGAAGACgcGCTTgAATATCTGACTTCTTATAGGGTTTcgGTCTTCgcgactggtaaggatcctagtgtttatcatct
KO927sg544	AGAP004693-RA	AGAACCTTGCTGTAACTTAGTGG	AGAACCTTGCTGTAACTTAG	GCTTg	GTTT	tggtttggtggaaggagcagtatatcatcaat	gcgactggtaaggatcctagtgtttatcatct	tggtttggtggaaggagcagtatatcatcaatGAAGACgcGCTTgAGAACCTTGCTGTAACTTAGGTTTcgGTCTTCgcgactggtaaggatcctagtgtttatcatct
KO927sg545	AGAP004693-RA	ATCACTAATCTTAGTGACATCGG	ATCACTAATCTTAGTGACAT	GCTTg	GTTT	tggtttggtggaaggagcagtatatcatcaat	gcgactggtaaggatcctagtgtttatcatct	tggtttggtggaaggagcagtatatcatcaatGAAGACgcGCTTgATCACTAATCTTAGTGACATGTTTcgGTCTTCgcgactggtaaggatcctagtgtttatcatct
KO927sg546	AGAP004693-RA	GACGAAGTTAAGGCGTCAGGTGG	GACGAAGTTAAGGCGTCAGG	GCTTg	GTTT	tggtttggtggaaggagcagtatatcatcaat	gcgactggtaaggatcctagtgtttatcatct	tggtttggtggaaggagcagtatatcatcaatGAAGACgcGCTTgGACGAAGTTAAGGCGTCAGGGTTTcgGTCTTCgcgactggtaaggatcctagtgtttatcatct
KO927sg547	AGAP004693-RA	ATGGCATAATCACGTGTGAAGGG	ATGGCATAATCACGTGTGAA	GCTTg	GTTT	tggtttggtggaaggagcagtatatcatcaat	gcgactggtaaggatcctagtgtttatcatct	tggtttggtggaaggagcagtatatcatcaatGAAGACgcGCTTgATGGCATAATCACGTGTGAAGTTTcgGTCTTCgcgactggtaaggatcctagtgtttatcatct
KO927sg548	AGAP004693-RA	CAATCTCTGACTTATCTGCGAGG	CAATCTCTGACTTATCTGCG	GCTTg	GTTT	tggtttggtggaaggagcagtatatcatcaat	gcgactggtaaggatcctagtgtttatcatct	tggtttggtggaaggagcagtatatcatcaatGAAGACgcGCTTgCAATCTCTGACTTATCTGCGGTTTcgGTCTTCgcgactggtaaggatcctagtgtttatcatct
KO927sg549	AGAP004693-RA	GCACATCTTCTCTTAAGTTTGGG	GCACATCTTCTCTTAAGTTT	GCTTg	GTTT	tggtttggtggaaggagcagtatatcatcaat	gcgactggtaaggatcctagtgtttatcatct	tggtttggtggaaggagcagtatatcatcaatGAAGACgcGCTTgGCACATCTTCTCTTAAGTTTGTTTcgGTCTTCgcgactggtaaggatcctagtgtttatcatct
KO927sg550	AGAP004693-RA	AAAGGACCACCTATAACTTCTGG	AAAGGACCACCTATAACTTC	GCTTg	GTTT	tggtttggtggaaggagcagtatatcatcaat	gcgactggtaaggatcctagtgtttatcatct	tggtttggtggaaggagcagtatatcatcaatGAAGACgcGCTTgAAAGGACCACCTATAACTTCGTTTcgGTCTTCgcgactggtaaggatcctagtgtttatcatct
KO927sg551	AGAP004750-RA	TCACAAGGGCCGCGACAGTTAGG	TCACAAGGGCCGCGACAGTT	GCTTg	GTTT	tggtttggtggaaggagcagtatatcatcaat	gcgactggtaaggatcctagtgtttatcatct	tggtttggtggaaggagcagtatatcatcaatGAAGACgcGCTTgTCACAAGGGCCGCGACAGTTGTTTcgGTCTTCgcgactggtaaggatcctagtgtttatcatct
KO927sg552	AGAP004750-RA	GCCTCCGCAGAATCCTGTCGAGG	GCCTCCGCAGAATCCTGTCG	GCTTg	GTTT	tggtttggtggaaggagcagtatatcatcaat	gcgactggtaaggatcctagtgtttatcatct	tggtttggtggaaggagcagtatatcatcaatGAAGACgcGCTTgGCCTCCGCAGAATCCTGTCGGTTTcgGTCTTCgcgactggtaaggatcctagtgtttatcatct
KO927sg553	AGAP004750-RA	TTGAAGTAACGCCGCTAATTGGG	TTGAAGTAACGCCGCTAATT	GCTTg	GTTT	tggtttggtggaaggagcagtatatcatcaat	gcgactggtaaggatcctagtgtttatcatct	tggtttggtggaaggagcagtatatcatcaatGAAGACgcGCTTgTTGAAGTAACGCCGCTAATTGTTTcgGTCTTCgcgactggtaaggatcctagtgtttatcatct
KO927sg554	AGAP004750-RA	CATCCCTGAGACCGCAACATGGG	CATCCCTGAGACCGCAACAT	GCTTg	GTTT	tggtttggtggaaggagcagtatatcatcaat	gcgactggtaaggatcctagtgtttatcatct	tggtttggtggaaggagcagtatatcatcaatGAAGACgcGCTTgCATCCCTGAGACCGCAACATGTTTcgGTCTTCgcgactggtaaggatcctagtgtttatcatct
KO927sg555	AGAP004750-RA	ACTCAAAGCGACAATAGCGGCGG	ACTCAAAGCGACAATAGCGG	GCTTg	GTTT	tggtttggtggaaggagcagtatatcatcaat	gcgactggtaaggatcctagtgtttatcatct	tggtttggtggaaggagcagtatatcatcaatGAAGACgcGCTTgACTCAAAGCGACAATAGCGGGTTTcgGTCTTCgcgactggtaaggatcctagtgtttatcatct
KO927sg556	AGAP004750-RA	AATTTCAGCCATACGATCCTTGG	AATTTCAGCCATACGATCCT	GCTTg	GTTT	tggtttggtggaaggagcagtatatcatcaat	gcgactggtaaggatcctagtgtttatcatct	tggtttggtggaaggagcagtatatcatcaatGAAGACgcGCTTgAATTTCAGCCATACGATCCTGTTTcgGTCTTCgcgactggtaaggatcctagtgtttatcatct
KO927sg557	AGAP004750-RA	TGTTGCGGTCTCAGGGATGGAGG	TGTTGCGGTCTCAGGGATGG	GCTTg	GTTT	tggtttggtggaaggagcagtatatcatcaat	gcgactggtaaggatcctagtgtttatcatct	tggtttggtggaaggagcagtatatcatcaatGAAGACgcGCTTgTGTTGCGGTCTCAGGGATGGGTTTcgGTCTTCgcgactggtaaggatcctagtgtttatcatct
KO927sg558	AGAP004750-RA	CAAGGGCCGCGACAGTTAGGAGG	CAAGGGCCGCGACAGTTAGG	GCTTg	GTTT	tggtttggtggaaggagcagtatatcatcaat	gcgactggtaaggatcctagtgtttatcatct	tggtttggtggaaggagcagtatatcatcaatGAAGACgcGCTTgCAAGGGCCGCGACAGTTAGGGTTTcgGTCTTCgcgactggtaaggatcctagtgtttatcatct
KO927sg559	AGAP004750-RA	TGATGGATCAGTACTTTGAACGG	TGATGGATCAGTACTTTGAA	GCTTg	GTTT	tggtttggtggaaggagcagtatatcatcaat	gcgactggtaaggatcctagtgtttatcatct	tggtttggtggaaggagcagtatatcatcaatGAAGACgcGCTTgTGATGGATCAGTACTTTGAAGTTTcgGTCTTCgcgactggtaaggatcctagtgtttatcatct
KO927sg560	AGAP004750-RA	ACTGTCTCATAGCGCTGCTCTGG	ACTGTCTCATAGCGCTGCTC	GCTTg	GTTT	tggtttggtggaaggagcagtatatcatcaat	gcgactggtaaggatcctagtgtttatcatct	tggtttggtggaaggagcagtatatcatcaatGAAGACgcGCTTgACTGTCTCATAGCGCTGCTCGTTTcgGTCTTCgcgactggtaaggatcctagtgtttatcatct
KO927sg561	AGAP004861-RA	AATGTGGAACTATATGATGTCGG	AATGTGGAACTATATGATGT	GCTTg	GTTT	tggtttggtggaaggagcagtatatcatcaat	gcgactggtaaggatcctagtgtttatcatct	tggtttggtggaaggagcagtatatcatcaatGAAGACgcGCTTgAATGTGGAACTATATGATGTGTTTcgGTCTTCgcgactggtaaggatcctagtgtttatcatct
KO927sg562	AGAP004861-RA	GCTAGCTGCTCTATAACTGCCGG	GCTAGCTGCTCTATAACTGC	GCTTg	GTTT	tggtttggtggaaggagcagtatatcatcaat	gcgactggtaaggatcctagtgtttatcatct	tggtttggtggaaggagcagtatatcatcaatGAAGACgcGCTTgGCTAGCTGCTCTATAACTGCGTTTcgGTCTTCgcgactggtaaggatcctagtgtttatcatct
KO927sg563	AGAP004861-RA	AATTCTAGTAGCAGAGGTGACGG	AATTCTAGTAGCAGAGGTGA	GCTTg	GTTT	tggtttggtggaaggagcagtatatcatcaat	gcgactggtaaggatcctagtgtttatcatct	tggtttggtggaaggagcagtatatcatcaatGAAGACgcGCTTgAATTCTAGTAGCAGAGGTGAGTTTcgGTCTTCgcgactggtaaggatcctagtgtttatcatct
KO927sg564	AGAP004861-RA	TTAACGTCACTGCATCGGTTTGG	TTAACGTCACTGCATCGGTT	GCTTg	GTTT	tggtttggtggaaggagcagtatatcatcaat	gcgactggtaaggatcctagtgtttatcatct	tggtttggtggaaggagcagtatatcatcaatGAAGACgcGCTTgTTAACGTCACTGCATCGGTTGTTTcgGTCTTCgcgactggtaaggatcctagtgtttatcatct
KO927sg565	AGAP004861-RA	CCGATGCAGTGACGTTAATGTGG	CCGATGCAGTGACGTTAATG	GCTTg	GTTT	tggtttggtggaaggagcagtatatcatcaat	gcgactggtaaggatcctagtgtttatcatct	tggtttggtggaaggagcagtatatcatcaatGAAGACgcGCTTgCCGATGCAGTGACGTTAATGGTTTcgGTCTTCgcgactggtaaggatcctagtgtttatcatct
KO927sg566	AGAP004861-RA	CTAGAATTACCAGCAAAAATAGG	CTAGAATTACCAGCAAAAAT	GCTTg	GTTT	tggtttggtggaaggagcagtatatcatcaat	gcgactggtaaggatcctagtgtttatcatct	tggtttggtggaaggagcagtatatcatcaatGAAGACgcGCTTgCTAGAATTACCAGCAAAAATGTTTcgGTCTTCgcgactggtaaggatcctagtgtttatcatct
KO927sg567	AGAP004861-RA	GCTGGTAATTCTAGTAGCAGAGG	GCTGGTAATTCTAGTAGCAG	GCTTg	GTTT	tggtttggtggaaggagcagtatatcatcaat	gcgactggtaaggatcctagtgtttatcatct	tggtttggtggaaggagcagtatatcatcaatGAAGACgcGCTTgGCTGGTAATTCTAGTAGCAGGTTTcgGTCTTCgcgactggtaaggatcctagtgtttatcatct
KO927sg568	AGAP004861-RA	CCACATTAACGTCACTGCATCGG	CCACATTAACGTCACTGCAT	GCTTg	GTTT	tggtttggtggaaggagcagtatatcatcaat	gcgactggtaaggatcctagtgtttatcatct	tggtttggtggaaggagcagtatatcatcaatGAAGACgcGCTTgCCACATTAACGTCACTGCATGTTTcgGTCTTCgcgactggtaaggatcctagtgtttatcatct
KO927sg569	AGAP004861-RA	CTCAGCTTCCTCGGATATTGTGG	CTCAGCTTCCTCGGATATTG	GCTTg	GTTT	tggtttggtggaaggagcagtatatcatcaat	gcgactggtaaggatcctagtgtttatcatct	tggtttggtggaaggagcagtatatcatcaatGAAGACgcGCTTgCTCAGCTTCCTCGGATATTGGTTTcgGTCTTCgcgactggtaaggatcctagtgtttatcatct
KO927sg570	AGAP004861-RA	GTTTATAGCGTTACTGAAAATGG	GTTTATAGCGTTACTGAAAA	GCTTg	GTTT	tggtttggtggaaggagcagtatatcatcaat	gcgactggtaaggatcctagtgtttatcatct	tggtttggtggaaggagcagtatatcatcaatGAAGACgcGCTTgGTTTATAGCGTTACTGAAAAGTTTcgGTCTTCgcgactggtaaggatcctagtgtttatcatct
KO927sg571	AGAP005043-RA	CCTCGACGAAACCCGCGTTGGGG	CCTCGACGAAACCCGCGTTG	GCTTg	GTTT	tggtttggtggaaggagcagtatatcatcaat	gcgactggtaaggatcctagtgtttatcatct	tggtttggtggaaggagcagtatatcatcaatGAAGACgcGCTTgCCTCGACGAAACCCGCGTTGGTTTcgGTCTTCgcgactggtaaggatcctagtgtttatcatct
KO927sg572	AGAP005043-RA	GCATCATAGGTTATCTTTCACGG	GCATCATAGGTTATCTTTCA	GCTTg	GTTT	tggtttggtggaaggagcagtatatcatcaat	gcgactggtaaggatcctagtgtttatcatct	tggtttggtggaaggagcagtatatcatcaatGAAGACgcGCTTgGCATCATAGGTTATCTTTCAGTTTcgGTCTTCgcgactggtaaggatcctagtgtttatcatct
KO927sg573	AGAP005043-RA	TATCGTCCCGGACTCGGACAGGG	TATCGTCCCGGACTCGGACA	GCTTg	GTTT	tggtttggtggaaggagcagtatatcatcaat	gcgactggtaaggatcctagtgtttatcatct	tggtttggtggaaggagcagtatatcatcaatGAAGACgcGCTTgTATCGTCCCGGACTCGGACAGTTTcgGTCTTCgcgactggtaaggatcctagtgtttatcatct
KO927sg574	AGAP005043-RA	CTATCTTATATCAGCTAGCTGGG	CTATCTTATATCAGCTAGCT	GCTTg	GTTT	tggtttggtggaaggagcagtatatcatcaat	gcgactggtaaggatcctagtgtttatcatct	tggtttggtggaaggagcagtatatcatcaatGAAGACgcGCTTgCTATCTTATATCAGCTAGCTGTTTcgGTCTTCgcgactggtaaggatcctagtgtttatcatct
KO927sg575	AGAP005043-RA	GGGGAGTGACTGACCAGTCCAGG	GGGGAGTGACTGACCAGTCC	GCTTg	GTTT	tggtttggtggaaggagcagtatatcatcaat	gcgactggtaaggatcctagtgtttatcatct	tggtttggtggaaggagcagtatatcatcaatGAAGACgcGCTTgGGGGAGTGACTGACCAGTCCGTTTcgGTCTTCgcgactggtaaggatcctagtgtttatcatct
KO927sg576	AGAP005043-RA	GTGATCTTAGCGATGTCCTTTGG	GTGATCTTAGCGATGTCCTT	GCTTg	GTTT	tggtttggtggaaggagcagtatatcatcaat	gcgactggtaaggatcctagtgtttatcatct	tggtttggtggaaggagcagtatatcatcaatGAAGACgcGCTTgGTGATCTTAGCGATGTCCTTGTTTcgGTCTTCgcgactggtaaggatcctagtgtttatcatct
KO927sg577	AGAP005043-RA	AGAATCCCCCAAGGTTCAACGGG	AGAATCCCCCAAGGTTCAAC	GCTTg	GTTT	tggtttggtggaaggagcagtatatcatcaat	gcgactggtaaggatcctagtgtttatcatct	tggtttggtggaaggagcagtatatcatcaatGAAGACgcGCTTgAGAATCCCCCAAGGTTCAACGTTTcgGTCTTCgcgactggtaaggatcctagtgtttatcatct
KO927sg578	AGAP005043-RA	TATTCGTACTTCTTGATACACGG	TATTCGTACTTCTTGATACA	GCTTg	GTTT	tggtttggtggaaggagcagtatatcatcaat	gcgactggtaaggatcctagtgtttatcatct	tggtttggtggaaggagcagtatatcatcaatGAAGACgcGCTTgTATTCGTACTTCTTGATACAGTTTcgGTCTTCgcgactggtaaggatcctagtgtttatcatct
KO927sg579	AGAP005043-RA	AGCTCCTCACGCCAGCTCGGAGG	AGCTCCTCACGCCAGCTCGG	GCTTg	GTTT	tggtttggtggaaggagcagtatatcatcaat	gcgactggtaaggatcctagtgtttatcatct	tggtttggtggaaggagcagtatatcatcaatGAAGACgcGCTTgAGCTCCTCACGCCAGCTCGGGTTTcgGTCTTCgcgactggtaaggatcctagtgtttatcatct
KO927sg580	AGAP005043-RA	TCTCAAGTATATATCGTTCTCGG	TCTCAAGTATATATCGTTCT	GCTTg	GTTT	tggtttggtggaaggagcagtatatcatcaat	gcgactggtaaggatcctagtgtttatcatct	tggtttggtggaaggagcagtatatcatcaatGAAGACgcGCTTgTCTCAAGTATATATCGTTCTGTTTcgGTCTTCgcgactggtaaggatcctagtgtttatcatct
KO927sg581	AGAP005077-RA	ACGTTCCGCTCCTAGATCTACGG	ACGTTCCGCTCCTAGATCTA	GCTTg	GTTT	tggtttggtggaaggagcagtatatcatcaat	gcgactggtaaggatcctagtgtttatcatct	tggtttggtggaaggagcagtatatcatcaatGAAGACgcGCTTgACGTTCCGCTCCTAGATCTAGTTTcgGTCTTCgcgactggtaaggatcctagtgtttatcatct
KO927sg582	AGAP005077-RA	GCGGGTCGTTGCTATTCCACAGG	GCGGGTCGTTGCTATTCCAC	GCTTg	GTTT	tggtttggtggaaggagcagtatatcatcaat	gcgactggtaaggatcctagtgtttatcatct	tggtttggtggaaggagcagtatatcatcaatGAAGACgcGCTTgGCGGGTCGTTGCTATTCCACGTTTcgGTCTTCgcgactggtaaggatcctagtgtttatcatct
KO927sg583	AGAP005077-RA	TACTGCGATGCTCTCCGTTACGG	TACTGCGATGCTCTCCGTTA	GCTTg	GTTT	tggtttggtggaaggagcagtatatcatcaat	gcgactggtaaggatcctagtgtttatcatct	tggtttggtggaaggagcagtatatcatcaatGAAGACgcGCTTgTACTGCGATGCTCTCCGTTAGTTTcgGTCTTCgcgactggtaaggatcctagtgtttatcatct
KO927sg584	AGAP005077-RA	CGCAGTAGCTATTGGTCACTCGG	CGCAGTAGCTATTGGTCACT	GCTTg	GTTT	tggtttggtggaaggagcagtatatcatcaat	gcgactggtaaggatcctagtgtttatcatct	tggtttggtggaaggagcagtatatcatcaatGAAGACgcGCTTgCGCAGTAGCTATTGGTCACTGTTTcgGTCTTCgcgactggtaaggatcctagtgtttatcatct
KO927sg585	AGAP005077-RA	GTGAAGCCAGTATTCCAGCACGG	GTGAAGCCAGTATTCCAGCA	GCTTg	GTTT	tggtttggtggaaggagcagtatatcatcaat	gcgactggtaaggatcctagtgtttatcatct	tggtttggtggaaggagcagtatatcatcaatGAAGACgcGCTTgGTGAAGCCAGTATTCCAGCAGTTTcgGTCTTCgcgactggtaaggatcctagtgtttatcatct
KO927sg586	AGAP005077-RA	GGAAAGAACTCCGGAGAGAAAGG	GGAAAGAACTCCGGAGAGAA	GCTTg	GTTT	tggtttggtggaaggagcagtatatcatcaat	gcgactggtaaggatcctagtgtttatcatct	tggtttggtggaaggagcagtatatcatcaatGAAGACgcGCTTgGGAAAGAACTCCGGAGAGAAGTTTcgGTCTTCgcgactggtaaggatcctagtgtttatcatct
KO927sg587	AGAP005077-RA	GTCAGTTGCCCCTTAGAAGATGG	GTCAGTTGCCCCTTAGAAGA	GCTTg	GTTT	tggtttggtggaaggagcagtatatcatcaat	gcgactggtaaggatcctagtgtttatcatct	tggtttggtggaaggagcagtatatcatcaatGAAGACgcGCTTgGTCAGTTGCCCCTTAGAAGAGTTTcgGTCTTCgcgactggtaaggatcctagtgtttatcatct
KO927sg588	AGAP005077-RA	TAGCGGCAAGGAAAGAACTCCGG	TAGCGGCAAGGAAAGAACTC	GCTTg	GTTT	tggtttggtggaaggagcagtatatcatcaat	gcgactggtaaggatcctagtgtttatcatct	tggtttggtggaaggagcagtatatcatcaatGAAGACgcGCTTgTAGCGGCAAGGAAAGAACTCGTTTcgGTCTTCgcgactggtaaggatcctagtgtttatcatct
KO927sg589	AGAP005077-RA	AAAAATCTCAAGCCGAAGCATGG	AAAAATCTCAAGCCGAAGCA	GCTTg	GTTT	tggtttggtggaaggagcagtatatcatcaat	gcgactggtaaggatcctagtgtttatcatct	tggtttggtggaaggagcagtatatcatcaatGAAGACgcGCTTgAAAAATCTCAAGCCGAAGCAGTTTcgGTCTTCgcgactggtaaggatcctagtgtttatcatct
KO927sg590	AGAP005077-RA	GTGACGGAACGAGGATTGCAGGG	GTGACGGAACGAGGATTGCA	GCTTg	GTTT	tggtttggtggaaggagcagtatatcatcaat	gcgactggtaaggatcctagtgtttatcatct	tggtttggtggaaggagcagtatatcatcaatGAAGACgcGCTTgGTGACGGAACGAGGATTGCAGTTTcgGTCTTCgcgactggtaaggatcctagtgtttatcatct
KO927sg591	AGAP005104-RA	GCTTAAGGATATAACTGATCCGG	GCTTAAGGATATAACTGATC	GCTTg	GTTT	tggtttggtggaaggagcagtatatcatcaat	gcgactggtaaggatcctagtgtttatcatct	tggtttggtggaaggagcagtatatcatcaatGAAGACgcGCTTgGCTTAAGGATATAACTGATCGTTTcgGTCTTCgcgactggtaaggatcctagtgtttatcatct
KO927sg592	AGAP005104-RA	GCACTGCACCTAAAAGATCGAGG	GCACTGCACCTAAAAGATCG	GCTTg	GTTT	tggtttggtggaaggagcagtatatcatcaat	gcgactggtaaggatcctagtgtttatcatct	tggtttggtggaaggagcagtatatcatcaatGAAGACgcGCTTgGCACTGCACCTAAAAGATCGGTTTcgGTCTTCgcgactggtaaggatcctagtgtttatcatct
KO927sg593	AGAP005104-RA	TCGAAAAAGAGCCGTCTATATGG	TCGAAAAAGAGCCGTCTATA	GCTTg	GTTT	tggtttggtggaaggagcagtatatcatcaat	gcgactggtaaggatcctagtgtttatcatct	tggtttggtggaaggagcagtatatcatcaatGAAGACgcGCTTgTCGAAAAAGAGCCGTCTATAGTTTcgGTCTTCgcgactggtaaggatcctagtgtttatcatct
KO927sg594	AGAP005104-RA	TATCACGTCCCAAGAAGATTCGG	TATCACGTCCCAAGAAGATT	GCTTg	GTTT	tggtttggtggaaggagcagtatatcatcaat	gcgactggtaaggatcctagtgtttatcatct	tggtttggtggaaggagcagtatatcatcaatGAAGACgcGCTTgTATCACGTCCCAAGAAGATTGTTTcgGTCTTCgcgactggtaaggatcctagtgtttatcatct
KO927sg595	AGAP005104-RA	TTCGATTAATAATATCTATGAGG	TTCGATTAATAATATCTATG	GCTTg	GTTT	tggtttggtggaaggagcagtatatcatcaat	gcgactggtaaggatcctagtgtttatcatct	tggtttggtggaaggagcagtatatcatcaatGAAGACgcGCTTgTTCGATTAATAATATCTATGGTTTcgGTCTTCgcgactggtaaggatcctagtgtttatcatct
KO927sg596	AGAP005104-RA	CAATCAATTCGTCGACGACACGG	CAATCAATTCGTCGACGACA	GCTTg	GTTT	tggtttggtggaaggagcagtatatcatcaat	gcgactggtaaggatcctagtgtttatcatct	tggtttggtggaaggagcagtatatcatcaatGAAGACgcGCTTgCAATCAATTCGTCGACGACAGTTTcgGTCTTCgcgactggtaaggatcctagtgtttatcatct
KO927sg597	AGAP005104-RA	TGTTAAAGCCAAATGGTCATCGG	TGTTAAAGCCAAATGGTCAT	GCTTg	GTTT	tggtttggtggaaggagcagtatatcatcaat	gcgactggtaaggatcctagtgtttatcatct	tggtttggtggaaggagcagtatatcatcaatGAAGACgcGCTTgTGTTAAAGCCAAATGGTCATGTTTcgGTCTTCgcgactggtaaggatcctagtgtttatcatct
KO927sg598	AGAP005104-RA	CGAAAAAGAGCCGTCTATATGGG	CGAAAAAGAGCCGTCTATAT	GCTTg	GTTT	tggtttggtggaaggagcagtatatcatcaat	gcgactggtaaggatcctagtgtttatcatct	tggtttggtggaaggagcagtatatcatcaatGAAGACgcGCTTgCGAAAAAGAGCCGTCTATATGTTTcgGTCTTCgcgactggtaaggatcctagtgtttatcatct
KO927sg599	AGAP005104-RA	CTTAAGGATATAACTGATCCGGG	CTTAAGGATATAACTGATCC	GCTTg	GTTT	tggtttggtggaaggagcagtatatcatcaat	gcgactggtaaggatcctagtgtttatcatct	tggtttggtggaaggagcagtatatcatcaatGAAGACgcGCTTgCTTAAGGATATAACTGATCCGTTTcgGTCTTCgcgactggtaaggatcctagtgtttatcatct
KO927sg600	AGAP005104-RA	GCCAAATGGTCATCGGTTCTAGG	GCCAAATGGTCATCGGTTCT	GCTTg	GTTT	tggtttggtggaaggagcagtatatcatcaat	gcgactggtaaggatcctagtgtttatcatct	tggtttggtggaaggagcagtatatcatcaatGAAGACgcGCTTgGCCAAATGGTCATCGGTTCTGTTTcgGTCTTCgcgactggtaaggatcctagtgtttatcatct
KO927sg601	AGAP005308-RA	TGCGTTTCATATCTGCAATCGGG	TGCGTTTCATATCTGCAATC	GCTTg	GTTT	tggtttggtggaaggagcagtatatcatcaat	gcgactggtaaggatcctagtgtttatcatct	tggtttggtggaaggagcagtatatcatcaatGAAGACgcGCTTgTGCGTTTCATATCTGCAATCGTTTcgGTCTTCgcgactggtaaggatcctagtgtttatcatct
KO927sg602	AGAP005308-RA	TACAGCAGAGGCCCGCACTGTGG	TACAGCAGAGGCCCGCACTG	GCTTg	GTTT	tggtttggtggaaggagcagtatatcatcaat	gcgactggtaaggatcctagtgtttatcatct	tggtttggtggaaggagcagtatatcatcaatGAAGACgcGCTTgTACAGCAGAGGCCCGCACTGGTTTcgGTCTTCgcgactggtaaggatcctagtgtttatcatct
KO927sg603	AGAP005308-RA	AACACGACTACCAGCCAACATGG	AACACGACTACCAGCCAACA	GCTTg	GTTT	tggtttggtggaaggagcagtatatcatcaat	gcgactggtaaggatcctagtgtttatcatct	tggtttggtggaaggagcagtatatcatcaatGAAGACgcGCTTgAACACGACTACCAGCCAACAGTTTcgGTCTTCgcgactggtaaggatcctagtgtttatcatct
KO927sg604	AGAP005308-RA	TTGCAGATATGAAACGCAAATGG	TTGCAGATATGAAACGCAAA	GCTTg	GTTT	tggtttggtggaaggagcagtatatcatcaat	gcgactggtaaggatcctagtgtttatcatct	tggtttggtggaaggagcagtatatcatcaatGAAGACgcGCTTgTTGCAGATATGAAACGCAAAGTTTcgGTCTTCgcgactggtaaggatcctagtgtttatcatct
KO927sg605	AGAP005308-RA	ATATTACTAACGGAAGCTAACGG	ATATTACTAACGGAAGCTAA	GCTTg	GTTT	tggtttggtggaaggagcagtatatcatcaat	gcgactggtaaggatcctagtgtttatcatct	tggtttggtggaaggagcagtatatcatcaatGAAGACgcGCTTgATATTACTAACGGAAGCTAAGTTTcgGTCTTCgcgactggtaaggatcctagtgtttatcatct
KO927sg606	AGAP005308-RA	TTATCAGGCATATACAGCAGAGG	TTATCAGGCATATACAGCAG	GCTTg	GTTT	tggtttggtggaaggagcagtatatcatcaat	gcgactggtaaggatcctagtgtttatcatct	tggtttggtggaaggagcagtatatcatcaatGAAGACgcGCTTgTTATCAGGCATATACAGCAGGTTTcgGTCTTCgcgactggtaaggatcctagtgtttatcatct
KO927sg607	AGAP005308-RA	GCTGCTGTACACACAAGTCTCGG	GCTGCTGTACACACAAGTCT	GCTTg	GTTT	tggtttggtggaaggagcagtatatcatcaat	gcgactggtaaggatcctagtgtttatcatct	tggtttggtggaaggagcagtatatcatcaatGAAGACgcGCTTgGCTGCTGTACACACAAGTCTGTTTcgGTCTTCgcgactggtaaggatcctagtgtttatcatct
KO927sg608	AGAP005308-RA	GGTATCATCAGGATATCCGCCGG	GGTATCATCAGGATATCCGC	GCTTg	GTTT	tggtttggtggaaggagcagtatatcatcaat	gcgactggtaaggatcctagtgtttatcatct	tggtttggtggaaggagcagtatatcatcaatGAAGACgcGCTTgGGTATCATCAGGATATCCGCGTTTcgGTCTTCgcgactggtaaggatcctagtgtttatcatct
KO927sg609	AGAP005308-RA	TCATCAGGATATCCGCCGGAGGG	TCATCAGGATATCCGCCGGA	GCTTg	GTTT	tggtttggtggaaggagcagtatatcatcaat	gcgactggtaaggatcctagtgtttatcatct	tggtttggtggaaggagcagtatatcatcaatGAAGACgcGCTTgTCATCAGGATATCCGCCGGAGTTTcgGTCTTCgcgactggtaaggatcctagtgtttatcatct
KO927sg610	AGAP005308-RA	CAGCTCCGGCATACTTCTTACGG	CAGCTCCGGCATACTTCTTA	GCTTg	GTTT	tggtttggtggaaggagcagtatatcatcaat	gcgactggtaaggatcctagtgtttatcatct	tggtttggtggaaggagcagtatatcatcaatGAAGACgcGCTTgCAGCTCCGGCATACTTCTTAGTTTcgGTCTTCgcgactggtaaggatcctagtgtttatcatct
KO927sg611	AGAP005699-RA	TCGGCACCAGGACCCGAGTACGG	TCGGCACCAGGACCCGAGTA	GCTTg	GTTT	tggtttggtggaaggagcagtatatcatcaat	gcgactggtaaggatcctagtgtttatcatct	tggtttggtggaaggagcagtatatcatcaatGAAGACgcGCTTgTCGGCACCAGGACCCGAGTAGTTTcgGTCTTCgcgactggtaaggatcctagtgtttatcatct
KO927sg612	AGAP005699-RA	CAGCGATATCGCATGACCCTGGG	CAGCGATATCGCATGACCCT	GCTTg	GTTT	tggtttggtggaaggagcagtatatcatcaat	gcgactggtaaggatcctagtgtttatcatct	tggtttggtggaaggagcagtatatcatcaatGAAGACgcGCTTgCAGCGATATCGCATGACCCTGTTTcgGTCTTCgcgactggtaaggatcctagtgtttatcatct
KO927sg613	AGAP005699-RA	GCAGCGATATCGCATGACCCTGG	GCAGCGATATCGCATGACCC	GCTTg	GTTT	tggtttggtggaaggagcagtatatcatcaat	gcgactggtaaggatcctagtgtttatcatct	tggtttggtggaaggagcagtatatcatcaatGAAGACgcGCTTgGCAGCGATATCGCATGACCCGTTTcgGTCTTCgcgactggtaaggatcctagtgtttatcatct
KO927sg614	AGAP005699-RA	CCATCGCCGAGTACCACCCGCGG	CCATCGCCGAGTACCACCCG	GCTTg	GTTT	tggtttggtggaaggagcagtatatcatcaat	gcgactggtaaggatcctagtgtttatcatct	tggtttggtggaaggagcagtatatcatcaatGAAGACgcGCTTgCCATCGCCGAGTACCACCCGGTTTcgGTCTTCgcgactggtaaggatcctagtgtttatcatct
KO927sg615	AGAP005699-RA	TGGTACTCGGCGATGGCCCAGGG	TGGTACTCGGCGATGGCCCA	GCTTg	GTTT	tggtttggtggaaggagcagtatatcatcaat	gcgactggtaaggatcctagtgtttatcatct	tggtttggtggaaggagcagtatatcatcaatGAAGACgcGCTTgTGGTACTCGGCGATGGCCCAGTTTcgGTCTTCgcgactggtaaggatcctagtgtttatcatct
KO927sg616	AGAP005699-RA	CGGCACCAGGACCCGAGTACGGG	CGGCACCAGGACCCGAGTAC	GCTTg	GTTT	tggtttggtggaaggagcagtatatcatcaat	gcgactggtaaggatcctagtgtttatcatct	tggtttggtggaaggagcagtatatcatcaatGAAGACgcGCTTgCGGCACCAGGACCCGAGTACGTTTcgGTCTTCgcgactggtaaggatcctagtgtttatcatct
KO927sg617	AGAP005699-RA	AGGGCGATAAGCGGTACCTGCGG	AGGGCGATAAGCGGTACCTG	GCTTg	GTTT	tggtttggtggaaggagcagtatatcatcaat	gcgactggtaaggatcctagtgtttatcatct	tggtttggtggaaggagcagtatatcatcaatGAAGACgcGCTTgAGGGCGATAAGCGGTACCTGGTTTcgGTCTTCgcgactggtaaggatcctagtgtttatcatct
KO927sg618	AGAP005699-RA	CGGGCGTACTATCATTCGAAGGG	CGGGCGTACTATCATTCGAA	GCTTg	GTTT	tggtttggtggaaggagcagtatatcatcaat	gcgactggtaaggatcctagtgtttatcatct	tggtttggtggaaggagcagtatatcatcaatGAAGACgcGCTTgCGGGCGTACTATCATTCGAAGTTTcgGTCTTCgcgactggtaaggatcctagtgtttatcatct
KO927sg619	AGAP005699-RA	TAGTCCCAGCGAGCTAGGTTCGG	TAGTCCCAGCGAGCTAGGTT	GCTTg	GTTT	tggtttggtggaaggagcagtatatcatcaat	gcgactggtaaggatcctagtgtttatcatct	tggtttggtggaaggagcagtatatcatcaatGAAGACgcGCTTgTAGTCCCAGCGAGCTAGGTTGTTTcgGTCTTCgcgactggtaaggatcctagtgtttatcatct
KO927sg620	AGAP005699-RA	CGTACCACGCGTACTTCCCCAGG	CGTACCACGCGTACTTCCCC	GCTTg	GTTT	tggtttggtggaaggagcagtatatcatcaat	gcgactggtaaggatcctagtgtttatcatct	tggtttggtggaaggagcagtatatcatcaatGAAGACgcGCTTgCGTACCACGCGTACTTCCCCGTTTcgGTCTTCgcgactggtaaggatcctagtgtttatcatct
KO927sg621	AGAP005732-RA	CGCTCGGCGTATACTTGGCCAGG	CGCTCGGCGTATACTTGGCC	GCTTg	GTTT	tggtttggtggaaggagcagtatatcatcaat	gcgactggtaaggatcctagtgtttatcatct	tggtttggtggaaggagcagtatatcatcaatGAAGACgcGCTTgCGCTCGGCGTATACTTGGCCGTTTcgGTCTTCgcgactggtaaggatcctagtgtttatcatct
KO927sg622	AGAP005732-RA	GGATACGTGCCGGCCAGACACGG	GGATACGTGCCGGCCAGACA	GCTTg	GTTT	tggtttggtggaaggagcagtatatcatcaat	gcgactggtaaggatcctagtgtttatcatct	tggtttggtggaaggagcagtatatcatcaatGAAGACgcGCTTgGGATACGTGCCGGCCAGACAGTTTcgGTCTTCgcgactggtaaggatcctagtgtttatcatct
KO927sg623	AGAP005732-RA	GTTCGCGCTCGGCGTATACTTGG	GTTCGCGCTCGGCGTATACT	GCTTg	GTTT	tggtttggtggaaggagcagtatatcatcaat	gcgactggtaaggatcctagtgtttatcatct	tggtttggtggaaggagcagtatatcatcaatGAAGACgcGCTTgGTTCGCGCTCGGCGTATACTGTTTcgGTCTTCgcgactggtaaggatcctagtgtttatcatct
KO927sg624	AGAP005732-RA	TGGCGGTCCCACTTACAGCCCGG	TGGCGGTCCCACTTACAGCC	GCTTg	GTTT	tggtttggtggaaggagcagtatatcatcaat	gcgactggtaaggatcctagtgtttatcatct	tggtttggtggaaggagcagtatatcatcaatGAAGACgcGCTTgTGGCGGTCCCACTTACAGCCGTTTcgGTCTTCgcgactggtaaggatcctagtgtttatcatct
KO927sg625	AGAP005732-RA	CCAGGGCCAGATCGATTATATGG	CCAGGGCCAGATCGATTATA	GCTTg	GTTT	tggtttggtggaaggagcagtatatcatcaat	gcgactggtaaggatcctagtgtttatcatct	tggtttggtggaaggagcagtatatcatcaatGAAGACgcGCTTgCCAGGGCCAGATCGATTATAGTTTcgGTCTTCgcgactggtaaggatcctagtgtttatcatct
KO927sg626	AGAP005732-RA	CGCCAAGGTGTCTCTGTACCTGG	CGCCAAGGTGTCTCTGTACC	GCTTg	GTTT	tggtttggtggaaggagcagtatatcatcaat	gcgactggtaaggatcctagtgtttatcatct	tggtttggtggaaggagcagtatatcatcaatGAAGACgcGCTTgCGCCAAGGTGTCTCTGTACCGTTTcgGTCTTCgcgactggtaaggatcctagtgtttatcatct
KO927sg627	AGAP005732-RA	GGCCAGGTACAGAGACACCTTGG	GGCCAGGTACAGAGACACCT	GCTTg	GTTT	tggtttggtggaaggagcagtatatcatcaat	gcgactggtaaggatcctagtgtttatcatct	tggtttggtggaaggagcagtatatcatcaatGAAGACgcGCTTgGGCCAGGTACAGAGACACCTGTTTcgGTCTTCgcgactggtaaggatcctagtgtttatcatct
KO927sg628	AGAP005732-RA	GCAGCTCGCAAATCTTGCCATGG	GCAGCTCGCAAATCTTGCCA	GCTTg	GTTT	tggtttggtggaaggagcagtatatcatcaat	gcgactggtaaggatcctagtgtttatcatct	tggtttggtggaaggagcagtatatcatcaatGAAGACgcGCTTgGCAGCTCGCAAATCTTGCCAGTTTcgGTCTTCgcgactggtaaggatcctagtgtttatcatct
KO927sg629	AGAP005732-RA	CTTGGCCAGGTACTCGACGCGGG	CTTGGCCAGGTACTCGACGC	GCTTg	GTTT	tggtttggtggaaggagcagtatatcatcaat	gcgactggtaaggatcctagtgtttatcatct	tggtttggtggaaggagcagtatatcatcaatGAAGACgcGCTTgCTTGGCCAGGTACTCGACGCGTTTcgGTCTTCgcgactggtaaggatcctagtgtttatcatct
KO927sg630	AGAP005732-RA	CATTATGCCCATCAAGCGCTCGG	CATTATGCCCATCAAGCGCT	GCTTg	GTTT	tggtttggtggaaggagcagtatatcatcaat	gcgactggtaaggatcctagtgtttatcatct	tggtttggtggaaggagcagtatatcatcaatGAAGACgcGCTTgCATTATGCCCATCAAGCGCTGTTTcgGTCTTCgcgactggtaaggatcctagtgtttatcatct
KO927sg631	AGAP005734-RA	TTTCCTTGGGTGAGACGACAGGG	TTTCCTTGGGTGAGACGACA	GCTTg	GTTT	tggtttggtggaaggagcagtatatcatcaat	gcgactggtaaggatcctagtgtttatcatct	tggtttggtggaaggagcagtatatcatcaatGAAGACgcGCTTgTTTCCTTGGGTGAGACGACAGTTTcgGTCTTCgcgactggtaaggatcctagtgtttatcatct
KO927sg632	AGAP005734-RA	TCTCCAGTCCAGTCGGTTAAGGG	TCTCCAGTCCAGTCGGTTAA	GCTTg	GTTT	tggtttggtggaaggagcagtatatcatcaat	gcgactggtaaggatcctagtgtttatcatct	tggtttggtggaaggagcagtatatcatcaatGAAGACgcGCTTgTCTCCAGTCCAGTCGGTTAAGTTTcgGTCTTCgcgactggtaaggatcctagtgtttatcatct
KO927sg633	AGAP005734-RA	AAACCGGGTGCTGAGATTGCCGG	AAACCGGGTGCTGAGATTGC	GCTTg	GTTT	tggtttggtggaaggagcagtatatcatcaat	gcgactggtaaggatcctagtgtttatcatct	tggtttggtggaaggagcagtatatcatcaatGAAGACgcGCTTgAAACCGGGTGCTGAGATTGCGTTTcgGTCTTCgcgactggtaaggatcctagtgtttatcatct
KO927sg634	AGAP005734-RA	CGACCGGCAATCTCAGCACCCGG	CGACCGGCAATCTCAGCACC	GCTTg	GTTT	tggtttggtggaaggagcagtatatcatcaat	gcgactggtaaggatcctagtgtttatcatct	tggtttggtggaaggagcagtatatcatcaatGAAGACgcGCTTgCGACCGGCAATCTCAGCACCGTTTcgGTCTTCgcgactggtaaggatcctagtgtttatcatct
KO927sg635	AGAP005734-RA	AGCATTAGGAGGCCGGTTGCCGG	AGCATTAGGAGGCCGGTTGC	GCTTg	GTTT	tggtttggtggaaggagcagtatatcatcaat	gcgactggtaaggatcctagtgtttatcatct	tggtttggtggaaggagcagtatatcatcaatGAAGACgcGCTTgAGCATTAGGAGGCCGGTTGCGTTTcgGTCTTCgcgactggtaaggatcctagtgtttatcatct
KO927sg636	AGAP005734-RA	GAAATGGCGCGTCCCACCACTGG	GAAATGGCGCGTCCCACCAC	GCTTg	GTTT	tggtttggtggaaggagcagtatatcatcaat	gcgactggtaaggatcctagtgtttatcatct	tggtttggtggaaggagcagtatatcatcaatGAAGACgcGCTTgGAAATGGCGCGTCCCACCACGTTTcgGTCTTCgcgactggtaaggatcctagtgtttatcatct
KO927sg637	AGAP005734-RA	CTTTCCTTGGGTGAGACGACAGG	CTTTCCTTGGGTGAGACGAC	GCTTg	GTTT	tggtttggtggaaggagcagtatatcatcaat	gcgactggtaaggatcctagtgtttatcatct	tggtttggtggaaggagcagtatatcatcaatGAAGACgcGCTTgCTTTCCTTGGGTGAGACGACGTTTcgGTCTTCgcgactggtaaggatcctagtgtttatcatct
KO927sg638	AGAP005734-RA	GGGTGCAAATATGCGTCTACCGG	GGGTGCAAATATGCGTCTAC	GCTTg	GTTT	tggtttggtggaaggagcagtatatcatcaat	gcgactggtaaggatcctagtgtttatcatct	tggtttggtggaaggagcagtatatcatcaatGAAGACgcGCTTgGGGTGCAAATATGCGTCTACGTTTcgGTCTTCgcgactggtaaggatcctagtgtttatcatct
KO927sg639	AGAP005734-RA	AATATGCGTCTACCGGCTGCCGG	AATATGCGTCTACCGGCTGC	GCTTg	GTTT	tggtttggtggaaggagcagtatatcatcaat	gcgactggtaaggatcctagtgtttatcatct	tggtttggtggaaggagcagtatatcatcaatGAAGACgcGCTTgAATATGCGTCTACCGGCTGCGTTTcgGTCTTCgcgactggtaaggatcctagtgtttatcatct
KO927sg640	AGAP005734-RA	TCCAGTCGGTTAAGGGCACACGG	TCCAGTCGGTTAAGGGCACA	GCTTg	GTTT	tggtttggtggaaggagcagtatatcatcaat	gcgactggtaaggatcctagtgtttatcatct	tggtttggtggaaggagcagtatatcatcaatGAAGACgcGCTTgTCCAGTCGGTTAAGGGCACAGTTTcgGTCTTCgcgactggtaaggatcctagtgtttatcatct
KO927sg641	AGAP005913-RA	ATTTGGTAAGGACCAAACGGCGG	ATTTGGTAAGGACCAAACGG	GCTTg	GTTT	tggtttggtggaaggagcagtatatcatcaat	gcgactggtaaggatcctagtgtttatcatct	tggtttggtggaaggagcagtatatcatcaatGAAGACgcGCTTgATTTGGTAAGGACCAAACGGGTTTcgGTCTTCgcgactggtaaggatcctagtgtttatcatct
KO927sg642	AGAP005913-RA	GCTGCGGTTACGAATGCCGAAGG	GCTGCGGTTACGAATGCCGA	GCTTg	GTTT	tggtttggtggaaggagcagtatatcatcaat	gcgactggtaaggatcctagtgtttatcatct	tggtttggtggaaggagcagtatatcatcaatGAAGACgcGCTTgGCTGCGGTTACGAATGCCGAGTTTcgGTCTTCgcgactggtaaggatcctagtgtttatcatct
KO927sg643	AGAP005913-RA	AGCGCGTCCTTCGCCACACAAGG	AGCGCGTCCTTCGCCACACA	GCTTg	GTTT	tggtttggtggaaggagcagtatatcatcaat	gcgactggtaaggatcctagtgtttatcatct	tggtttggtggaaggagcagtatatcatcaatGAAGACgcGCTTgAGCGCGTCCTTCGCCACACAGTTTcgGTCTTCgcgactggtaaggatcctagtgtttatcatct
KO927sg644	AGAP005913-RA	CACGGTTTAACTCGAGTCGTTGG	CACGGTTTAACTCGAGTCGT	GCTTg	GTTT	tggtttggtggaaggagcagtatatcatcaat	gcgactggtaaggatcctagtgtttatcatct	tggtttggtggaaggagcagtatatcatcaatGAAGACgcGCTTgCACGGTTTAACTCGAGTCGTGTTTcgGTCTTCgcgactggtaaggatcctagtgtttatcatct
KO927sg645	AGAP005913-RA	CCAATAAGATGCAATAATACGGG	CCAATAAGATGCAATAATAC	GCTTg	GTTT	tggtttggtggaaggagcagtatatcatcaat	gcgactggtaaggatcctagtgtttatcatct	tggtttggtggaaggagcagtatatcatcaatGAAGACgcGCTTgCCAATAAGATGCAATAATACGTTTcgGTCTTCgcgactggtaaggatcctagtgtttatcatct
KO927sg646	AGAP005913-RA	TCGTAACCGCAGCTTTCCATGGG	TCGTAACCGCAGCTTTCCAT	GCTTg	GTTT	tggtttggtggaaggagcagtatatcatcaat	gcgactggtaaggatcctagtgtttatcatct	tggtttggtggaaggagcagtatatcatcaatGAAGACgcGCTTgTCGTAACCGCAGCTTTCCATGTTTcgGTCTTCgcgactggtaaggatcctagtgtttatcatct
KO927sg647	AGAP005913-RA	CTATAGCTTATGCTAGCGTACGG	CTATAGCTTATGCTAGCGTA	GCTTg	GTTT	tggtttggtggaaggagcagtatatcatcaat	gcgactggtaaggatcctagtgtttatcatct	tggtttggtggaaggagcagtatatcatcaatGAAGACgcGCTTgCTATAGCTTATGCTAGCGTAGTTTcgGTCTTCgcgactggtaaggatcctagtgtttatcatct
KO927sg648	AGAP005913-RA	CTAGCATAAGCTATAGCGCGTGG	CTAGCATAAGCTATAGCGCG	GCTTg	GTTT	tggtttggtggaaggagcagtatatcatcaat	gcgactggtaaggatcctagtgtttatcatct	tggtttggtggaaggagcagtatatcatcaatGAAGACgcGCTTgCTAGCATAAGCTATAGCGCGGTTTcgGTCTTCgcgactggtaaggatcctagtgtttatcatct
KO927sg649	AGAP005913-RA	GTGCTCGCGGAGTGTAAACTTGG	GTGCTCGCGGAGTGTAAACT	GCTTg	GTTT	tggtttggtggaaggagcagtatatcatcaat	gcgactggtaaggatcctagtgtttatcatct	tggtttggtggaaggagcagtatatcatcaatGAAGACgcGCTTgGTGCTCGCGGAGTGTAAACTGTTTcgGTCTTCgcgactggtaaggatcctagtgtttatcatct
KO927sg650	AGAP005913-RA	CTCGAGTTAAACCGTGCTCGCGG	CTCGAGTTAAACCGTGCTCG	GCTTg	GTTT	tggtttggtggaaggagcagtatatcatcaat	gcgactggtaaggatcctagtgtttatcatct	tggtttggtggaaggagcagtatatcatcaatGAAGACgcGCTTgCTCGAGTTAAACCGTGCTCGGTTTcgGTCTTCgcgactggtaaggatcctagtgtttatcatct
KO927sg651	AGAP006215-RA	GACAATCGAAGGGATCTATGCGG	GACAATCGAAGGGATCTATG	GCTTg	GTTT	tggtttggtggaaggagcagtatatcatcaat	gcgactggtaaggatcctagtgtttatcatct	tggtttggtggaaggagcagtatatcatcaatGAAGACgcGCTTgGACAATCGAAGGGATCTATGGTTTcgGTCTTCgcgactggtaaggatcctagtgtttatcatct
KO927sg652	AGAP006215-RA	CTACAGATCGCGGGCCATGAAGG	CTACAGATCGCGGGCCATGA	GCTTg	GTTT	tggtttggtggaaggagcagtatatcatcaat	gcgactggtaaggatcctagtgtttatcatct	tggtttggtggaaggagcagtatatcatcaatGAAGACgcGCTTgCTACAGATCGCGGGCCATGAGTTTcgGTCTTCgcgactggtaaggatcctagtgtttatcatct
KO927sg653	AGAP006215-RA	AGGGATCTATGCGGTCACCGCGG	AGGGATCTATGCGGTCACCG	GCTTg	GTTT	tggtttggtggaaggagcagtatatcatcaat	gcgactggtaaggatcctagtgtttatcatct	tggtttggtggaaggagcagtatatcatcaatGAAGACgcGCTTgAGGGATCTATGCGGTCACCGGTTTcgGTCTTCgcgactggtaaggatcctagtgtttatcatct
KO927sg654	AGAP006215-RA	CAGGCTCGTATACATCAGTTCGG	CAGGCTCGTATACATCAGTT	GCTTg	GTTT	tggtttggtggaaggagcagtatatcatcaat	gcgactggtaaggatcctagtgtttatcatct	tggtttggtggaaggagcagtatatcatcaatGAAGACgcGCTTgCAGGCTCGTATACATCAGTTGTTTcgGTCTTCgcgactggtaaggatcctagtgtttatcatct
KO927sg655	AGAP006215-RA	ATGTATACGAGCCTGCGGCCAGG	ATGTATACGAGCCTGCGGCC	GCTTg	GTTT	tggtttggtggaaggagcagtatatcatcaat	gcgactggtaaggatcctagtgtttatcatct	tggtttggtggaaggagcagtatatcatcaatGAAGACgcGCTTgATGTATACGAGCCTGCGGCCGTTTcgGTCTTCgcgactggtaaggatcctagtgtttatcatct
KO927sg656	AGAP006215-RA	CGAATAGAACCTTGGGGATCTGG	CGAATAGAACCTTGGGGATC	GCTTg	GTTT	tggtttggtggaaggagcagtatatcatcaat	gcgactggtaaggatcctagtgtttatcatct	tggtttggtggaaggagcagtatatcatcaatGAAGACgcGCTTgCGAATAGAACCTTGGGGATCGTTTcgGTCTTCgcgactggtaaggatcctagtgtttatcatct
KO927sg657	AGAP006215-RA	CCGGACCTACGTAACATCCCTGG	CCGGACCTACGTAACATCCC	GCTTg	GTTT	tggtttggtggaaggagcagtatatcatcaat	gcgactggtaaggatcctagtgtttatcatct	tggtttggtggaaggagcagtatatcatcaatGAAGACgcGCTTgCCGGACCTACGTAACATCCCGTTTcgGTCTTCgcgactggtaaggatcctagtgtttatcatct
KO927sg658	AGAP006215-RA	TCTATGCGACGCCACCGGCCTGG	TCTATGCGACGCCACCGGCC	GCTTg	GTTT	tggtttggtggaaggagcagtatatcatcaat	gcgactggtaaggatcctagtgtttatcatct	tggtttggtggaaggagcagtatatcatcaatGAAGACgcGCTTgTCTATGCGACGCCACCGGCCGTTTcgGTCTTCgcgactggtaaggatcctagtgtttatcatct
KO927sg659	AGAP006215-RA	CGGCGAATCGAATAGAACCTTGG	CGGCGAATCGAATAGAACCT	GCTTg	GTTT	tggtttggtggaaggagcagtatatcatcaat	gcgactggtaaggatcctagtgtttatcatct	tggtttggtggaaggagcagtatatcatcaatGAAGACgcGCTTgCGGCGAATCGAATAGAACCTGTTTcgGTCTTCgcgactggtaaggatcctagtgtttatcatct
KO927sg660	AGAP006215-RA	GATCGTGTACGCTCTTATACCGG	GATCGTGTACGCTCTTATAC	GCTTg	GTTT	tggtttggtggaaggagcagtatatcatcaat	gcgactggtaaggatcctagtgtttatcatct	tggtttggtggaaggagcagtatatcatcaatGAAGACgcGCTTgGATCGTGTACGCTCTTATACGTTTcgGTCTTCgcgactggtaaggatcctagtgtttatcatct
KO927sg661	AGAP006216-RA	TATTTGGCTTAATGTCCTATAGG	TATTTGGCTTAATGTCCTAT	GCTTg	GTTT	tggtttggtggaaggagcagtatatcatcaat	gcgactggtaaggatcctagtgtttatcatct	tggtttggtggaaggagcagtatatcatcaatGAAGACgcGCTTgTATTTGGCTTAATGTCCTATGTTTcgGTCTTCgcgactggtaaggatcctagtgtttatcatct
KO927sg662	AGAP006216-RA	TAATGTATACGCGAAAACCGCGG	TAATGTATACGCGAAAACCG	GCTTg	GTTT	tggtttggtggaaggagcagtatatcatcaat	gcgactggtaaggatcctagtgtttatcatct	tggtttggtggaaggagcagtatatcatcaatGAAGACgcGCTTgTAATGTATACGCGAAAACCGGTTTcgGTCTTCgcgactggtaaggatcctagtgtttatcatct
KO927sg663	AGAP006216-RA	CATCGACTCGTGTATGAACTCGG	CATCGACTCGTGTATGAACT	GCTTg	GTTT	tggtttggtggaaggagcagtatatcatcaat	gcgactggtaaggatcctagtgtttatcatct	tggtttggtggaaggagcagtatatcatcaatGAAGACgcGCTTgCATCGACTCGTGTATGAACTGTTTcgGTCTTCgcgactggtaaggatcctagtgtttatcatct
KO927sg664	AGAP006216-RA	CCTGCTCCATGCGAAAGATGCGG	CCTGCTCCATGCGAAAGATG	GCTTg	GTTT	tggtttggtggaaggagcagtatatcatcaat	gcgactggtaaggatcctagtgtttatcatct	tggtttggtggaaggagcagtatatcatcaatGAAGACgcGCTTgCCTGCTCCATGCGAAAGATGGTTTcgGTCTTCgcgactggtaaggatcctagtgtttatcatct
KO927sg665	AGAP006216-RA	CCGCACTGTCTGGGGAATCCCGG	CCGCACTGTCTGGGGAATCC	GCTTg	GTTT	tggtttggtggaaggagcagtatatcatcaat	gcgactggtaaggatcctagtgtttatcatct	tggtttggtggaaggagcagtatatcatcaatGAAGACgcGCTTgCCGCACTGTCTGGGGAATCCGTTTcgGTCTTCgcgactggtaaggatcctagtgtttatcatct
KO927sg666	AGAP006216-RA	CATGACCTCATTGTATTGTAGGG	CATGACCTCATTGTATTGTA	GCTTg	GTTT	tggtttggtggaaggagcagtatatcatcaat	gcgactggtaaggatcctagtgtttatcatct	tggtttggtggaaggagcagtatatcatcaatGAAGACgcGCTTgCATGACCTCATTGTATTGTAGTTTcgGTCTTCgcgactggtaaggatcctagtgtttatcatct
KO927sg667	AGAP006216-RA	CGATATCTGCAACTGCCTGACGG	CGATATCTGCAACTGCCTGA	GCTTg	GTTT	tggtttggtggaaggagcagtatatcatcaat	gcgactggtaaggatcctagtgtttatcatct	tggtttggtggaaggagcagtatatcatcaatGAAGACgcGCTTgCGATATCTGCAACTGCCTGAGTTTcgGTCTTCgcgactggtaaggatcctagtgtttatcatct
KO927sg668	AGAP006216-RA	ACATGACCTCATTGTATTGTAGG	ACATGACCTCATTGTATTGT	GCTTg	GTTT	tggtttggtggaaggagcagtatatcatcaat	gcgactggtaaggatcctagtgtttatcatct	tggtttggtggaaggagcagtatatcatcaatGAAGACgcGCTTgACATGACCTCATTGTATTGTGTTTcgGTCTTCgcgactggtaaggatcctagtgtttatcatct
KO927sg669	AGAP006216-RA	GATATCTGCAACTGCCTGACGGG	GATATCTGCAACTGCCTGAC	GCTTg	GTTT	tggtttggtggaaggagcagtatatcatcaat	gcgactggtaaggatcctagtgtttatcatct	tggtttggtggaaggagcagtatatcatcaatGAAGACgcGCTTgGATATCTGCAACTGCCTGACGTTTcgGTCTTCgcgactggtaaggatcctagtgtttatcatct
KO927sg670	AGAP006216-RA	AATGTACTGCCGTCTTCAATTGG	AATGTACTGCCGTCTTCAAT	GCTTg	GTTT	tggtttggtggaaggagcagtatatcatcaat	gcgactggtaaggatcctagtgtttatcatct	tggtttggtggaaggagcagtatatcatcaatGAAGACgcGCTTgAATGTACTGCCGTCTTCAATGTTTcgGTCTTCgcgactggtaaggatcctagtgtttatcatct
KO927sg671	AGAP006218-RA	TACGTGCCGAACTATGTGCGCGG	TACGTGCCGAACTATGTGCG	GCTTg	GTTT	tggtttggtggaaggagcagtatatcatcaat	gcgactggtaaggatcctagtgtttatcatct	tggtttggtggaaggagcagtatatcatcaatGAAGACgcGCTTgTACGTGCCGAACTATGTGCGGTTTcgGTCTTCgcgactggtaaggatcctagtgtttatcatct
KO927sg672	AGAP006218-RA	CACCACAGCCTTTCTATCGCAGG	CACCACAGCCTTTCTATCGC	GCTTg	GTTT	tggtttggtggaaggagcagtatatcatcaat	gcgactggtaaggatcctagtgtttatcatct	tggtttggtggaaggagcagtatatcatcaatGAAGACgcGCTTgCACCACAGCCTTTCTATCGCGTTTcgGTCTTCgcgactggtaaggatcctagtgtttatcatct
KO927sg673	AGAP006218-RA	CTCCTTCTCACGCCTACCTGCGG	CTCCTTCTCACGCCTACCTG	GCTTg	GTTT	tggtttggtggaaggagcagtatatcatcaat	gcgactggtaaggatcctagtgtttatcatct	tggtttggtggaaggagcagtatatcatcaatGAAGACgcGCTTgCTCCTTCTCACGCCTACCTGGTTTcgGTCTTCgcgactggtaaggatcctagtgtttatcatct
KO927sg674	AGAP006218-RA	CACTGTACGGGTTCCTGTACGGG	CACTGTACGGGTTCCTGTAC	GCTTg	GTTT	tggtttggtggaaggagcagtatatcatcaat	gcgactggtaaggatcctagtgtttatcatct	tggtttggtggaaggagcagtatatcatcaatGAAGACgcGCTTgCACTGTACGGGTTCCTGTACGTTTcgGTCTTCgcgactggtaaggatcctagtgtttatcatct
KO927sg675	AGAP006218-RA	AACACTTCTCTGTTCTCGATAGG	AACACTTCTCTGTTCTCGAT	GCTTg	GTTT	tggtttggtggaaggagcagtatatcatcaat	gcgactggtaaggatcctagtgtttatcatct	tggtttggtggaaggagcagtatatcatcaatGAAGACgcGCTTgAACACTTCTCTGTTCTCGATGTTTcgGTCTTCgcgactggtaaggatcctagtgtttatcatct
KO927sg676	AGAP006218-RA	GATAAAGATGGACCGCAGGTAGG	GATAAAGATGGACCGCAGGT	GCTTg	GTTT	tggtttggtggaaggagcagtatatcatcaat	gcgactggtaaggatcctagtgtttatcatct	tggtttggtggaaggagcagtatatcatcaatGAAGACgcGCTTgGATAAAGATGGACCGCAGGTGTTTcgGTCTTCgcgactggtaaggatcctagtgtttatcatct
KO927sg677	AGAP006218-RA	TGCGGAACCATTCACTGTACGGG	TGCGGAACCATTCACTGTAC	GCTTg	GTTT	tggtttggtggaaggagcagtatatcatcaat	gcgactggtaaggatcctagtgtttatcatct	tggtttggtggaaggagcagtatatcatcaatGAAGACgcGCTTgTGCGGAACCATTCACTGTACGTTTcgGTCTTCgcgactggtaaggatcctagtgtttatcatct
KO927sg678	AGAP006218-RA	CCGTTTCGCACTGGAGAACCAGG	CCGTTTCGCACTGGAGAACC	GCTTg	GTTT	tggtttggtggaaggagcagtatatcatcaat	gcgactggtaaggatcctagtgtttatcatct	tggtttggtggaaggagcagtatatcatcaatGAAGACgcGCTTgCCGTTTCGCACTGGAGAACCGTTTcgGTCTTCgcgactggtaaggatcctagtgtttatcatct
KO927sg679	AGAP006218-RA	CATTATTCTGTCTCGGCGCAAGG	CATTATTCTGTCTCGGCGCA	GCTTg	GTTT	tggtttggtggaaggagcagtatatcatcaat	gcgactggtaaggatcctagtgtttatcatct	tggtttggtggaaggagcagtatatcatcaatGAAGACgcGCTTgCATTATTCTGTCTCGGCGCAGTTTcgGTCTTCgcgactggtaaggatcctagtgtttatcatct
KO927sg680	AGAP006218-RA	GAGAACCAGGAACTTCCGACCGG	GAGAACCAGGAACTTCCGAC	GCTTg	GTTT	tggtttggtggaaggagcagtatatcatcaat	gcgactggtaaggatcctagtgtttatcatct	tggtttggtggaaggagcagtatatcatcaatGAAGACgcGCTTgGAGAACCAGGAACTTCCGACGTTTcgGTCTTCgcgactggtaaggatcctagtgtttatcatct
KO927sg681	AGAP006323-RA	ACGACAGCGATGTCCTCTTGCGG	ACGACAGCGATGTCCTCTTG	GCTTg	GTTT	tggtttggtggaaggagcagtatatcatcaat	gcgactggtaaggatcctagtgtttatcatct	tggtttggtggaaggagcagtatatcatcaatGAAGACgcGCTTgACGACAGCGATGTCCTCTTGGTTTcgGTCTTCgcgactggtaaggatcctagtgtttatcatct
KO927sg682	AGAP006323-RA	TGCGCTTCAGTACCCGCAAGAGG	TGCGCTTCAGTACCCGCAAG	GCTTg	GTTT	tggtttggtggaaggagcagtatatcatcaat	gcgactggtaaggatcctagtgtttatcatct	tggtttggtggaaggagcagtatatcatcaatGAAGACgcGCTTgTGCGCTTCAGTACCCGCAAGGTTTcgGTCTTCgcgactggtaaggatcctagtgtttatcatct
KO927sg683	AGAP006323-RA	GTCGGAAGTGGATCCCACGATGG	GTCGGAAGTGGATCCCACGA	GCTTg	GTTT	tggtttggtggaaggagcagtatatcatcaat	gcgactggtaaggatcctagtgtttatcatct	tggtttggtggaaggagcagtatatcatcaatGAAGACgcGCTTgGTCGGAAGTGGATCCCACGAGTTTcgGTCTTCgcgactggtaaggatcctagtgtttatcatct
KO927sg684	AGAP006323-RA	CCGTCGTCGAACGTCCGAAGAGG	CCGTCGTCGAACGTCCGAAG	GCTTg	GTTT	tggtttggtggaaggagcagtatatcatcaat	gcgactggtaaggatcctagtgtttatcatct	tggtttggtggaaggagcagtatatcatcaatGAAGACgcGCTTgCCGTCGTCGAACGTCCGAAGGTTTcgGTCTTCgcgactggtaaggatcctagtgtttatcatct
KO927sg685	AGAP006323-RA	CCTCTTCGGACGTTCGACGACGG	CCTCTTCGGACGTTCGACGA	GCTTg	GTTT	tggtttggtggaaggagcagtatatcatcaat	gcgactggtaaggatcctagtgtttatcatct	tggtttggtggaaggagcagtatatcatcaatGAAGACgcGCTTgCCTCTTCGGACGTTCGACGAGTTTcgGTCTTCgcgactggtaaggatcctagtgtttatcatct
KO927sg686	AGAP006323-RA	CGACAGCGATGTCCTCTTGCGGG	CGACAGCGATGTCCTCTTGC	GCTTg	GTTT	tggtttggtggaaggagcagtatatcatcaat	gcgactggtaaggatcctagtgtttatcatct	tggtttggtggaaggagcagtatatcatcaatGAAGACgcGCTTgCGACAGCGATGTCCTCTTGCGTTTcgGTCTTCgcgactggtaaggatcctagtgtttatcatct
KO927sg687	AGAP006323-RA	TACGTTGAGGTGCTGCTGACTGG	TACGTTGAGGTGCTGCTGAC	GCTTg	GTTT	tggtttggtggaaggagcagtatatcatcaat	gcgactggtaaggatcctagtgtttatcatct	tggtttggtggaaggagcagtatatcatcaatGAAGACgcGCTTgTACGTTGAGGTGCTGCTGACGTTTcgGTCTTCgcgactggtaaggatcctagtgtttatcatct
KO927sg688	AGAP006323-RA	ATTTGCGGCCGACCTATCAGCGG	ATTTGCGGCCGACCTATCAG	GCTTg	GTTT	tggtttggtggaaggagcagtatatcatcaat	gcgactggtaaggatcctagtgtttatcatct	tggtttggtggaaggagcagtatatcatcaatGAAGACgcGCTTgATTTGCGGCCGACCTATCAGGTTTcgGTCTTCgcgactggtaaggatcctagtgtttatcatct
KO927sg689	AGAP006323-RA	TCGTGGGATCCACTTCCGACAGG	TCGTGGGATCCACTTCCGAC	GCTTg	GTTT	tggtttggtggaaggagcagtatatcatcaat	gcgactggtaaggatcctagtgtttatcatct	tggtttggtggaaggagcagtatatcatcaatGAAGACgcGCTTgTCGTGGGATCCACTTCCGACGTTTcgGTCTTCgcgactggtaaggatcctagtgtttatcatct
KO927sg690	AGAP006323-RA	GAGCCGACGCACTTTGCCCGCGG	GAGCCGACGCACTTTGCCCG	GCTTg	GTTT	tggtttggtggaaggagcagtatatcatcaat	gcgactggtaaggatcctagtgtttatcatct	tggtttggtggaaggagcagtatatcatcaatGAAGACgcGCTTgGAGCCGACGCACTTTGCCCGGTTTcgGTCTTCgcgactggtaaggatcctagtgtttatcatct
KO927sg691	AGAP006576-RA	ATCCGCAAGTGGACCCACGCCGG	ATCCGCAAGTGGACCCACGC	GCTTg	GTTT	tggtttggtggaaggagcagtatatcatcaat	gcgactggtaaggatcctagtgtttatcatct	tggtttggtggaaggagcagtatatcatcaatGAAGACgcGCTTgATCCGCAAGTGGACCCACGCGTTTcgGTCTTCgcgactggtaaggatcctagtgtttatcatct
KO927sg692	AGAP006576-RA	CTTGTAGCCGGACGTTAGTTCGG	CTTGTAGCCGGACGTTAGTT	GCTTg	GTTT	tggtttggtggaaggagcagtatatcatcaat	gcgactggtaaggatcctagtgtttatcatct	tggtttggtggaaggagcagtatatcatcaatGAAGACgcGCTTgCTTGTAGCCGGACGTTAGTTGTTTcgGTCTTCgcgactggtaaggatcctagtgtttatcatct
KO927sg693	AGAP006576-RA	CGCAGCAAAGAGGCCGCCCTCGG	CGCAGCAAAGAGGCCGCCCT	GCTTg	GTTT	tggtttggtggaaggagcagtatatcatcaat	gcgactggtaaggatcctagtgtttatcatct	tggtttggtggaaggagcagtatatcatcaatGAAGACgcGCTTgCGCAGCAAAGAGGCCGCCCTGTTTcgGTCTTCgcgactggtaaggatcctagtgtttatcatct
KO927sg694	AGAP006576-RA	GAACTAACGTCCGGCTACAAGGG	GAACTAACGTCCGGCTACAA	GCTTg	GTTT	tggtttggtggaaggagcagtatatcatcaat	gcgactggtaaggatcctagtgtttatcatct	tggtttggtggaaggagcagtatatcatcaatGAAGACgcGCTTgGAACTAACGTCCGGCTACAAGTTTcgGTCTTCgcgactggtaaggatcctagtgtttatcatct
KO927sg695	AGAP006576-RA	GTTCCCGTCGACCCAAGCCGTGG	GTTCCCGTCGACCCAAGCCG	GCTTg	GTTT	tggtttggtggaaggagcagtatatcatcaat	gcgactggtaaggatcctagtgtttatcatct	tggtttggtggaaggagcagtatatcatcaatGAAGACgcGCTTgGTTCCCGTCGACCCAAGCCGGTTTcgGTCTTCgcgactggtaaggatcctagtgtttatcatct
KO927sg696	AGAP006576-RA	TCCGTCGTCGGATGTCCATCGGG	TCCGTCGTCGGATGTCCATC	GCTTg	GTTT	tggtttggtggaaggagcagtatatcatcaat	gcgactggtaaggatcctagtgtttatcatct	tggtttggtggaaggagcagtatatcatcaatGAAGACgcGCTTgTCCGTCGTCGGATGTCCATCGTTTcgGTCTTCgcgactggtaaggatcctagtgtttatcatct
KO927sg697	AGAP006576-RA	TCGAATCATTACGGCATTGCGGG	TCGAATCATTACGGCATTGC	GCTTg	GTTT	tggtttggtggaaggagcagtatatcatcaat	gcgactggtaaggatcctagtgtttatcatct	tggtttggtggaaggagcagtatatcatcaatGAAGACgcGCTTgTCGAATCATTACGGCATTGCGTTTcgGTCTTCgcgactggtaaggatcctagtgtttatcatct
KO927sg698	AGAP006576-RA	GACAGCCGGCCTTCGAAGCCCGG	GACAGCCGGCCTTCGAAGCC	GCTTg	GTTT	tggtttggtggaaggagcagtatatcatcaat	gcgactggtaaggatcctagtgtttatcatct	tggtttggtggaaggagcagtatatcatcaatGAAGACgcGCTTgGACAGCCGGCCTTCGAAGCCGTTTcgGTCTTCgcgactggtaaggatcctagtgtttatcatct
KO927sg699	AGAP006576-RA	TCCCGATGGACATCCGACGACGG	TCCCGATGGACATCCGACGA	GCTTg	GTTT	tggtttggtggaaggagcagtatatcatcaat	gcgactggtaaggatcctagtgtttatcatct	tggtttggtggaaggagcagtatatcatcaatGAAGACgcGCTTgTCCCGATGGACATCCGACGAGTTTcgGTCTTCgcgactggtaaggatcctagtgtttatcatct
KO927sg700	AGAP006576-RA	CCGTCGACCCAAGCCGTGGCCGG	CCGTCGACCCAAGCCGTGGC	GCTTg	GTTT	tggtttggtggaaggagcagtatatcatcaat	gcgactggtaaggatcctagtgtttatcatct	tggtttggtggaaggagcagtatatcatcaatGAAGACgcGCTTgCCGTCGACCCAAGCCGTGGCGTTTcgGTCTTCgcgactggtaaggatcctagtgtttatcatct
KO927sg701	AGAP006637-RB	TCAGTTCTAGACAGCTGGCCGGG	TCAGTTCTAGACAGCTGGCC	GCTTg	GTTT	tggtttggtggaaggagcagtatatcatcaat	gcgactggtaaggatcctagtgtttatcatct	tggtttggtggaaggagcagtatatcatcaatGAAGACgcGCTTgTCAGTTCTAGACAGCTGGCCGTTTcgGTCTTCgcgactggtaaggatcctagtgtttatcatct
KO927sg702	AGAP006637-RB	GTGTGGAGCTACGGACAGCCCGG	GTGTGGAGCTACGGACAGCC	GCTTg	GTTT	tggtttggtggaaggagcagtatatcatcaat	gcgactggtaaggatcctagtgtttatcatct	tggtttggtggaaggagcagtatatcatcaatGAAGACgcGCTTgGTGTGGAGCTACGGACAGCCGTTTcgGTCTTCgcgactggtaaggatcctagtgtttatcatct
KO927sg703	AGAP006637-RB	ATATAGTGATGTCCCTATGCCGG	ATATAGTGATGTCCCTATGC	GCTTg	GTTT	tggtttggtggaaggagcagtatatcatcaat	gcgactggtaaggatcctagtgtttatcatct	tggtttggtggaaggagcagtatatcatcaatGAAGACgcGCTTgATATAGTGATGTCCCTATGCGTTTcgGTCTTCgcgactggtaaggatcctagtgtttatcatct
KO927sg704	AGAP006637-RB	CTGCCTGAGCCTTTGAGAACAGG	CTGCCTGAGCCTTTGAGAAC	GCTTg	GTTT	tggtttggtggaaggagcagtatatcatcaat	gcgactggtaaggatcctagtgtttatcatct	tggtttggtggaaggagcagtatatcatcaatGAAGACgcGCTTgCTGCCTGAGCCTTTGAGAACGTTTcgGTCTTCgcgactggtaaggatcctagtgtttatcatct
KO927sg705	AGAP006637-RB	GACGACACCTAATGGGTGTGTGG	GACGACACCTAATGGGTGTG	GCTTg	GTTT	tggtttggtggaaggagcagtatatcatcaat	gcgactggtaaggatcctagtgtttatcatct	tggtttggtggaaggagcagtatatcatcaatGAAGACgcGCTTgGACGACACCTAATGGGTGTGGTTTcgGTCTTCgcgactggtaaggatcctagtgtttatcatct
KO927sg706	AGAP006637-RB	GTGATGTCCCTATGCCGGACAGG	GTGATGTCCCTATGCCGGAC	GCTTg	GTTT	tggtttggtggaaggagcagtatatcatcaat	gcgactggtaaggatcctagtgtttatcatct	tggtttggtggaaggagcagtatatcatcaatGAAGACgcGCTTgGTGATGTCCCTATGCCGGACGTTTcgGTCTTCgcgactggtaaggatcctagtgtttatcatct
KO927sg707	AGAP006637-RB	GAGCCTTTGAGAACAGGAAGTGG	GAGCCTTTGAGAACAGGAAG	GCTTg	GTTT	tggtttggtggaaggagcagtatatcatcaat	gcgactggtaaggatcctagtgtttatcatct	tggtttggtggaaggagcagtatatcatcaatGAAGACgcGCTTgGAGCCTTTGAGAACAGGAAGGTTTcgGTCTTCgcgactggtaaggatcctagtgtttatcatct
KO927sg708	AGAP006637-RB	GGCCGTACCTGCGCTAAACAGGG	GGCCGTACCTGCGCTAAACA	GCTTg	GTTT	tggtttggtggaaggagcagtatatcatcaat	gcgactggtaaggatcctagtgtttatcatct	tggtttggtggaaggagcagtatatcatcaatGAAGACgcGCTTgGGCCGTACCTGCGCTAAACAGTTTcgGTCTTCgcgactggtaaggatcctagtgtttatcatct
KO927sg709	AGAP006637-RB	TTTCACCTCCTCTTATGGTTCGG	TTTCACCTCCTCTTATGGTT	GCTTg	GTTT	tggtttggtggaaggagcagtatatcatcaat	gcgactggtaaggatcctagtgtttatcatct	tggtttggtggaaggagcagtatatcatcaatGAAGACgcGCTTgTTTCACCTCCTCTTATGGTTGTTTcgGTCTTCgcgactggtaaggatcctagtgtttatcatct
KO927sg710	AGAP006637-RB	AAAGTTCTTCGAGTAGTACCAGG	AAAGTTCTTCGAGTAGTACC	GCTTg	GTTT	tggtttggtggaaggagcagtatatcatcaat	gcgactggtaaggatcctagtgtttatcatct	tggtttggtggaaggagcagtatatcatcaatGAAGACgcGCTTgAAAGTTCTTCGAGTAGTACCGTTTcgGTCTTCgcgactggtaaggatcctagtgtttatcatct
KO927sg711	AGAP006638-RA	GCTTCGACGATTTCAGGTAATGG	GCTTCGACGATTTCAGGTAA	GCTTg	GTTT	tggtttggtggaaggagcagtatatcatcaat	gcgactggtaaggatcctagtgtttatcatct	tggtttggtggaaggagcagtatatcatcaatGAAGACgcGCTTgGCTTCGACGATTTCAGGTAAGTTTcgGTCTTCgcgactggtaaggatcctagtgtttatcatct
KO927sg712	AGAP006638-RA	CTGTGTTAGGCTCTGACATTGGG	CTGTGTTAGGCTCTGACATT	GCTTg	GTTT	tggtttggtggaaggagcagtatatcatcaat	gcgactggtaaggatcctagtgtttatcatct	tggtttggtggaaggagcagtatatcatcaatGAAGACgcGCTTgCTGTGTTAGGCTCTGACATTGTTTcgGTCTTCgcgactggtaaggatcctagtgtttatcatct
KO927sg713	AGAP006638-RA	GCCACCTATGCGTACTTCAACGG	GCCACCTATGCGTACTTCAA	GCTTg	GTTT	tggtttggtggaaggagcagtatatcatcaat	gcgactggtaaggatcctagtgtttatcatct	tggtttggtggaaggagcagtatatcatcaatGAAGACgcGCTTgGCCACCTATGCGTACTTCAAGTTTcgGTCTTCgcgactggtaaggatcctagtgtttatcatct
KO927sg714	AGAP006638-RA	CAAGAAGATAGAGCTGTGTTAGG	CAAGAAGATAGAGCTGTGTT	GCTTg	GTTT	tggtttggtggaaggagcagtatatcatcaat	gcgactggtaaggatcctagtgtttatcatct	tggtttggtggaaggagcagtatatcatcaatGAAGACgcGCTTgCAAGAAGATAGAGCTGTGTTGTTTcgGTCTTCgcgactggtaaggatcctagtgtttatcatct
KO927sg715	AGAP006638-RA	TTCCAATGCCGGAGATAAACTGG	TTCCAATGCCGGAGATAAAC	GCTTg	GTTT	tggtttggtggaaggagcagtatatcatcaat	gcgactggtaaggatcctagtgtttatcatct	tggtttggtggaaggagcagtatatcatcaatGAAGACgcGCTTgTTCCAATGCCGGAGATAAACGTTTcgGTCTTCgcgactggtaaggatcctagtgtttatcatct
KO927sg716	AGAP006638-RA	TTCGGTCACCTGATCATGACCGG	TTCGGTCACCTGATCATGAC	GCTTg	GTTT	tggtttggtggaaggagcagtatatcatcaat	gcgactggtaaggatcctagtgtttatcatct	tggtttggtggaaggagcagtatatcatcaatGAAGACgcGCTTgTTCGGTCACCTGATCATGACGTTTcgGTCTTCgcgactggtaaggatcctagtgtttatcatct
KO927sg717	AGAP006638-RA	GGACGGTAACACCTACATCTCGG	GGACGGTAACACCTACATCT	GCTTg	GTTT	tggtttggtggaaggagcagtatatcatcaat	gcgactggtaaggatcctagtgtttatcatct	tggtttggtggaaggagcagtatatcatcaatGAAGACgcGCTTgGGACGGTAACACCTACATCTGTTTcgGTCTTCgcgactggtaaggatcctagtgtttatcatct
KO927sg718	AGAP006638-RA	CAGCATATCCTTGAACGAAGCGG	CAGCATATCCTTGAACGAAG	GCTTg	GTTT	tggtttggtggaaggagcagtatatcatcaat	gcgactggtaaggatcctagtgtttatcatct	tggtttggtggaaggagcagtatatcatcaatGAAGACgcGCTTgCAGCATATCCTTGAACGAAGGTTTcgGTCTTCgcgactggtaaggatcctagtgtttatcatct
KO927sg719	AGAP006638-RA	GCGGACGTTCCGTAATGCTGCGG	GCGGACGTTCCGTAATGCTG	GCTTg	GTTT	tggtttggtggaaggagcagtatatcatcaat	gcgactggtaaggatcctagtgtttatcatct	tggtttggtggaaggagcagtatatcatcaatGAAGACgcGCTTgGCGGACGTTCCGTAATGCTGGTTTcgGTCTTCgcgactggtaaggatcctagtgtttatcatct
KO927sg720	AGAP006638-RA	TACATCTCGGCCTGTCACGCCGG	TACATCTCGGCCTGTCACGC	GCTTg	GTTT	tggtttggtggaaggagcagtatatcatcaat	gcgactggtaaggatcctagtgtttatcatct	tggtttggtggaaggagcagtatatcatcaatGAAGACgcGCTTgTACATCTCGGCCTGTCACGCGTTTcgGTCTTCgcgactggtaaggatcctagtgtttatcatct
KO927sg721	AGAP006800-RA	CCGCACGGCGCCAGTCAGCCGGG	CCGCACGGCGCCAGTCAGCC	GCTTg	GTTT	tggtttggtggaaggagcagtatatcatcaat	gcgactggtaaggatcctagtgtttatcatct	tggtttggtggaaggagcagtatatcatcaatGAAGACgcGCTTgCCGCACGGCGCCAGTCAGCCGTTTcgGTCTTCgcgactggtaaggatcctagtgtttatcatct
KO927sg722	AGAP006800-RA	CGTATCGATCAAAGCCGAGCCGG	CGTATCGATCAAAGCCGAGC	GCTTg	GTTT	tggtttggtggaaggagcagtatatcatcaat	gcgactggtaaggatcctagtgtttatcatct	tggtttggtggaaggagcagtatatcatcaatGAAGACgcGCTTgCGTATCGATCAAAGCCGAGCGTTTcgGTCTTCgcgactggtaaggatcctagtgtttatcatct
KO927sg723	AGAP006800-RA	GCCCGTCGAGTCGCCCATACCGG	GCCCGTCGAGTCGCCCATAC	GCTTg	GTTT	tggtttggtggaaggagcagtatatcatcaat	gcgactggtaaggatcctagtgtttatcatct	tggtttggtggaaggagcagtatatcatcaatGAAGACgcGCTTgGCCCGTCGAGTCGCCCATACGTTTcgGTCTTCgcgactggtaaggatcctagtgtttatcatct
KO927sg724	AGAP006800-RA	GGTCCGTTCGGGGGCCCGCCAGG	GGTCCGTTCGGGGGCCCGCC	GCTTg	GTTT	tggtttggtggaaggagcagtatatcatcaat	gcgactggtaaggatcctagtgtttatcatct	tggtttggtggaaggagcagtatatcatcaatGAAGACgcGCTTgGGTCCGTTCGGGGGCCCGCCGTTTcgGTCTTCgcgactggtaaggatcctagtgtttatcatct
KO927sg725	AGAP006800-RA	GTCGGGAGGCGATCCAAGCGAGG	GTCGGGAGGCGATCCAAGCG	GCTTg	GTTT	tggtttggtggaaggagcagtatatcatcaat	gcgactggtaaggatcctagtgtttatcatct	tggtttggtggaaggagcagtatatcatcaatGAAGACgcGCTTgGTCGGGAGGCGATCCAAGCGGTTTcgGTCTTCgcgactggtaaggatcctagtgtttatcatct
KO927sg726	AGAP006800-RA	ATCCGGTCTCGATCGTAAATGGG	ATCCGGTCTCGATCGTAAAT	GCTTg	GTTT	tggtttggtggaaggagcagtatatcatcaat	gcgactggtaaggatcctagtgtttatcatct	tggtttggtggaaggagcagtatatcatcaatGAAGACgcGCTTgATCCGGTCTCGATCGTAAATGTTTcgGTCTTCgcgactggtaaggatcctagtgtttatcatct
KO927sg727	AGAP006800-RA	GCCGGTATGGGCGACTCGACGGG	GCCGGTATGGGCGACTCGAC	GCTTg	GTTT	tggtttggtggaaggagcagtatatcatcaat	gcgactggtaaggatcctagtgtttatcatct	tggtttggtggaaggagcagtatatcatcaatGAAGACgcGCTTgGCCGGTATGGGCGACTCGACGTTTcgGTCTTCgcgactggtaaggatcctagtgtttatcatct
KO927sg728	AGAP006800-RA	CACCCCAAATACAAGCAATCCGG	CACCCCAAATACAAGCAATC	GCTTg	GTTT	tggtttggtggaaggagcagtatatcatcaat	gcgactggtaaggatcctagtgtttatcatct	tggtttggtggaaggagcagtatatcatcaatGAAGACgcGCTTgCACCCCAAATACAAGCAATCGTTTcgGTCTTCgcgactggtaaggatcctagtgtttatcatct
KO927sg729	AGAP006800-RA	GCCCCCTTCGACTGGGAGGACGG	GCCCCCTTCGACTGGGAGGA	GCTTg	GTTT	tggtttggtggaaggagcagtatatcatcaat	gcgactggtaaggatcctagtgtttatcatct	tggtttggtggaaggagcagtatatcatcaatGAAGACgcGCTTgGCCCCCTTCGACTGGGAGGAGTTTcgGTCTTCgcgactggtaaggatcctagtgtttatcatct
KO927sg730	AGAP006800-RA	TCCACGTTCGACATGGCGGCCGG	TCCACGTTCGACATGGCGGC	GCTTg	GTTT	tggtttggtggaaggagcagtatatcatcaat	gcgactggtaaggatcctagtgtttatcatct	tggtttggtggaaggagcagtatatcatcaatGAAGACgcGCTTgTCCACGTTCGACATGGCGGCGTTTcgGTCTTCgcgactggtaaggatcctagtgtttatcatct
KO927sg731	AGAP007571-RA	TAATGTCGCCGCAGCTTATGTGG	TAATGTCGCCGCAGCTTATG	GCTTg	GTTT	tggtttggtggaaggagcagtatatcatcaat	gcgactggtaaggatcctagtgtttatcatct	tggtttggtggaaggagcagtatatcatcaatGAAGACgcGCTTgTAATGTCGCCGCAGCTTATGGTTTcgGTCTTCgcgactggtaaggatcctagtgtttatcatct
KO927sg732	AGAP007571-RA	CCGCTAGAGATACGAGTGCGAGG	CCGCTAGAGATACGAGTGCG	GCTTg	GTTT	tggtttggtggaaggagcagtatatcatcaat	gcgactggtaaggatcctagtgtttatcatct	tggtttggtggaaggagcagtatatcatcaatGAAGACgcGCTTgCCGCTAGAGATACGAGTGCGGTTTcgGTCTTCgcgactggtaaggatcctagtgtttatcatct
KO927sg733	AGAP007571-RA	CGATATCGTAGTCCTCTTCCCGG	CGATATCGTAGTCCTCTTCC	GCTTg	GTTT	tggtttggtggaaggagcagtatatcatcaat	gcgactggtaaggatcctagtgtttatcatct	tggtttggtggaaggagcagtatatcatcaatGAAGACgcGCTTgCGATATCGTAGTCCTCTTCCGTTTcgGTCTTCgcgactggtaaggatcctagtgtttatcatct
KO927sg734	AGAP007571-RA	TACGTTGAGGAAGACCTGTACGG	TACGTTGAGGAAGACCTGTA	GCTTg	GTTT	tggtttggtggaaggagcagtatatcatcaat	gcgactggtaaggatcctagtgtttatcatct	tggtttggtggaaggagcagtatatcatcaatGAAGACgcGCTTgTACGTTGAGGAAGACCTGTAGTTTcgGTCTTCgcgactggtaaggatcctagtgtttatcatct
KO927sg735	AGAP007571-RA	CCTCGCACTCGTATCTCTAGCGG	CCTCGCACTCGTATCTCTAG	GCTTg	GTTT	tggtttggtggaaggagcagtatatcatcaat	gcgactggtaaggatcctagtgtttatcatct	tggtttggtggaaggagcagtatatcatcaatGAAGACgcGCTTgCCTCGCACTCGTATCTCTAGGTTTcgGTCTTCgcgactggtaaggatcctagtgtttatcatct
KO927sg736	AGAP007571-RA	ACGATCCTCATTGTCCATCAGGG	ACGATCCTCATTGTCCATCA	GCTTg	GTTT	tggtttggtggaaggagcagtatatcatcaat	gcgactggtaaggatcctagtgtttatcatct	tggtttggtggaaggagcagtatatcatcaatGAAGACgcGCTTgACGATCCTCATTGTCCATCAGTTTcgGTCTTCgcgactggtaaggatcctagtgtttatcatct
KO927sg737	AGAP007571-RA	TGAGGAAGACCTGTACGGCGAGG	TGAGGAAGACCTGTACGGCG	GCTTg	GTTT	tggtttggtggaaggagcagtatatcatcaat	gcgactggtaaggatcctagtgtttatcatct	tggtttggtggaaggagcagtatatcatcaatGAAGACgcGCTTgTGAGGAAGACCTGTACGGCGGTTTcgGTCTTCgcgactggtaaggatcctagtgtttatcatct
KO927sg738	AGAP007571-RA	AGTCCACTGCTTCAAGAGAACGG	AGTCCACTGCTTCAAGAGAA	GCTTg	GTTT	tggtttggtggaaggagcagtatatcatcaat	gcgactggtaaggatcctagtgtttatcatct	tggtttggtggaaggagcagtatatcatcaatGAAGACgcGCTTgAGTCCACTGCTTCAAGAGAAGTTTcgGTCTTCgcgactggtaaggatcctagtgtttatcatct
KO927sg739	AGAP007571-RA	TCTTCCTCAACGTAACCCTGCGG	TCTTCCTCAACGTAACCCTG	GCTTg	GTTT	tggtttggtggaaggagcagtatatcatcaat	gcgactggtaaggatcctagtgtttatcatct	tggtttggtggaaggagcagtatatcatcaatGAAGACgcGCTTgTCTTCCTCAACGTAACCCTGGTTTcgGTCTTCgcgactggtaaggatcctagtgtttatcatct
KO927sg740	AGAP007571-RA	TGGGCCGCAGGGTTACGTTGAGG	TGGGCCGCAGGGTTACGTTG	GCTTg	GTTT	tggtttggtggaaggagcagtatatcatcaat	gcgactggtaaggatcctagtgtttatcatct	tggtttggtggaaggagcagtatatcatcaatGAAGACgcGCTTgTGGGCCGCAGGGTTACGTTGGTTTcgGTCTTCgcgactggtaaggatcctagtgtttatcatct
KO927sg741	AGAP007582-RA	GGTAGACCAAGTGCCCAACGCGG	GGTAGACCAAGTGCCCAACG	GCTTg	GTTT	tggtttggtggaaggagcagtatatcatcaat	gcgactggtaaggatcctagtgtttatcatct	tggtttggtggaaggagcagtatatcatcaatGAAGACgcGCTTgGGTAGACCAAGTGCCCAACGGTTTcgGTCTTCgcgactggtaaggatcctagtgtttatcatct
KO927sg742	AGAP007582-RA	GAGCGACTAATCTGCAGCCTAGG	GAGCGACTAATCTGCAGCCT	GCTTg	GTTT	tggtttggtggaaggagcagtatatcatcaat	gcgactggtaaggatcctagtgtttatcatct	tggtttggtggaaggagcagtatatcatcaatGAAGACgcGCTTgGAGCGACTAATCTGCAGCCTGTTTcgGTCTTCgcgactggtaaggatcctagtgtttatcatct
KO927sg743	AGAP007582-RA	AGCCAAGGAACCGAGATTCTCGG	AGCCAAGGAACCGAGATTCT	GCTTg	GTTT	tggtttggtggaaggagcagtatatcatcaat	gcgactggtaaggatcctagtgtttatcatct	tggtttggtggaaggagcagtatatcatcaatGAAGACgcGCTTgAGCCAAGGAACCGAGATTCTGTTTcgGTCTTCgcgactggtaaggatcctagtgtttatcatct
KO927sg744	AGAP007582-RA	CTAATCTGCAGCCTAGGAGCAGG	CTAATCTGCAGCCTAGGAGC	GCTTg	GTTT	tggtttggtggaaggagcagtatatcatcaat	gcgactggtaaggatcctagtgtttatcatct	tggtttggtggaaggagcagtatatcatcaatGAAGACgcGCTTgCTAATCTGCAGCCTAGGAGCGTTTcgGTCTTCgcgactggtaaggatcctagtgtttatcatct
KO927sg745	AGAP007582-RA	GAACGTGCAATACACTCGACCGG	GAACGTGCAATACACTCGAC	GCTTg	GTTT	tggtttggtggaaggagcagtatatcatcaat	gcgactggtaaggatcctagtgtttatcatct	tggtttggtggaaggagcagtatatcatcaatGAAGACgcGCTTgGAACGTGCAATACACTCGACGTTTcgGTCTTCgcgactggtaaggatcctagtgtttatcatct
KO927sg746	AGAP007582-RA	ATTAGAGGCGAATCCTGCTCCGG	ATTAGAGGCGAATCCTGCTC	GCTTg	GTTT	tggtttggtggaaggagcagtatatcatcaat	gcgactggtaaggatcctagtgtttatcatct	tggtttggtggaaggagcagtatatcatcaatGAAGACgcGCTTgATTAGAGGCGAATCCTGCTCGTTTcgGTCTTCgcgactggtaaggatcctagtgtttatcatct
KO927sg747	AGAP007582-RA	CGCCGAGAATCTCGGTTCCTTGG	CGCCGAGAATCTCGGTTCCT	GCTTg	GTTT	tggtttggtggaaggagcagtatatcatcaat	gcgactggtaaggatcctagtgtttatcatct	tggtttggtggaaggagcagtatatcatcaatGAAGACgcGCTTgCGCCGAGAATCTCGGTTCCTGTTTcgGTCTTCgcgactggtaaggatcctagtgtttatcatct
KO927sg748	AGAP007582-RA	CTATCCGTGGAGAACCGTCACGG	CTATCCGTGGAGAACCGTCA	GCTTg	GTTT	tggtttggtggaaggagcagtatatcatcaat	gcgactggtaaggatcctagtgtttatcatct	tggtttggtggaaggagcagtatatcatcaatGAAGACgcGCTTgCTATCCGTGGAGAACCGTCAGTTTcgGTCTTCgcgactggtaaggatcctagtgtttatcatct
KO927sg749	AGAP007582-RA	GGCCTCCTCTGAGCCTTGACCGG	GGCCTCCTCTGAGCCTTGAC	GCTTg	GTTT	tggtttggtggaaggagcagtatatcatcaat	gcgactggtaaggatcctagtgtttatcatct	tggtttggtggaaggagcagtatatcatcaatGAAGACgcGCTTgGGCCTCCTCTGAGCCTTGACGTTTcgGTCTTCgcgactggtaaggatcctagtgtttatcatct
KO927sg750	AGAP007582-RA	AAGCGTGACTCCAAATCCAGCGG	AAGCGTGACTCCAAATCCAG	GCTTg	GTTT	tggtttggtggaaggagcagtatatcatcaat	gcgactggtaaggatcctagtgtttatcatct	tggtttggtggaaggagcagtatatcatcaatGAAGACgcGCTTgAAGCGTGACTCCAAATCCAGGTTTcgGTCTTCgcgactggtaaggatcctagtgtttatcatct
KO927sg751	AGAP007603-RA	CTTAAATACGGAGAATCGGTTGG	CTTAAATACGGAGAATCGGT	GCTTg	GTTT	tggtttggtggaaggagcagtatatcatcaat	gcgactggtaaggatcctagtgtttatcatct	tggtttggtggaaggagcagtatatcatcaatGAAGACgcGCTTgCTTAAATACGGAGAATCGGTGTTTcgGTCTTCgcgactggtaaggatcctagtgtttatcatct
KO927sg752	AGAP007603-RA	AATCACATCTCCACTAACGGAGG	AATCACATCTCCACTAACGG	GCTTg	GTTT	tggtttggtggaaggagcagtatatcatcaat	gcgactggtaaggatcctagtgtttatcatct	tggtttggtggaaggagcagtatatcatcaatGAAGACgcGCTTgAATCACATCTCCACTAACGGGTTTcgGTCTTCgcgactggtaaggatcctagtgtttatcatct
KO927sg753	AGAP007603-RA	TGACTGAAGGACTCTTTCACTGG	TGACTGAAGGACTCTTTCAC	GCTTg	GTTT	tggtttggtggaaggagcagtatatcatcaat	gcgactggtaaggatcctagtgtttatcatct	tggtttggtggaaggagcagtatatcatcaatGAAGACgcGCTTgTGACTGAAGGACTCTTTCACGTTTcgGTCTTCgcgactggtaaggatcctagtgtttatcatct
KO927sg754	AGAP007603-RA	ACCGGCAATACTGGAGGACTCGG	ACCGGCAATACTGGAGGACT	GCTTg	GTTT	tggtttggtggaaggagcagtatatcatcaat	gcgactggtaaggatcctagtgtttatcatct	tggtttggtggaaggagcagtatatcatcaatGAAGACgcGCTTgACCGGCAATACTGGAGGACTGTTTcgGTCTTCgcgactggtaaggatcctagtgtttatcatct
KO927sg755	AGAP007603-RA	GGCAATGTTTCGGAGACCTTCGG	GGCAATGTTTCGGAGACCTT	GCTTg	GTTT	tggtttggtggaaggagcagtatatcatcaat	gcgactggtaaggatcctagtgtttatcatct	tggtttggtggaaggagcagtatatcatcaatGAAGACgcGCTTgGGCAATGTTTCGGAGACCTTGTTTcgGTCTTCgcgactggtaaggatcctagtgtttatcatct
KO927sg756	AGAP007603-RA	GCTCCCACGGTGTCTACGGCAGG	GCTCCCACGGTGTCTACGGC	GCTTg	GTTT	tggtttggtggaaggagcagtatatcatcaat	gcgactggtaaggatcctagtgtttatcatct	tggtttggtggaaggagcagtatatcatcaatGAAGACgcGCTTgGCTCCCACGGTGTCTACGGCGTTTcgGTCTTCgcgactggtaaggatcctagtgtttatcatct
KO927sg757	AGAP007603-RA	CGATTGGTTCCGGAACCTTCTGG	CGATTGGTTCCGGAACCTTC	GCTTg	GTTT	tggtttggtggaaggagcagtatatcatcaat	gcgactggtaaggatcctagtgtttatcatct	tggtttggtggaaggagcagtatatcatcaatGAAGACgcGCTTgCGATTGGTTCCGGAACCTTCGTTTcgGTCTTCgcgactggtaaggatcctagtgtttatcatct
KO927sg758	AGAP007603-RA	TGCAAACGTAGGCTTCGGCAGGG	TGCAAACGTAGGCTTCGGCA	GCTTg	GTTT	tggtttggtggaaggagcagtatatcatcaat	gcgactggtaaggatcctagtgtttatcatct	tggtttggtggaaggagcagtatatcatcaatGAAGACgcGCTTgTGCAAACGTAGGCTTCGGCAGTTTcgGTCTTCgcgactggtaaggatcctagtgtttatcatct
KO927sg759	AGAP007603-RA	TGCCGGTCACAAGTACGACGCGG	TGCCGGTCACAAGTACGACG	GCTTg	GTTT	tggtttggtggaaggagcagtatatcatcaat	gcgactggtaaggatcctagtgtttatcatct	tggtttggtggaaggagcagtatatcatcaatGAAGACgcGCTTgTGCCGGTCACAAGTACGACGGTTTcgGTCTTCgcgactggtaaggatcctagtgtttatcatct
KO927sg760	AGAP007603-RA	CGTACTTGTGACCGGCATGTTGG	CGTACTTGTGACCGGCATGT	GCTTg	GTTT	tggtttggtggaaggagcagtatatcatcaat	gcgactggtaaggatcctagtgtttatcatct	tggtttggtggaaggagcagtatatcatcaatGAAGACgcGCTTgCGTACTTGTGACCGGCATGTGTTTcgGTCTTCgcgactggtaaggatcctagtgtttatcatct
KO927sg761	AGAP007777-RA	GCTGACAGAAGAGTTGACCACGG	GCTGACAGAAGAGTTGACCA	GCTTg	GTTT	tggtttggtggaaggagcagtatatcatcaat	gcgactggtaaggatcctagtgtttatcatct	tggtttggtggaaggagcagtatatcatcaatGAAGACgcGCTTgGCTGACAGAAGAGTTGACCAGTTTcgGTCTTCgcgactggtaaggatcctagtgtttatcatct
KO927sg762	AGAP007777-RA	GGTCAACTCTAAGCTTTCCTCGG	GGTCAACTCTAAGCTTTCCT	GCTTg	GTTT	tggtttggtggaaggagcagtatatcatcaat	gcgactggtaaggatcctagtgtttatcatct	tggtttggtggaaggagcagtatatcatcaatGAAGACgcGCTTgGGTCAACTCTAAGCTTTCCTGTTTcgGTCTTCgcgactggtaaggatcctagtgtttatcatct
KO927sg763	AGAP007777-RA	GTCTGACGGAGATGGCTCCACGG	GTCTGACGGAGATGGCTCCA	GCTTg	GTTT	tggtttggtggaaggagcagtatatcatcaat	gcgactggtaaggatcctagtgtttatcatct	tggtttggtggaaggagcagtatatcatcaatGAAGACgcGCTTgGTCTGACGGAGATGGCTCCAGTTTcgGTCTTCgcgactggtaaggatcctagtgtttatcatct
KO927sg764	AGAP007777-RA	TCTGACGGAGATGGCTCCACGGG	TCTGACGGAGATGGCTCCAC	GCTTg	GTTT	tggtttggtggaaggagcagtatatcatcaat	gcgactggtaaggatcctagtgtttatcatct	tggtttggtggaaggagcagtatatcatcaatGAAGACgcGCTTgTCTGACGGAGATGGCTCCACGTTTcgGTCTTCgcgactggtaaggatcctagtgtttatcatct
KO927sg765	AGAP007777-RA	CCTCAGCTCAAAGATTGAGACGG	CCTCAGCTCAAAGATTGAGA	GCTTg	GTTT	tggtttggtggaaggagcagtatatcatcaat	gcgactggtaaggatcctagtgtttatcatct	tggtttggtggaaggagcagtatatcatcaatGAAGACgcGCTTgCCTCAGCTCAAAGATTGAGAGTTTcgGTCTTCgcgactggtaaggatcctagtgtttatcatct
KO927sg766	AGAP007777-RA	GAAGGCTGGTGAGGACATTCTGG	GAAGGCTGGTGAGGACATTC	GCTTg	GTTT	tggtttggtggaaggagcagtatatcatcaat	gcgactggtaaggatcctagtgtttatcatct	tggtttggtggaaggagcagtatatcatcaatGAAGACgcGCTTgGAAGGCTGGTGAGGACATTCGTTTcgGTCTTCgcgactggtaaggatcctagtgtttatcatct
KO927sg767	AGAP007777-RA	TACCGATCTGACGCCACACCTGG	TACCGATCTGACGCCACACC	GCTTg	GTTT	tggtttggtggaaggagcagtatatcatcaat	gcgactggtaaggatcctagtgtttatcatct	tggtttggtggaaggagcagtatatcatcaatGAAGACgcGCTTgTACCGATCTGACGCCACACCGTTTcgGTCTTCgcgactggtaaggatcctagtgtttatcatct
KO927sg768	AGAP007777-RA	CATGGAGTTAAACTGATCCTTGG	CATGGAGTTAAACTGATCCT	GCTTg	GTTT	tggtttggtggaaggagcagtatatcatcaat	gcgactggtaaggatcctagtgtttatcatct	tggtttggtggaaggagcagtatatcatcaatGAAGACgcGCTTgCATGGAGTTAAACTGATCCTGTTTcgGTCTTCgcgactggtaaggatcctagtgtttatcatct
KO927sg769	AGAP007777-RA	ACCGAAGTCCATGCCGCGCTTGG	ACCGAAGTCCATGCCGCGCT	GCTTg	GTTT	tggtttggtggaaggagcagtatatcatcaat	gcgactggtaaggatcctagtgtttatcatct	tggtttggtggaaggagcagtatatcatcaatGAAGACgcGCTTgACCGAAGTCCATGCCGCGCTGTTTcgGTCTTCgcgactggtaaggatcctagtgtttatcatct
KO927sg770	AGAP007777-RA	TCTCTGGCAGGCATTCTGAAGGG	TCTCTGGCAGGCATTCTGAA	GCTTg	GTTT	tggtttggtggaaggagcagtatatcatcaat	gcgactggtaaggatcctagtgtttatcatct	tggtttggtggaaggagcagtatatcatcaatGAAGACgcGCTTgTCTCTGGCAGGCATTCTGAAGTTTcgGTCTTCgcgactggtaaggatcctagtgtttatcatct
KO927sg771	AGAP007787-RA	CGTTAAGCTGCCTGAATGTAAGG	CGTTAAGCTGCCTGAATGTA	GCTTg	GTTT	tggtttggtggaaggagcagtatatcatcaat	gcgactggtaaggatcctagtgtttatcatct	tggtttggtggaaggagcagtatatcatcaatGAAGACgcGCTTgCGTTAAGCTGCCTGAATGTAGTTTcgGTCTTCgcgactggtaaggatcctagtgtttatcatct
KO927sg772	AGAP007787-RA	GCAGAAAGTGTCATATACCGTGG	GCAGAAAGTGTCATATACCG	GCTTg	GTTT	tggtttggtggaaggagcagtatatcatcaat	gcgactggtaaggatcctagtgtttatcatct	tggtttggtggaaggagcagtatatcatcaatGAAGACgcGCTTgGCAGAAAGTGTCATATACCGGTTTcgGTCTTCgcgactggtaaggatcctagtgtttatcatct
KO927sg773	AGAP007787-RA	AGAATACCTCAAGACGCGTGTGG	AGAATACCTCAAGACGCGTG	GCTTg	GTTT	tggtttggtggaaggagcagtatatcatcaat	gcgactggtaaggatcctagtgtttatcatct	tggtttggtggaaggagcagtatatcatcaatGAAGACgcGCTTgAGAATACCTCAAGACGCGTGGTTTcgGTCTTCgcgactggtaaggatcctagtgtttatcatct
KO927sg774	AGAP007787-RA	GTCATATACCGTGGTCGGCCGGG	GTCATATACCGTGGTCGGCC	GCTTg	GTTT	tggtttggtggaaggagcagtatatcatcaat	gcgactggtaaggatcctagtgtttatcatct	tggtttggtggaaggagcagtatatcatcaatGAAGACgcGCTTgGTCATATACCGTGGTCGGCCGTTTcgGTCTTCgcgactggtaaggatcctagtgtttatcatct
KO927sg775	AGAP007787-RA	GTTATCGCAGCCTTACATTCAGG	GTTATCGCAGCCTTACATTC	GCTTg	GTTT	tggtttggtggaaggagcagtatatcatcaat	gcgactggtaaggatcctagtgtttatcatct	tggtttggtggaaggagcagtatatcatcaatGAAGACgcGCTTgGTTATCGCAGCCTTACATTCGTTTcgGTCTTCgcgactggtaaggatcctagtgtttatcatct
KO927sg776	AGAP007787-RA	ACAAGTACCCTAAATGCCACTGG	ACAAGTACCCTAAATGCCAC	GCTTg	GTTT	tggtttggtggaaggagcagtatatcatcaat	gcgactggtaaggatcctagtgtttatcatct	tggtttggtggaaggagcagtatatcatcaatGAAGACgcGCTTgACAAGTACCCTAAATGCCACGTTTcgGTCTTCgcgactggtaaggatcctagtgtttatcatct
KO927sg777	AGAP007787-RA	GTGGAGCCCTTCTTAGCAGCAGG	GTGGAGCCCTTCTTAGCAGC	GCTTg	GTTT	tggtttggtggaaggagcagtatatcatcaat	gcgactggtaaggatcctagtgtttatcatct	tggtttggtggaaggagcagtatatcatcaatGAAGACgcGCTTgGTGGAGCCCTTCTTAGCAGCGTTTcgGTCTTCgcgactggtaaggatcctagtgtttatcatct
KO927sg778	AGAP007787-RA	GCTTAACGTTCGAATCCAATTGG	GCTTAACGTTCGAATCCAAT	GCTTg	GTTT	tggtttggtggaaggagcagtatatcatcaat	gcgactggtaaggatcctagtgtttatcatct	tggtttggtggaaggagcagtatatcatcaatGAAGACgcGCTTgGCTTAACGTTCGAATCCAATGTTTcgGTCTTCgcgactggtaaggatcctagtgtttatcatct
KO927sg779	AGAP007787-RA	GCATCCTGGTATAATTTCTACGG	GCATCCTGGTATAATTTCTA	GCTTg	GTTT	tggtttggtggaaggagcagtatatcatcaat	gcgactggtaaggatcctagtgtttatcatct	tggtttggtggaaggagcagtatatcatcaatGAAGACgcGCTTgGCATCCTGGTATAATTTCTAGTTTcgGTCTTCgcgactggtaaggatcctagtgtttatcatct
KO927sg780	AGAP007787-RA	AATTTCTACGGAAAAGTACCCGG	AATTTCTACGGAAAAGTACC	GCTTg	GTTT	tggtttggtggaaggagcagtatatcatcaat	gcgactggtaaggatcctagtgtttatcatct	tggtttggtggaaggagcagtatatcatcaatGAAGACgcGCTTgAATTTCTACGGAAAAGTACCGTTTcgGTCTTCgcgactggtaaggatcctagtgtttatcatct
KO927sg781	AGAP007835-RA	CATGGTATCCGTCGGCAAGGTGG	CATGGTATCCGTCGGCAAGG	GCTTg	GTTT	tggtttggtggaaggagcagtatatcatcaat	gcgactggtaaggatcctagtgtttatcatct	tggtttggtggaaggagcagtatatcatcaatGAAGACgcGCTTgCATGGTATCCGTCGGCAAGGGTTTcgGTCTTCgcgactggtaaggatcctagtgtttatcatct
KO927sg782	AGAP007835-RA	TCCTTGGCGTCAAGCAGGAATGG	TCCTTGGCGTCAAGCAGGAA	GCTTg	GTTT	tggtttggtggaaggagcagtatatcatcaat	gcgactggtaaggatcctagtgtttatcatct	tggtttggtggaaggagcagtatatcatcaatGAAGACgcGCTTgTCCTTGGCGTCAAGCAGGAAGTTTcgGTCTTCgcgactggtaaggatcctagtgtttatcatct
KO927sg783	AGAP007835-RA	AGACTAATCTTAGCAATGCCGGG	AGACTAATCTTAGCAATGCC	GCTTg	GTTT	tggtttggtggaaggagcagtatatcatcaat	gcgactggtaaggatcctagtgtttatcatct	tggtttggtggaaggagcagtatatcatcaatGAAGACgcGCTTgAGACTAATCTTAGCAATGCCGTTTcgGTCTTCgcgactggtaaggatcctagtgtttatcatct
KO927sg784	AGAP007835-RA	CGTCGGATGAGCCCTGTGCTTGG	CGTCGGATGAGCCCTGTGCT	GCTTg	GTTT	tggtttggtggaaggagcagtatatcatcaat	gcgactggtaaggatcctagtgtttatcatct	tggtttggtggaaggagcagtatatcatcaatGAAGACgcGCTTgCGTCGGATGAGCCCTGTGCTGTTTcgGTCTTCgcgactggtaaggatcctagtgtttatcatct
KO927sg785	AGAP007835-RA	CAATGCAGACGAAGCCGTCGAGG	CAATGCAGACGAAGCCGTCG	GCTTg	GTTT	tggtttggtggaaggagcagtatatcatcaat	gcgactggtaaggatcctagtgtttatcatct	tggtttggtggaaggagcagtatatcatcaatGAAGACgcGCTTgCAATGCAGACGAAGCCGTCGGTTTcgGTCTTCgcgactggtaaggatcctagtgtttatcatct
KO927sg786	AGAP007835-RA	CACTGTCTGACGTTCGACAGTGG	CACTGTCTGACGTTCGACAG	GCTTg	GTTT	tggtttggtggaaggagcagtatatcatcaat	gcgactggtaaggatcctagtgtttatcatct	tggtttggtggaaggagcagtatatcatcaatGAAGACgcGCTTgCACTGTCTGACGTTCGACAGGTTTcgGTCTTCgcgactggtaaggatcctagtgtttatcatct
KO927sg787	AGAP007835-RA	CGGTTACACGAACCTACGCTCGG	CGGTTACACGAACCTACGCT	GCTTg	GTTT	tggtttggtggaaggagcagtatatcatcaat	gcgactggtaaggatcctagtgtttatcatct	tggtttggtggaaggagcagtatatcatcaatGAAGACgcGCTTgCGGTTACACGAACCTACGCTGTTTcgGTCTTCgcgactggtaaggatcctagtgtttatcatct
KO927sg788	AGAP007835-RA	AGCAAATGCCCCTGGCTCGTTGG	AGCAAATGCCCCTGGCTCGT	GCTTg	GTTT	tggtttggtggaaggagcagtatatcatcaat	gcgactggtaaggatcctagtgtttatcatct	tggtttggtggaaggagcagtatatcatcaatGAAGACgcGCTTgAGCAAATGCCCCTGGCTCGTGTTTcgGTCTTCgcgactggtaaggatcctagtgtttatcatct
KO927sg789	AGAP007835-RA	ACTACCGACGCGATACCGAGCGG	ACTACCGACGCGATACCGAG	GCTTg	GTTT	tggtttggtggaaggagcagtatatcatcaat	gcgactggtaaggatcctagtgtttatcatct	tggtttggtggaaggagcagtatatcatcaatGAAGACgcGCTTgACTACCGACGCGATACCGAGGTTTcgGTCTTCgcgactggtaaggatcctagtgtttatcatct
KO927sg790	AGAP007835-RA	TGGCGTAGGAATAGCTAATACGG	TGGCGTAGGAATAGCTAATA	GCTTg	GTTT	tggtttggtggaaggagcagtatatcatcaat	gcgactggtaaggatcctagtgtttatcatct	tggtttggtggaaggagcagtatatcatcaatGAAGACgcGCTTgTGGCGTAGGAATAGCTAATAGTTTcgGTCTTCgcgactggtaaggatcctagtgtttatcatct
KO927sg791	AGAP007933-RA	TCATCTAGAGACTTCAATATTGG	TCATCTAGAGACTTCAATAT	GCTTg	GTTT	tggtttggtggaaggagcagtatatcatcaat	gcgactggtaaggatcctagtgtttatcatct	tggtttggtggaaggagcagtatatcatcaatGAAGACgcGCTTgTCATCTAGAGACTTCAATATGTTTcgGTCTTCgcgactggtaaggatcctagtgtttatcatct
KO927sg792	AGAP007933-RA	GATTTGCGCGACTCAAGAATGGG	GATTTGCGCGACTCAAGAAT	GCTTg	GTTT	tggtttggtggaaggagcagtatatcatcaat	gcgactggtaaggatcctagtgtttatcatct	tggtttggtggaaggagcagtatatcatcaatGAAGACgcGCTTgGATTTGCGCGACTCAAGAATGTTTcgGTCTTCgcgactggtaaggatcctagtgtttatcatct
KO927sg793	AGAP007933-RA	GAGTCGGATCCCTTCATATCCGG	GAGTCGGATCCCTTCATATC	GCTTg	GTTT	tggtttggtggaaggagcagtatatcatcaat	gcgactggtaaggatcctagtgtttatcatct	tggtttggtggaaggagcagtatatcatcaatGAAGACgcGCTTgGAGTCGGATCCCTTCATATCGTTTcgGTCTTCgcgactggtaaggatcctagtgtttatcatct
KO927sg794	AGAP007933-RA	ATTGAAGTCTCTAGATGATCCGG	ATTGAAGTCTCTAGATGATC	GCTTg	GTTT	tggtttggtggaaggagcagtatatcatcaat	gcgactggtaaggatcctagtgtttatcatct	tggtttggtggaaggagcagtatatcatcaatGAAGACgcGCTTgATTGAAGTCTCTAGATGATCGTTTcgGTCTTCgcgactggtaaggatcctagtgtttatcatct
KO927sg795	AGAP007933-RA	TTTCCAGTAGACGGTTGATATGG	TTTCCAGTAGACGGTTGATA	GCTTg	GTTT	tggtttggtggaaggagcagtatatcatcaat	gcgactggtaaggatcctagtgtttatcatct	tggtttggtggaaggagcagtatatcatcaatGAAGACgcGCTTgTTTCCAGTAGACGGTTGATAGTTTcgGTCTTCgcgactggtaaggatcctagtgtttatcatct
KO927sg796	AGAP007933-RA	CGAGCATGACGTCCTGACCTCGG	CGAGCATGACGTCCTGACCT	GCTTg	GTTT	tggtttggtggaaggagcagtatatcatcaat	gcgactggtaaggatcctagtgtttatcatct	tggtttggtggaaggagcagtatatcatcaatGAAGACgcGCTTgCGAGCATGACGTCCTGACCTGTTTcgGTCTTCgcgactggtaaggatcctagtgtttatcatct
KO927sg797	AGAP007933-RA	ATCCCTTCATATCCGGGGGAAGG	ATCCCTTCATATCCGGGGGA	GCTTg	GTTT	tggtttggtggaaggagcagtatatcatcaat	gcgactggtaaggatcctagtgtttatcatct	tggtttggtggaaggagcagtatatcatcaatGAAGACgcGCTTgATCCCTTCATATCCGGGGGAGTTTcgGTCTTCgcgactggtaaggatcctagtgtttatcatct
KO927sg798	AGAP007933-RA	AGCCCAAACATTTCCGCCGAGGG	AGCCCAAACATTTCCGCCGA	GCTTg	GTTT	tggtttggtggaaggagcagtatatcatcaat	gcgactggtaaggatcctagtgtttatcatct	tggtttggtggaaggagcagtatatcatcaatGAAGACgcGCTTgAGCCCAAACATTTCCGCCGAGTTTcgGTCTTCgcgactggtaaggatcctagtgtttatcatct
KO927sg799	AGAP007933-RA	AAGCCCTGTACTCCGTAAAGTGG	AAGCCCTGTACTCCGTAAAG	GCTTg	GTTT	tggtttggtggaaggagcagtatatcatcaat	gcgactggtaaggatcctagtgtttatcatct	tggtttggtggaaggagcagtatatcatcaatGAAGACgcGCTTgAAGCCCTGTACTCCGTAAAGGTTTcgGTCTTCgcgactggtaaggatcctagtgtttatcatct
KO927sg800	AGAP007933-RA	CACCATCATTTCGCCGTTCTCGG	CACCATCATTTCGCCGTTCT	GCTTg	GTTT	tggtttggtggaaggagcagtatatcatcaat	gcgactggtaaggatcctagtgtttatcatct	tggtttggtggaaggagcagtatatcatcaatGAAGACgcGCTTgCACCATCATTTCGCCGTTCTGTTTcgGTCTTCgcgactggtaaggatcctagtgtttatcatct
KO927sg801	AGAP008112-RA	GGCACGCCGTAGACCCACATCGG	GGCACGCCGTAGACCCACAT	GCTTg	GTTT	tggtttggtggaaggagcagtatatcatcaat	gcgactggtaaggatcctagtgtttatcatct	tggtttggtggaaggagcagtatatcatcaatGAAGACgcGCTTgGGCACGCCGTAGACCCACATGTTTcgGTCTTCgcgactggtaaggatcctagtgtttatcatct
KO927sg802	AGAP008112-RA	ACGCCGTAGACCCACATCGGAGG	ACGCCGTAGACCCACATCGG	GCTTg	GTTT	tggtttggtggaaggagcagtatatcatcaat	gcgactggtaaggatcctagtgtttatcatct	tggtttggtggaaggagcagtatatcatcaatGAAGACgcGCTTgACGCCGTAGACCCACATCGGGTTTcgGTCTTCgcgactggtaaggatcctagtgtttatcatct
KO927sg803	AGAP008112-RA	GATCCTACCAGGTGAAAATCGGG	GATCCTACCAGGTGAAAATC	GCTTg	GTTT	tggtttggtggaaggagcagtatatcatcaat	gcgactggtaaggatcctagtgtttatcatct	tggtttggtggaaggagcagtatatcatcaatGAAGACgcGCTTgGATCCTACCAGGTGAAAATCGTTTcgGTCTTCgcgactggtaaggatcctagtgtttatcatct
KO927sg804	AGAP008112-RA	TAAAGCAGGGACGTTTCTGGTGG	TAAAGCAGGGACGTTTCTGG	GCTTg	GTTT	tggtttggtggaaggagcagtatatcatcaat	gcgactggtaaggatcctagtgtttatcatct	tggtttggtggaaggagcagtatatcatcaatGAAGACgcGCTTgTAAAGCAGGGACGTTTCTGGGTTTcgGTCTTCgcgactggtaaggatcctagtgtttatcatct
KO927sg805	AGAP008112-RA	ACGTAACCTGCCCTCCGCCCGGG	ACGTAACCTGCCCTCCGCCC	GCTTg	GTTT	tggtttggtggaaggagcagtatatcatcaat	gcgactggtaaggatcctagtgtttatcatct	tggtttggtggaaggagcagtatatcatcaatGAAGACgcGCTTgACGTAACCTGCCCTCCGCCCGTTTcgGTCTTCgcgactggtaaggatcctagtgtttatcatct
KO927sg806	AGAP008112-RA	GACCAATAGCGGCCTGGACATGG	GACCAATAGCGGCCTGGACA	GCTTg	GTTT	tggtttggtggaaggagcagtatatcatcaat	gcgactggtaaggatcctagtgtttatcatct	tggtttggtggaaggagcagtatatcatcaatGAAGACgcGCTTgGACCAATAGCGGCCTGGACAGTTTcgGTCTTCgcgactggtaaggatcctagtgtttatcatct
KO927sg807	AGAP008112-RA	GCGACTGACCAATAGCGGCCTGG	GCGACTGACCAATAGCGGCC	GCTTg	GTTT	tggtttggtggaaggagcagtatatcatcaat	gcgactggtaaggatcctagtgtttatcatct	tggtttggtggaaggagcagtatatcatcaatGAAGACgcGCTTgGCGACTGACCAATAGCGGCCGTTTcgGTCTTCgcgactggtaaggatcctagtgtttatcatct
KO927sg808	AGAP008112-RA	GAACATGATAGATCTGCGTACGG	GAACATGATAGATCTGCGTA	GCTTg	GTTT	tggtttggtggaaggagcagtatatcatcaat	gcgactggtaaggatcctagtgtttatcatct	tggtttggtggaaggagcagtatatcatcaatGAAGACgcGCTTgGAACATGATAGATCTGCGTAGTTTcgGTCTTCgcgactggtaaggatcctagtgtttatcatct
KO927sg809	AGAP008112-RA	GAAATACTGCCCCTCCTCAATGG	GAAATACTGCCCCTCCTCAA	GCTTg	GTTT	tggtttggtggaaggagcagtatatcatcaat	gcgactggtaaggatcctagtgtttatcatct	tggtttggtggaaggagcagtatatcatcaatGAAGACgcGCTTgGAAATACTGCCCCTCCTCAAGTTTcgGTCTTCgcgactggtaaggatcctagtgtttatcatct
KO927sg810	AGAP008112-RA	CAGACCAAAACGCCACTTGTCGG	CAGACCAAAACGCCACTTGT	GCTTg	GTTT	tggtttggtggaaggagcagtatatcatcaat	gcgactggtaaggatcctagtgtttatcatct	tggtttggtggaaggagcagtatatcatcaatGAAGACgcGCTTgCAGACCAAAACGCCACTTGTGTTTcgGTCTTCgcgactggtaaggatcctagtgtttatcatct
KO927sg811	AGAP008115-RA	AGCAGCCTACTCGCGCTGATTGG	AGCAGCCTACTCGCGCTGAT	GCTTg	GTTT	tggtttggtggaaggagcagtatatcatcaat	gcgactggtaaggatcctagtgtttatcatct	tggtttggtggaaggagcagtatatcatcaatGAAGACgcGCTTgAGCAGCCTACTCGCGCTGATGTTTcgGTCTTCgcgactggtaaggatcctagtgtttatcatct
KO927sg812	AGAP008115-RA	GACCCATGCCAGATTGCGTACGG	GACCCATGCCAGATTGCGTA	GCTTg	GTTT	tggtttggtggaaggagcagtatatcatcaat	gcgactggtaaggatcctagtgtttatcatct	tggtttggtggaaggagcagtatatcatcaatGAAGACgcGCTTgGACCCATGCCAGATTGCGTAGTTTcgGTCTTCgcgactggtaaggatcctagtgtttatcatct
KO927sg813	AGAP008115-RA	ACGCGCATCGAGTACTTTGGCGG	ACGCGCATCGAGTACTTTGG	GCTTg	GTTT	tggtttggtggaaggagcagtatatcatcaat	gcgactggtaaggatcctagtgtttatcatct	tggtttggtggaaggagcagtatatcatcaatGAAGACgcGCTTgACGCGCATCGAGTACTTTGGGTTTcgGTCTTCgcgactggtaaggatcctagtgtttatcatct
KO927sg814	AGAP008115-RA	GTCGTCCTTGCAGATCGAGCAGG	GTCGTCCTTGCAGATCGAGC	GCTTg	GTTT	tggtttggtggaaggagcagtatatcatcaat	gcgactggtaaggatcctagtgtttatcatct	tggtttggtggaaggagcagtatatcatcaatGAAGACgcGCTTgGTCGTCCTTGCAGATCGAGCGTTTcgGTCTTCgcgactggtaaggatcctagtgtttatcatct
KO927sg815	AGAP008115-RA	TGAATCCAATCAGCGCGAGTAGG	TGAATCCAATCAGCGCGAGT	GCTTg	GTTT	tggtttggtggaaggagcagtatatcatcaat	gcgactggtaaggatcctagtgtttatcatct	tggtttggtggaaggagcagtatatcatcaatGAAGACgcGCTTgTGAATCCAATCAGCGCGAGTGTTTcgGTCTTCgcgactggtaaggatcctagtgtttatcatct
KO927sg816	AGAP008115-RA	CAGATCGGCCAGCCAGTTACCGG	CAGATCGGCCAGCCAGTTAC	GCTTg	GTTT	tggtttggtggaaggagcagtatatcatcaat	gcgactggtaaggatcctagtgtttatcatct	tggtttggtggaaggagcagtatatcatcaatGAAGACgcGCTTgCAGATCGGCCAGCCAGTTACGTTTcgGTCTTCgcgactggtaaggatcctagtgtttatcatct
KO927sg817	AGAP008115-RA	ATGGCGATACGATGACGTACCGG	ATGGCGATACGATGACGTAC	GCTTg	GTTT	tggtttggtggaaggagcagtatatcatcaat	gcgactggtaaggatcctagtgtttatcatct	tggtttggtggaaggagcagtatatcatcaatGAAGACgcGCTTgATGGCGATACGATGACGTACGTTTcgGTCTTCgcgactggtaaggatcctagtgtttatcatct
KO927sg818	AGAP008115-RA	TTGCCGTACGCAATCTGGCATGG	TTGCCGTACGCAATCTGGCA	GCTTg	GTTT	tggtttggtggaaggagcagtatatcatcaat	gcgactggtaaggatcctagtgtttatcatct	tggtttggtggaaggagcagtatatcatcaatGAAGACgcGCTTgTTGCCGTACGCAATCTGGCAGTTTcgGTCTTCgcgactggtaaggatcctagtgtttatcatct
KO927sg819	AGAP008115-RA	CTGACGCGCATCGAGTACTTTGG	CTGACGCGCATCGAGTACTT	GCTTg	GTTT	tggtttggtggaaggagcagtatatcatcaat	gcgactggtaaggatcctagtgtttatcatct	tggtttggtggaaggagcagtatatcatcaatGAAGACgcGCTTgCTGACGCGCATCGAGTACTTGTTTcgGTCTTCgcgactggtaaggatcctagtgtttatcatct
KO927sg820	AGAP008115-RA	TGGCGATACGATGACGTACCGGG	TGGCGATACGATGACGTACC	GCTTg	GTTT	tggtttggtggaaggagcagtatatcatcaat	gcgactggtaaggatcctagtgtttatcatct	tggtttggtggaaggagcagtatatcatcaatGAAGACgcGCTTgTGGCGATACGATGACGTACCGTTTcgGTCTTCgcgactggtaaggatcctagtgtttatcatct
KO927sg821	AGAP008176-RA	GCTGGTAGTTCTACCCAGGTAGG	GCTGGTAGTTCTACCCAGGT	GCTTg	GTTT	tggtttggtggaaggagcagtatatcatcaat	gcgactggtaaggatcctagtgtttatcatct	tggtttggtggaaggagcagtatatcatcaatGAAGACgcGCTTgGCTGGTAGTTCTACCCAGGTGTTTcgGTCTTCgcgactggtaaggatcctagtgtttatcatct
KO927sg822	AGAP008176-RA	TGTCCGCGAGTGACCCTACCTGG	TGTCCGCGAGTGACCCTACC	GCTTg	GTTT	tggtttggtggaaggagcagtatatcatcaat	gcgactggtaaggatcctagtgtttatcatct	tggtttggtggaaggagcagtatatcatcaatGAAGACgcGCTTgTGTCCGCGAGTGACCCTACCGTTTcgGTCTTCgcgactggtaaggatcctagtgtttatcatct
KO927sg823	AGAP008176-RA	CAGAAGTGTGCAGCCGTCAGTGG	CAGAAGTGTGCAGCCGTCAG	GCTTg	GTTT	tggtttggtggaaggagcagtatatcatcaat	gcgactggtaaggatcctagtgtttatcatct	tggtttggtggaaggagcagtatatcatcaatGAAGACgcGCTTgCAGAAGTGTGCAGCCGTCAGGTTTcgGTCTTCgcgactggtaaggatcctagtgtttatcatct
KO927sg824	AGAP008176-RA	CGTCAGTGGAACCTGCGCCGAGG	CGTCAGTGGAACCTGCGCCG	GCTTg	GTTT	tggtttggtggaaggagcagtatatcatcaat	gcgactggtaaggatcctagtgtttatcatct	tggtttggtggaaggagcagtatatcatcaatGAAGACgcGCTTgCGTCAGTGGAACCTGCGCCGGTTTcgGTCTTCgcgactggtaaggatcctagtgtttatcatct
KO927sg825	AGAP008176-RA	TACCCAGGTAGGGTCACTCGCGG	TACCCAGGTAGGGTCACTCG	GCTTg	GTTT	tggtttggtggaaggagcagtatatcatcaat	gcgactggtaaggatcctagtgtttatcatct	tggtttggtggaaggagcagtatatcatcaatGAAGACgcGCTTgTACCCAGGTAGGGTCACTCGGTTTcgGTCTTCgcgactggtaaggatcctagtgtttatcatct
KO927sg826	AGAP008176-RA	GTAGTGAGGGAACGTTCCACGGG	GTAGTGAGGGAACGTTCCAC	GCTTg	GTTT	tggtttggtggaaggagcagtatatcatcaat	gcgactggtaaggatcctagtgtttatcatct	tggtttggtggaaggagcagtatatcatcaatGAAGACgcGCTTgGTAGTGAGGGAACGTTCCACGTTTcgGTCTTCgcgactggtaaggatcctagtgtttatcatct
KO927sg827	AGAP008176-RA	GTGTCTAACGTGCGGCCTAACGG	GTGTCTAACGTGCGGCCTAA	GCTTg	GTTT	tggtttggtggaaggagcagtatatcatcaat	gcgactggtaaggatcctagtgtttatcatct	tggtttggtggaaggagcagtatatcatcaatGAAGACgcGCTTgGTGTCTAACGTGCGGCCTAAGTTTcgGTCTTCgcgactggtaaggatcctagtgtttatcatct
KO927sg828	AGAP008176-RA	CTGGTAGTTCTACCCAGGTAGGG	CTGGTAGTTCTACCCAGGTA	GCTTg	GTTT	tggtttggtggaaggagcagtatatcatcaat	gcgactggtaaggatcctagtgtttatcatct	tggtttggtggaaggagcagtatatcatcaatGAAGACgcGCTTgCTGGTAGTTCTACCCAGGTAGTTTcgGTCTTCgcgactggtaaggatcctagtgtttatcatct
KO927sg829	AGAP008176-RA	GACAAGGGCCTTGGTGAAGTCGG	GACAAGGGCCTTGGTGAAGT	GCTTg	GTTT	tggtttggtggaaggagcagtatatcatcaat	gcgactggtaaggatcctagtgtttatcatct	tggtttggtggaaggagcagtatatcatcaatGAAGACgcGCTTgGACAAGGGCCTTGGTGAAGTGTTTcgGTCTTCgcgactggtaaggatcctagtgtttatcatct
KO927sg830	AGAP008176-RA	GTCCGCGAGTGACCCTACCTGGG	GTCCGCGAGTGACCCTACCT	GCTTg	GTTT	tggtttggtggaaggagcagtatatcatcaat	gcgactggtaaggatcctagtgtttatcatct	tggtttggtggaaggagcagtatatcatcaatGAAGACgcGCTTgGTCCGCGAGTGACCCTACCTGTTTcgGTCTTCgcgactggtaaggatcctagtgtttatcatct
KO927sg831	AGAP008266-RA	GTTGCCTGCCTACATCCCTCGGG	GTTGCCTGCCTACATCCCTC	GCTTg	GTTT	tggtttggtggaaggagcagtatatcatcaat	gcgactggtaaggatcctagtgtttatcatct	tggtttggtggaaggagcagtatatcatcaatGAAGACgcGCTTgGTTGCCTGCCTACATCCCTCGTTTcgGTCTTCgcgactggtaaggatcctagtgtttatcatct
KO927sg832	AGAP008266-RA	GGCGTGCCGGAATCAAGCTTCGG	GGCGTGCCGGAATCAAGCTT	GCTTg	GTTT	tggtttggtggaaggagcagtatatcatcaat	gcgactggtaaggatcctagtgtttatcatct	tggtttggtggaaggagcagtatatcatcaatGAAGACgcGCTTgGGCGTGCCGGAATCAAGCTTGTTTcgGTCTTCgcgactggtaaggatcctagtgtttatcatct
KO927sg833	AGAP008266-RA	TCATCAGAGAAGGTGTATGCCGG	TCATCAGAGAAGGTGTATGC	GCTTg	GTTT	tggtttggtggaaggagcagtatatcatcaat	gcgactggtaaggatcctagtgtttatcatct	tggtttggtggaaggagcagtatatcatcaatGAAGACgcGCTTgTCATCAGAGAAGGTGTATGCGTTTcgGTCTTCgcgactggtaaggatcctagtgtttatcatct
KO927sg834	AGAP008266-RA	CTGCTCCCAGGCAGTCCGCACGG	CTGCTCCCAGGCAGTCCGCA	GCTTg	GTTT	tggtttggtggaaggagcagtatatcatcaat	gcgactggtaaggatcctagtgtttatcatct	tggtttggtggaaggagcagtatatcatcaatGAAGACgcGCTTgCTGCTCCCAGGCAGTCCGCAGTTTcgGTCTTCgcgactggtaaggatcctagtgtttatcatct
KO927sg835	AGAP008266-RA	AGACCGGTAACGTCACTCGTTGG	AGACCGGTAACGTCACTCGT	GCTTg	GTTT	tggtttggtggaaggagcagtatatcatcaat	gcgactggtaaggatcctagtgtttatcatct	tggtttggtggaaggagcagtatatcatcaatGAAGACgcGCTTgAGACCGGTAACGTCACTCGTGTTTcgGTCTTCgcgactggtaaggatcctagtgtttatcatct
KO927sg836	AGAP008266-RA	AAATGCGGGTCCGTCTCATCGGG	AAATGCGGGTCCGTCTCATC	GCTTg	GTTT	tggtttggtggaaggagcagtatatcatcaat	gcgactggtaaggatcctagtgtttatcatct	tggtttggtggaaggagcagtatatcatcaatGAAGACgcGCTTgAAATGCGGGTCCGTCTCATCGTTTcgGTCTTCgcgactggtaaggatcctagtgtttatcatct
KO927sg837	AGAP008266-RA	ATGTAGGCAGGCAACCGCTTGGG	ATGTAGGCAGGCAACCGCTT	GCTTg	GTTT	tggtttggtggaaggagcagtatatcatcaat	gcgactggtaaggatcctagtgtttatcatct	tggtttggtggaaggagcagtatatcatcaatGAAGACgcGCTTgATGTAGGCAGGCAACCGCTTGTTTcgGTCTTCgcgactggtaaggatcctagtgtttatcatct
KO927sg838	AGAP008266-RA	TCGTCAGAAATCCGCATCCGCGG	TCGTCAGAAATCCGCATCCG	GCTTg	GTTT	tggtttggtggaaggagcagtatatcatcaat	gcgactggtaaggatcctagtgtttatcatct	tggtttggtggaaggagcagtatatcatcaatGAAGACgcGCTTgTCGTCAGAAATCCGCATCCGGTTTcgGTCTTCgcgactggtaaggatcctagtgtttatcatct
KO927sg839	AGAP008266-RA	GTGACTGTGTATTAAGGGTGCGG	GTGACTGTGTATTAAGGGTG	GCTTg	GTTT	tggtttggtggaaggagcagtatatcatcaat	gcgactggtaaggatcctagtgtttatcatct	tggtttggtggaaggagcagtatatcatcaatGAAGACgcGCTTgGTGACTGTGTATTAAGGGTGGTTTcgGTCTTCgcgactggtaaggatcctagtgtttatcatct
KO927sg840	AGAP008266-RA	ATAGTCCTCACAGATCAGCGTGG	ATAGTCCTCACAGATCAGCG	GCTTg	GTTT	tggtttggtggaaggagcagtatatcatcaat	gcgactggtaaggatcctagtgtttatcatct	tggtttggtggaaggagcagtatatcatcaatGAAGACgcGCTTgATAGTCCTCACAGATCAGCGGTTTcgGTCTTCgcgactggtaaggatcctagtgtttatcatct
KO927sg841	AGAP008303-RA	CACGACGCCAAGGTTTACGTCGG	CACGACGCCAAGGTTTACGT	GCTTg	GTTT	tggtttggtggaaggagcagtatatcatcaat	gcgactggtaaggatcctagtgtttatcatct	tggtttggtggaaggagcagtatatcatcaatGAAGACgcGCTTgCACGACGCCAAGGTTTACGTGTTTcgGTCTTCgcgactggtaaggatcctagtgtttatcatct
KO927sg842	AGAP008303-RA	TAACTCACCGACGTAAACCTTGG	TAACTCACCGACGTAAACCT	GCTTg	GTTT	tggtttggtggaaggagcagtatatcatcaat	gcgactggtaaggatcctagtgtttatcatct	tggtttggtggaaggagcagtatatcatcaatGAAGACgcGCTTgTAACTCACCGACGTAAACCTGTTTcgGTCTTCgcgactggtaaggatcctagtgtttatcatct
KO927sg843	AGAP008303-RA	CATCTTTGACTGCTCGTTGACGG	CATCTTTGACTGCTCGTTGA	GCTTg	GTTT	tggtttggtggaaggagcagtatatcatcaat	gcgactggtaaggatcctagtgtttatcatct	tggtttggtggaaggagcagtatatcatcaatGAAGACgcGCTTgCATCTTTGACTGCTCGTTGAGTTTcgGTCTTCgcgactggtaaggatcctagtgtttatcatct
KO927sg844	AGAP008303-RA	CCGCGGTGATACCAGATTATTGG	CCGCGGTGATACCAGATTAT	GCTTg	GTTT	tggtttggtggaaggagcagtatatcatcaat	gcgactggtaaggatcctagtgtttatcatct	tggtttggtggaaggagcagtatatcatcaatGAAGACgcGCTTgCCGCGGTGATACCAGATTATGTTTcgGTCTTCgcgactggtaaggatcctagtgtttatcatct
KO927sg845	AGAP008303-RA	ACGTAAACCTTGGCGTCGTGCGG	ACGTAAACCTTGGCGTCGTG	GCTTg	GTTT	tggtttggtggaaggagcagtatatcatcaat	gcgactggtaaggatcctagtgtttatcatct	tggtttggtggaaggagcagtatatcatcaatGAAGACgcGCTTgACGTAAACCTTGGCGTCGTGGTTTcgGTCTTCgcgactggtaaggatcctagtgtttatcatct
KO927sg846	AGAP008303-RA	TCGCTACCCGCACGACGCCAAGG	TCGCTACCCGCACGACGCCA	GCTTg	GTTT	tggtttggtggaaggagcagtatatcatcaat	gcgactggtaaggatcctagtgtttatcatct	tggtttggtggaaggagcagtatatcatcaatGAAGACgcGCTTgTCGCTACCCGCACGACGCCAGTTTcgGTCTTCgcgactggtaaggatcctagtgtttatcatct
KO927sg847	AGAP008303-RA	GCGATGGTGTCCGTACGGACCGG	GCGATGGTGTCCGTACGGAC	GCTTg	GTTT	tggtttggtggaaggagcagtatatcatcaat	gcgactggtaaggatcctagtgtttatcatct	tggtttggtggaaggagcagtatatcatcaatGAAGACgcGCTTgGCGATGGTGTCCGTACGGACGTTTcgGTCTTCgcgactggtaaggatcctagtgtttatcatct
KO927sg848	AGAP008303-RA	AAGGTTTACGTCGGTGAGTTAGG	AAGGTTTACGTCGGTGAGTT	GCTTg	GTTT	tggtttggtggaaggagcagtatatcatcaat	gcgactggtaaggatcctagtgtttatcatct	tggtttggtggaaggagcagtatatcatcaatGAAGACgcGCTTgAAGGTTTACGTCGGTGAGTTGTTTcgGTCTTCgcgactggtaaggatcctagtgtttatcatct
KO927sg849	AGAP008303-RA	CACGCGATTGCGCACGTTCCGGG	CACGCGATTGCGCACGTTCC	GCTTg	GTTT	tggtttggtggaaggagcagtatatcatcaat	gcgactggtaaggatcctagtgtttatcatct	tggtttggtggaaggagcagtatatcatcaatGAAGACgcGCTTgCACGCGATTGCGCACGTTCCGTTTcgGTCTTCgcgactggtaaggatcctagtgtttatcatct
KO927sg850	AGAP008303-RA	GCCCGGGTAGAGCTTTCGACGGG	GCCCGGGTAGAGCTTTCGAC	GCTTg	GTTT	tggtttggtggaaggagcagtatatcatcaat	gcgactggtaaggatcctagtgtttatcatct	tggtttggtggaaggagcagtatatcatcaatGAAGACgcGCTTgGCCCGGGTAGAGCTTTCGACGTTTcgGTCTTCgcgactggtaaggatcctagtgtttatcatct
KO927sg851	AGAP008310-RB	CAGTCCAGTACGTAGAGGCCGGG	CAGTCCAGTACGTAGAGGCC	GCTTg	GTTT	tggtttggtggaaggagcagtatatcatcaat	gcgactggtaaggatcctagtgtttatcatct	tggtttggtggaaggagcagtatatcatcaatGAAGACgcGCTTgCAGTCCAGTACGTAGAGGCCGTTTcgGTCTTCgcgactggtaaggatcctagtgtttatcatct
KO927sg852	AGAP008310-RB	CATTAGGCTGTTCTTCCAGAAGG	CATTAGGCTGTTCTTCCAGA	GCTTg	GTTT	tggtttggtggaaggagcagtatatcatcaat	gcgactggtaaggatcctagtgtttatcatct	tggtttggtggaaggagcagtatatcatcaatGAAGACgcGCTTgCATTAGGCTGTTCTTCCAGAGTTTcgGTCTTCgcgactggtaaggatcctagtgtttatcatct
KO927sg853	AGAP008310-RB	TCATCGGCTATGGTGTTACTGGG	TCATCGGCTATGGTGTTACT	GCTTg	GTTT	tggtttggtggaaggagcagtatatcatcaat	gcgactggtaaggatcctagtgtttatcatct	tggtttggtggaaggagcagtatatcatcaatGAAGACgcGCTTgTCATCGGCTATGGTGTTACTGTTTcgGTCTTCgcgactggtaaggatcctagtgtttatcatct
KO927sg854	AGAP008310-RB	CCGATGTGCCATGATCCTCGGGG	CCGATGTGCCATGATCCTCG	GCTTg	GTTT	tggtttggtggaaggagcagtatatcatcaat	gcgactggtaaggatcctagtgtttatcatct	tggtttggtggaaggagcagtatatcatcaatGAAGACgcGCTTgCCGATGTGCCATGATCCTCGGTTTcgGTCTTCgcgactggtaaggatcctagtgtttatcatct
KO927sg855	AGAP008310-RB	GCAGTCCAGTACGTAGAGGCCGG	GCAGTCCAGTACGTAGAGGC	GCTTg	GTTT	tggtttggtggaaggagcagtatatcatcaat	gcgactggtaaggatcctagtgtttatcatct	tggtttggtggaaggagcagtatatcatcaatGAAGACgcGCTTgGCAGTCCAGTACGTAGAGGCGTTTcgGTCTTCgcgactggtaaggatcctagtgtttatcatct
KO927sg856	AGAP008310-RB	GCATGGCGTGCCTGATGCATTGG	GCATGGCGTGCCTGATGCAT	GCTTg	GTTT	tggtttggtggaaggagcagtatatcatcaat	gcgactggtaaggatcctagtgtttatcatct	tggtttggtggaaggagcagtatatcatcaatGAAGACgcGCTTgGCATGGCGTGCCTGATGCATGTTTcgGTCTTCgcgactggtaaggatcctagtgtttatcatct
KO927sg857	AGAP008310-RB	CATATCGGCGATCTGTCTCGTGG	CATATCGGCGATCTGTCTCG	GCTTg	GTTT	tggtttggtggaaggagcagtatatcatcaat	gcgactggtaaggatcctagtgtttatcatct	tggtttggtggaaggagcagtatatcatcaatGAAGACgcGCTTgCATATCGGCGATCTGTCTCGGTTTcgGTCTTCgcgactggtaaggatcctagtgtttatcatct
KO927sg858	AGAP008310-RB	TCAACGTGTGGCGAGGTATCTGG	TCAACGTGTGGCGAGGTATC	GCTTg	GTTT	tggtttggtggaaggagcagtatatcatcaat	gcgactggtaaggatcctagtgtttatcatct	tggtttggtggaaggagcagtatatcatcaatGAAGACgcGCTTgTCAACGTGTGGCGAGGTATCGTTTcgGTCTTCgcgactggtaaggatcctagtgtttatcatct
KO927sg859	AGAP008310-RB	GTCTATAATGGTAAGGGGTACGG	GTCTATAATGGTAAGGGGTA	GCTTg	GTTT	tggtttggtggaaggagcagtatatcatcaat	gcgactggtaaggatcctagtgtttatcatct	tggtttggtggaaggagcagtatatcatcaatGAAGACgcGCTTgGTCTATAATGGTAAGGGGTAGTTTcgGTCTTCgcgactggtaaggatcctagtgtttatcatct
KO927sg860	AGAP008310-RB	AGATCCCGGCCTCTACGTACTGG	AGATCCCGGCCTCTACGTAC	GCTTg	GTTT	tggtttggtggaaggagcagtatatcatcaat	gcgactggtaaggatcctagtgtttatcatct	tggtttggtggaaggagcagtatatcatcaatGAAGACgcGCTTgAGATCCCGGCCTCTACGTACGTTTcgGTCTTCgcgactggtaaggatcctagtgtttatcatct
KO927sg861	AGAP008382-RA	ATAGTTGAATAAGGAGGCAGCGG	ATAGTTGAATAAGGAGGCAG	GCTTg	GTTT	tggtttggtggaaggagcagtatatcatcaat	gcgactggtaaggatcctagtgtttatcatct	tggtttggtggaaggagcagtatatcatcaatGAAGACgcGCTTgATAGTTGAATAAGGAGGCAGGTTTcgGTCTTCgcgactggtaaggatcctagtgtttatcatct
KO927sg862	AGAP008382-RA	CGCCAGCGACGCGTAGTGTGCGG	CGCCAGCGACGCGTAGTGTG	GCTTg	GTTT	tggtttggtggaaggagcagtatatcatcaat	gcgactggtaaggatcctagtgtttatcatct	tggtttggtggaaggagcagtatatcatcaatGAAGACgcGCTTgCGCCAGCGACGCGTAGTGTGGTTTcgGTCTTCgcgactggtaaggatcctagtgtttatcatct
KO927sg863	AGAP008382-RA	GGGCGAGAAATCGCTCGCAAGGG	GGGCGAGAAATCGCTCGCAA	GCTTg	GTTT	tggtttggtggaaggagcagtatatcatcaat	gcgactggtaaggatcctagtgtttatcatct	tggtttggtggaaggagcagtatatcatcaatGAAGACgcGCTTgGGGCGAGAAATCGCTCGCAAGTTTcgGTCTTCgcgactggtaaggatcctagtgtttatcatct
KO927sg864	AGAP008382-RA	CGCGCCATAGTGGCGACCGGAGG	CGCGCCATAGTGGCGACCGG	GCTTg	GTTT	tggtttggtggaaggagcagtatatcatcaat	gcgactggtaaggatcctagtgtttatcatct	tggtttggtggaaggagcagtatatcatcaatGAAGACgcGCTTgCGCGCCATAGTGGCGACCGGGTTTcgGTCTTCgcgactggtaaggatcctagtgtttatcatct
KO927sg865	AGAP008382-RA	CAGGTAAGCGTACTCATGGTCGG	CAGGTAAGCGTACTCATGGT	GCTTg	GTTT	tggtttggtggaaggagcagtatatcatcaat	gcgactggtaaggatcctagtgtttatcatct	tggtttggtggaaggagcagtatatcatcaatGAAGACgcGCTTgCAGGTAAGCGTACTCATGGTGTTTcgGTCTTCgcgactggtaaggatcctagtgtttatcatct
KO927sg866	AGAP008382-RA	CGGGCCTCCGGTCGCCACTATGG	CGGGCCTCCGGTCGCCACTA	GCTTg	GTTT	tggtttggtggaaggagcagtatatcatcaat	gcgactggtaaggatcctagtgtttatcatct	tggtttggtggaaggagcagtatatcatcaatGAAGACgcGCTTgCGGGCCTCCGGTCGCCACTAGTTTcgGTCTTCgcgactggtaaggatcctagtgtttatcatct
KO927sg867	AGAP008382-RA	ACAGCATCACGGTCTGAGCAAGG	ACAGCATCACGGTCTGAGCA	GCTTg	GTTT	tggtttggtggaaggagcagtatatcatcaat	gcgactggtaaggatcctagtgtttatcatct	tggtttggtggaaggagcagtatatcatcaatGAAGACgcGCTTgACAGCATCACGGTCTGAGCAGTTTcgGTCTTCgcgactggtaaggatcctagtgtttatcatct
KO927sg868	AGAP008382-RA	TCACAAACTCCTGTATGAGCAGG	TCACAAACTCCTGTATGAGC	GCTTg	GTTT	tggtttggtggaaggagcagtatatcatcaat	gcgactggtaaggatcctagtgtttatcatct	tggtttggtggaaggagcagtatatcatcaatGAAGACgcGCTTgTCACAAACTCCTGTATGAGCGTTTcgGTCTTCgcgactggtaaggatcctagtgtttatcatct
KO927sg869	AGAP008382-RA	GATTGGGCTGAATACGACGGCGG	GATTGGGCTGAATACGACGG	GCTTg	GTTT	tggtttggtggaaggagcagtatatcatcaat	gcgactggtaaggatcctagtgtttatcatct	tggtttggtggaaggagcagtatatcatcaatGAAGACgcGCTTgGATTGGGCTGAATACGACGGGTTTcgGTCTTCgcgactggtaaggatcctagtgtttatcatct
KO927sg870	AGAP008382-RA	GATCGCGCCATAGTGGCGACCGG	GATCGCGCCATAGTGGCGAC	GCTTg	GTTT	tggtttggtggaaggagcagtatatcatcaat	gcgactggtaaggatcctagtgtttatcatct	tggtttggtggaaggagcagtatatcatcaatGAAGACgcGCTTgGATCGCGCCATAGTGGCGACGTTTcgGTCTTCgcgactggtaaggatcctagtgtttatcatct
KO927sg871	AGAP008483-RA	GCTTTCGAGGTGCTCGGACCGGG	GCTTTCGAGGTGCTCGGACC	GCTTg	GTTT	tggtttggtggaaggagcagtatatcatcaat	gcgactggtaaggatcctagtgtttatcatct	tggtttggtggaaggagcagtatatcatcaatGAAGACgcGCTTgGCTTTCGAGGTGCTCGGACCGTTTcgGTCTTCgcgactggtaaggatcctagtgtttatcatct
KO927sg872	AGAP008483-RA	CTTTCGAGGTGCTCGGACCGGGG	CTTTCGAGGTGCTCGGACCG	GCTTg	GTTT	tggtttggtggaaggagcagtatatcatcaat	gcgactggtaaggatcctagtgtttatcatct	tggtttggtggaaggagcagtatatcatcaatGAAGACgcGCTTgCTTTCGAGGTGCTCGGACCGGTTTcgGTCTTCgcgactggtaaggatcctagtgtttatcatct
KO927sg873	AGAP008483-RA	ACGCAACGCCTGGTCACGGGCGG	ACGCAACGCCTGGTCACGGG	GCTTg	GTTT	tggtttggtggaaggagcagtatatcatcaat	gcgactggtaaggatcctagtgtttatcatct	tggtttggtggaaggagcagtatatcatcaatGAAGACgcGCTTgACGCAACGCCTGGTCACGGGGTTTcgGTCTTCgcgactggtaaggatcctagtgtttatcatct
KO927sg874	AGAP008483-RA	CGAATACAGAAGATTGCCATCGG	CGAATACAGAAGATTGCCAT	GCTTg	GTTT	tggtttggtggaaggagcagtatatcatcaat	gcgactggtaaggatcctagtgtttatcatct	tggtttggtggaaggagcagtatatcatcaatGAAGACgcGCTTgCGAATACAGAAGATTGCCATGTTTcgGTCTTCgcgactggtaaggatcctagtgtttatcatct
KO927sg875	AGAP008483-RA	AGCTCCGTGTAAAACTCGCACGG	AGCTCCGTGTAAAACTCGCA	GCTTg	GTTT	tggtttggtggaaggagcagtatatcatcaat	gcgactggtaaggatcctagtgtttatcatct	tggtttggtggaaggagcagtatatcatcaatGAAGACgcGCTTgAGCTCCGTGTAAAACTCGCAGTTTcgGTCTTCgcgactggtaaggatcctagtgtttatcatct
KO927sg876	AGAP008483-RA	ACCGCTCGTAGCCAAACTTGAGG	ACCGCTCGTAGCCAAACTTG	GCTTg	GTTT	tggtttggtggaaggagcagtatatcatcaat	gcgactggtaaggatcctagtgtttatcatct	tggtttggtggaaggagcagtatatcatcaatGAAGACgcGCTTgACCGCTCGTAGCCAAACTTGGTTTcgGTCTTCgcgactggtaaggatcctagtgtttatcatct
KO927sg877	AGAP008483-RA	CGGGGCAGACGAGGCTTTCGAGG	CGGGGCAGACGAGGCTTTCG	GCTTg	GTTT	tggtttggtggaaggagcagtatatcatcaat	gcgactggtaaggatcctagtgtttatcatct	tggtttggtggaaggagcagtatatcatcaatGAAGACgcGCTTgCGGGGCAGACGAGGCTTTCGGTTTcgGTCTTCgcgactggtaaggatcctagtgtttatcatct
KO927sg878	AGAP008483-RA	CGCCGCGTTGGGACCGGTGCTGG	CGCCGCGTTGGGACCGGTGC	GCTTg	GTTT	tggtttggtggaaggagcagtatatcatcaat	gcgactggtaaggatcctagtgtttatcatct	tggtttggtggaaggagcagtatatcatcaatGAAGACgcGCTTgCGCCGCGTTGGGACCGGTGCGTTTcgGTCTTCgcgactggtaaggatcctagtgtttatcatct
KO927sg879	AGAP008483-RA	GAAGAATTTGTCACCGAAGAAGG	GAAGAATTTGTCACCGAAGA	GCTTg	GTTT	tggtttggtggaaggagcagtatatcatcaat	gcgactggtaaggatcctagtgtttatcatct	tggtttggtggaaggagcagtatatcatcaatGAAGACgcGCTTgGAAGAATTTGTCACCGAAGAGTTTcgGTCTTCgcgactggtaaggatcctagtgtttatcatct
KO927sg880	AGAP008483-RA	ACATGGACGGTCTGCTGTTGCGG	ACATGGACGGTCTGCTGTTG	GCTTg	GTTT	tggtttggtggaaggagcagtatatcatcaat	gcgactggtaaggatcctagtgtttatcatct	tggtttggtggaaggagcagtatatcatcaatGAAGACgcGCTTgACATGGACGGTCTGCTGTTGGTTTcgGTCTTCgcgactggtaaggatcctagtgtttatcatct
KO927sg881	AGAP008492-RA	TTTCAGCTTCATGAGCCCCACGG	TTTCAGCTTCATGAGCCCCA	GCTTg	GTTT	tggtttggtggaaggagcagtatatcatcaat	gcgactggtaaggatcctagtgtttatcatct	tggtttggtggaaggagcagtatatcatcaatGAAGACgcGCTTgTTTCAGCTTCATGAGCCCCAGTTTcgGTCTTCgcgactggtaaggatcctagtgtttatcatct
KO927sg882	AGAP008492-RA	GCGATCGGGAATCGCCCGTGGGG	GCGATCGGGAATCGCCCGTG	GCTTg	GTTT	tggtttggtggaaggagcagtatatcatcaat	gcgactggtaaggatcctagtgtttatcatct	tggtttggtggaaggagcagtatatcatcaatGAAGACgcGCTTgGCGATCGGGAATCGCCCGTGGTTTcgGTCTTCgcgactggtaaggatcctagtgtttatcatct
KO927sg883	AGAP008492-RA	ACCTCACACCGGACATGAGCCGG	ACCTCACACCGGACATGAGC	GCTTg	GTTT	tggtttggtggaaggagcagtatatcatcaat	gcgactggtaaggatcctagtgtttatcatct	tggtttggtggaaggagcagtatatcatcaatGAAGACgcGCTTgACCTCACACCGGACATGAGCGTTTcgGTCTTCgcgactggtaaggatcctagtgtttatcatct
KO927sg884	AGAP008492-RA	AGCGATCGGGAATCGCCCGTGGG	AGCGATCGGGAATCGCCCGT	GCTTg	GTTT	tggtttggtggaaggagcagtatatcatcaat	gcgactggtaaggatcctagtgtttatcatct	tggtttggtggaaggagcagtatatcatcaatGAAGACgcGCTTgAGCGATCGGGAATCGCCCGTGTTTcgGTCTTCgcgactggtaaggatcctagtgtttatcatct
KO927sg885	AGAP008492-RA	GGAGTTCCACTACGAAACATCGG	GGAGTTCCACTACGAAACAT	GCTTg	GTTT	tggtttggtggaaggagcagtatatcatcaat	gcgactggtaaggatcctagtgtttatcatct	tggtttggtggaaggagcagtatatcatcaatGAAGACgcGCTTgGGAGTTCCACTACGAAACATGTTTcgGTCTTCgcgactggtaaggatcctagtgtttatcatct
KO927sg886	AGAP008492-RA	ACTTCGGGGTATGTTTCGATCGG	ACTTCGGGGTATGTTTCGAT	GCTTg	GTTT	tggtttggtggaaggagcagtatatcatcaat	gcgactggtaaggatcctagtgtttatcatct	tggtttggtggaaggagcagtatatcatcaatGAAGACgcGCTTgACTTCGGGGTATGTTTCGATGTTTcgGTCTTCgcgactggtaaggatcctagtgtttatcatct
KO927sg887	AGAP008492-RA	CCCAGGCCGTACCAGAAACTCGG	CCCAGGCCGTACCAGAAACT	GCTTg	GTTT	tggtttggtggaaggagcagtatatcatcaat	gcgactggtaaggatcctagtgtttatcatct	tggtttggtggaaggagcagtatatcatcaatGAAGACgcGCTTgCCCAGGCCGTACCAGAAACTGTTTcgGTCTTCgcgactggtaaggatcctagtgtttatcatct
KO927sg888	AGAP008492-RA	CTGGAGCCGATTCGATGCGGAGG	CTGGAGCCGATTCGATGCGG	GCTTg	GTTT	tggtttggtggaaggagcagtatatcatcaat	gcgactggtaaggatcctagtgtttatcatct	tggtttggtggaaggagcagtatatcatcaatGAAGACgcGCTTgCTGGAGCCGATTCGATGCGGGTTTcgGTCTTCgcgactggtaaggatcctagtgtttatcatct
KO927sg889	AGAP008492-RA	CCAGTATGACGAAATCCATCCGG	CCAGTATGACGAAATCCATC	GCTTg	GTTT	tggtttggtggaaggagcagtatatcatcaat	gcgactggtaaggatcctagtgtttatcatct	tggtttggtggaaggagcagtatatcatcaatGAAGACgcGCTTgCCAGTATGACGAAATCCATCGTTTcgGTCTTCgcgactggtaaggatcctagtgtttatcatct
KO927sg890	AGAP008492-RA	TCTGACCCGCTACCTCACACCGG	TCTGACCCGCTACCTCACAC	GCTTg	GTTT	tggtttggtggaaggagcagtatatcatcaat	gcgactggtaaggatcctagtgtttatcatct	tggtttggtggaaggagcagtatatcatcaatGAAGACgcGCTTgTCTGACCCGCTACCTCACACGTTTcgGTCTTCgcgactggtaaggatcctagtgtttatcatct
KO927sg891	AGAP008666-RA	GCCCGCCCGGGACTCGGTTTCGG	GCCCGCCCGGGACTCGGTTT	GCTTg	GTTT	tggtttggtggaaggagcagtatatcatcaat	gcgactggtaaggatcctagtgtttatcatct	tggtttggtggaaggagcagtatatcatcaatGAAGACgcGCTTgGCCCGCCCGGGACTCGGTTTGTTTcgGTCTTCgcgactggtaaggatcctagtgtttatcatct
KO927sg892	AGAP008666-RA	GTAAAGAGGGTCCGCAGACGGGG	GTAAAGAGGGTCCGCAGACG	GCTTg	GTTT	tggtttggtggaaggagcagtatatcatcaat	gcgactggtaaggatcctagtgtttatcatct	tggtttggtggaaggagcagtatatcatcaatGAAGACgcGCTTgGTAAAGAGGGTCCGCAGACGGTTTcgGTCTTCgcgactggtaaggatcctagtgtttatcatct
KO927sg893	AGAP008666-RA	TATCGCCCTTATACTCGTGCTGG	TATCGCCCTTATACTCGTGC	GCTTg	GTTT	tggtttggtggaaggagcagtatatcatcaat	gcgactggtaaggatcctagtgtttatcatct	tggtttggtggaaggagcagtatatcatcaatGAAGACgcGCTTgTATCGCCCTTATACTCGTGCGTTTcgGTCTTCgcgactggtaaggatcctagtgtttatcatct
KO927sg894	AGAP008666-RA	AAAGCAGGCGACTACAAACACGG	AAAGCAGGCGACTACAAACA	GCTTg	GTTT	tggtttggtggaaggagcagtatatcatcaat	gcgactggtaaggatcctagtgtttatcatct	tggtttggtggaaggagcagtatatcatcaatGAAGACgcGCTTgAAAGCAGGCGACTACAAACAGTTTcgGTCTTCgcgactggtaaggatcctagtgtttatcatct
KO927sg895	AGAP008666-RA	CGCCACTGTTAATCAGCTTGTGG	CGCCACTGTTAATCAGCTTG	GCTTg	GTTT	tggtttggtggaaggagcagtatatcatcaat	gcgactggtaaggatcctagtgtttatcatct	tggtttggtggaaggagcagtatatcatcaatGAAGACgcGCTTgCGCCACTGTTAATCAGCTTGGTTTcgGTCTTCgcgactggtaaggatcctagtgtttatcatct
KO927sg896	AGAP008666-RA	GGTAAAGAGGGTCCGCAGACGGG	GGTAAAGAGGGTCCGCAGAC	GCTTg	GTTT	tggtttggtggaaggagcagtatatcatcaat	gcgactggtaaggatcctagtgtttatcatct	tggtttggtggaaggagcagtatatcatcaatGAAGACgcGCTTgGGTAAAGAGGGTCCGCAGACGTTTcgGTCTTCgcgactggtaaggatcctagtgtttatcatct
KO927sg897	AGAP008666-RA	AGAACACGGCCCAACACATCAGG	AGAACACGGCCCAACACATC	GCTTg	GTTT	tggtttggtggaaggagcagtatatcatcaat	gcgactggtaaggatcctagtgtttatcatct	tggtttggtggaaggagcagtatatcatcaatGAAGACgcGCTTgAGAACACGGCCCAACACATCGTTTcgGTCTTCgcgactggtaaggatcctagtgtttatcatct
KO927sg898	AGAP008666-RA	GCACTCCACGTCCGGCTGACAGG	GCACTCCACGTCCGGCTGAC	GCTTg	GTTT	tggtttggtggaaggagcagtatatcatcaat	gcgactggtaaggatcctagtgtttatcatct	tggtttggtggaaggagcagtatatcatcaatGAAGACgcGCTTgGCACTCCACGTCCGGCTGACGTTTcgGTCTTCgcgactggtaaggatcctagtgtttatcatct
KO927sg899	AGAP008666-RA	CACAAGCCCGCTCAACAGTATGG	CACAAGCCCGCTCAACAGTA	GCTTg	GTTT	tggtttggtggaaggagcagtatatcatcaat	gcgactggtaaggatcctagtgtttatcatct	tggtttggtggaaggagcagtatatcatcaatGAAGACgcGCTTgCACAAGCCCGCTCAACAGTAGTTTcgGTCTTCgcgactggtaaggatcctagtgtttatcatct
KO927sg900	AGAP008666-RA	GCAGGCGACTACAAACACGGCGG	GCAGGCGACTACAAACACGG	GCTTg	GTTT	tggtttggtggaaggagcagtatatcatcaat	gcgactggtaaggatcctagtgtttatcatct	tggtttggtggaaggagcagtatatcatcaatGAAGACgcGCTTgGCAGGCGACTACAAACACGGGTTTcgGTCTTCgcgactggtaaggatcctagtgtttatcatct
KO927sg901	AGAP008711-RA	AGATGCCGATGCAGGCACCTGGG	AGATGCCGATGCAGGCACCT	GCTTg	GTTT	tggtttggtggaaggagcagtatatcatcaat	gcgactggtaaggatcctagtgtttatcatct	tggtttggtggaaggagcagtatatcatcaatGAAGACgcGCTTgAGATGCCGATGCAGGCACCTGTTTcgGTCTTCgcgactggtaaggatcctagtgtttatcatct
KO927sg902	AGAP008711-RA	GCCTCAGCAAGAACCGTGTTCGG	GCCTCAGCAAGAACCGTGTT	GCTTg	GTTT	tggtttggtggaaggagcagtatatcatcaat	gcgactggtaaggatcctagtgtttatcatct	tggtttggtggaaggagcagtatatcatcaatGAAGACgcGCTTgGCCTCAGCAAGAACCGTGTTGTTTcgGTCTTCgcgactggtaaggatcctagtgtttatcatct
KO927sg903	AGAP008711-RA	CTGGGGTATATCTGCAGGGCGGG	CTGGGGTATATCTGCAGGGC	GCTTg	GTTT	tggtttggtggaaggagcagtatatcatcaat	gcgactggtaaggatcctagtgtttatcatct	tggtttggtggaaggagcagtatatcatcaatGAAGACgcGCTTgCTGGGGTATATCTGCAGGGCGTTTcgGTCTTCgcgactggtaaggatcctagtgtttatcatct
KO927sg904	AGAP008711-RA	GGCTCGGAGCACGTGAAGCTCGG	GGCTCGGAGCACGTGAAGCT	GCTTg	GTTT	tggtttggtggaaggagcagtatatcatcaat	gcgactggtaaggatcctagtgtttatcatct	tggtttggtggaaggagcagtatatcatcaatGAAGACgcGCTTgGGCTCGGAGCACGTGAAGCTGTTTcgGTCTTCgcgactggtaaggatcctagtgtttatcatct
KO927sg905	AGAP008711-RA	TGATAACGACAATAGAGAAGCGG	TGATAACGACAATAGAGAAG	GCTTg	GTTT	tggtttggtggaaggagcagtatatcatcaat	gcgactggtaaggatcctagtgtttatcatct	tggtttggtggaaggagcagtatatcatcaatGAAGACgcGCTTgTGATAACGACAATAGAGAAGGTTTcgGTCTTCgcgactggtaaggatcctagtgtttatcatct
KO927sg906	AGAP008711-RA	CAGATATACCCCAGTCCATGTGG	CAGATATACCCCAGTCCATG	GCTTg	GTTT	tggtttggtggaaggagcagtatatcatcaat	gcgactggtaaggatcctagtgtttatcatct	tggtttggtggaaggagcagtatatcatcaatGAAGACgcGCTTgCAGATATACCCCAGTCCATGGTTTcgGTCTTCgcgactggtaaggatcctagtgtttatcatct
KO927sg907	AGAP008711-RA	GGGAGGTGGACTTCCACGACTGG	GGGAGGTGGACTTCCACGAC	GCTTg	GTTT	tggtttggtggaaggagcagtatatcatcaat	gcgactggtaaggatcctagtgtttatcatct	tggtttggtggaaggagcagtatatcatcaatGAAGACgcGCTTgGGGAGGTGGACTTCCACGACGTTTcgGTCTTCgcgactggtaaggatcctagtgtttatcatct
KO927sg908	AGAP008711-RA	CAATGGTCGACAAGGGCCGTCGG	CAATGGTCGACAAGGGCCGT	GCTTg	GTTT	tggtttggtggaaggagcagtatatcatcaat	gcgactggtaaggatcctagtgtttatcatct	tggtttggtggaaggagcagtatatcatcaatGAAGACgcGCTTgCAATGGTCGACAAGGGCCGTGTTTcgGTCTTCgcgactggtaaggatcctagtgtttatcatct
KO927sg909	AGAP008711-RA	GTCGCCGTGTTGACCGACATGGG	GTCGCCGTGTTGACCGACAT	GCTTg	GTTT	tggtttggtggaaggagcagtatatcatcaat	gcgactggtaaggatcctagtgtttatcatct	tggtttggtggaaggagcagtatatcatcaatGAAGACgcGCTTgGTCGCCGTGTTGACCGACATGTTTcgGTCTTCgcgactggtaaggatcctagtgtttatcatct
KO927sg910	AGAP008711-RA	ACCAGGCGCCACATGGACTGGGG	ACCAGGCGCCACATGGACTG	GCTTg	GTTT	tggtttggtggaaggagcagtatatcatcaat	gcgactggtaaggatcctagtgtttatcatct	tggtttggtggaaggagcagtatatcatcaatGAAGACgcGCTTgACCAGGCGCCACATGGACTGGTTTcgGTCTTCgcgactggtaaggatcctagtgtttatcatct
KO927sg911	AGAP008712-RA	AGCCAAAACAGGGCCCACTTGGG	AGCCAAAACAGGGCCCACTT	GCTTg	GTTT	tggtttggtggaaggagcagtatatcatcaat	gcgactggtaaggatcctagtgtttatcatct	tggtttggtggaaggagcagtatatcatcaatGAAGACgcGCTTgAGCCAAAACAGGGCCCACTTGTTTcgGTCTTCgcgactggtaaggatcctagtgtttatcatct
KO927sg912	AGAP008712-RA	AAGATGTCTTCCGTGTATTTGGG	AAGATGTCTTCCGTGTATTT	GCTTg	GTTT	tggtttggtggaaggagcagtatatcatcaat	gcgactggtaaggatcctagtgtttatcatct	tggtttggtggaaggagcagtatatcatcaatGAAGACgcGCTTgAAGATGTCTTCCGTGTATTTGTTTcgGTCTTCgcgactggtaaggatcctagtgtttatcatct
KO927sg913	AGAP008712-RA	CAGCCAAAACAGGGCCCACTTGG	CAGCCAAAACAGGGCCCACT	GCTTg	GTTT	tggtttggtggaaggagcagtatatcatcaat	gcgactggtaaggatcctagtgtttatcatct	tggtttggtggaaggagcagtatatcatcaatGAAGACgcGCTTgCAGCCAAAACAGGGCCCACTGTTTcgGTCTTCgcgactggtaaggatcctagtgtttatcatct
KO927sg914	AGAP008712-RA	AATCGCGGTGCGACCATCTGTGG	AATCGCGGTGCGACCATCTG	GCTTg	GTTT	tggtttggtggaaggagcagtatatcatcaat	gcgactggtaaggatcctagtgtttatcatct	tggtttggtggaaggagcagtatatcatcaatGAAGACgcGCTTgAATCGCGGTGCGACCATCTGGTTTcgGTCTTCgcgactggtaaggatcctagtgtttatcatct
KO927sg915	AGAP008712-RA	TACCTCCGTTAGTGCCTCCACGG	TACCTCCGTTAGTGCCTCCA	GCTTg	GTTT	tggtttggtggaaggagcagtatatcatcaat	gcgactggtaaggatcctagtgtttatcatct	tggtttggtggaaggagcagtatatcatcaatGAAGACgcGCTTgTACCTCCGTTAGTGCCTCCAGTTTcgGTCTTCgcgactggtaaggatcctagtgtttatcatct
KO927sg916	AGAP008712-RA	AAAGTAGGGAGCGGTAACGCCGG	AAAGTAGGGAGCGGTAACGC	GCTTg	GTTT	tggtttggtggaaggagcagtatatcatcaat	gcgactggtaaggatcctagtgtttatcatct	tggtttggtggaaggagcagtatatcatcaatGAAGACgcGCTTgAAAGTAGGGAGCGGTAACGCGTTTcgGTCTTCgcgactggtaaggatcctagtgtttatcatct
KO927sg917	AGAP008712-RA	ACGAGGAGCCGGCATTGCAAAGG	ACGAGGAGCCGGCATTGCAA	GCTTg	GTTT	tggtttggtggaaggagcagtatatcatcaat	gcgactggtaaggatcctagtgtttatcatct	tggtttggtggaaggagcagtatatcatcaatGAAGACgcGCTTgACGAGGAGCCGGCATTGCAAGTTTcgGTCTTCgcgactggtaaggatcctagtgtttatcatct
KO927sg918	AGAP008712-RA	GTCGATGTAGGTAACGCCGAGGG	GTCGATGTAGGTAACGCCGA	GCTTg	GTTT	tggtttggtggaaggagcagtatatcatcaat	gcgactggtaaggatcctagtgtttatcatct	tggtttggtggaaggagcagtatatcatcaatGAAGACgcGCTTgGTCGATGTAGGTAACGCCGAGTTTcgGTCTTCgcgactggtaaggatcctagtgtttatcatct
KO927sg919	AGAP008712-RA	GCACCGGAGCGTCGCCGACAGGG	GCACCGGAGCGTCGCCGACA	GCTTg	GTTT	tggtttggtggaaggagcagtatatcatcaat	gcgactggtaaggatcctagtgtttatcatct	tggtttggtggaaggagcagtatatcatcaatGAAGACgcGCTTgGCACCGGAGCGTCGCCGACAGTTTcgGTCTTCgcgactggtaaggatcctagtgtttatcatct
KO927sg920	AGAP008712-RA	CCTGAATCTGGCGGGCGCATCGG	CCTGAATCTGGCGGGCGCAT	GCTTg	GTTT	tggtttggtggaaggagcagtatatcatcaat	gcgactggtaaggatcctagtgtttatcatct	tggtttggtggaaggagcagtatatcatcaatGAAGACgcGCTTgCCTGAATCTGGCGGGCGCATGTTTcgGTCTTCgcgactggtaaggatcctagtgtttatcatct
KO927sg921	AGAP008764-RA	AGGCCGGGCTTTACATCTAGCGG	AGGCCGGGCTTTACATCTAG	GCTTg	GTTT	tggtttggtggaaggagcagtatatcatcaat	gcgactggtaaggatcctagtgtttatcatct	tggtttggtggaaggagcagtatatcatcaatGAAGACgcGCTTgAGGCCGGGCTTTACATCTAGGTTTcgGTCTTCgcgactggtaaggatcctagtgtttatcatct
KO927sg922	AGAP008764-RA	TTTGTCGACAAGCGGCGGGTCGG	TTTGTCGACAAGCGGCGGGT	GCTTg	GTTT	tggtttggtggaaggagcagtatatcatcaat	gcgactggtaaggatcctagtgtttatcatct	tggtttggtggaaggagcagtatatcatcaatGAAGACgcGCTTgTTTGTCGACAAGCGGCGGGTGTTTcgGTCTTCgcgactggtaaggatcctagtgtttatcatct
KO927sg923	AGAP008764-RA	CCTGGCCAAGAGTCCGACGCAGG	CCTGGCCAAGAGTCCGACGC	GCTTg	GTTT	tggtttggtggaaggagcagtatatcatcaat	gcgactggtaaggatcctagtgtttatcatct	tggtttggtggaaggagcagtatatcatcaatGAAGACgcGCTTgCCTGGCCAAGAGTCCGACGCGTTTcgGTCTTCgcgactggtaaggatcctagtgtttatcatct
KO927sg924	AGAP008764-RA	TCAAACCGACCATGCGTCAACGG	TCAAACCGACCATGCGTCAA	GCTTg	GTTT	tggtttggtggaaggagcagtatatcatcaat	gcgactggtaaggatcctagtgtttatcatct	tggtttggtggaaggagcagtatatcatcaatGAAGACgcGCTTgTCAAACCGACCATGCGTCAAGTTTcgGTCTTCgcgactggtaaggatcctagtgtttatcatct
KO927sg925	AGAP008764-RA	CCTGCGTCGGACTCTTGGCCAGG	CCTGCGTCGGACTCTTGGCC	GCTTg	GTTT	tggtttggtggaaggagcagtatatcatcaat	gcgactggtaaggatcctagtgtttatcatct	tggtttggtggaaggagcagtatatcatcaatGAAGACgcGCTTgCCTGCGTCGGACTCTTGGCCGTTTcgGTCTTCgcgactggtaaggatcctagtgtttatcatct
KO927sg926	AGAP008764-RA	CTGCCATTAAGGCTGAAGAACGG	CTGCCATTAAGGCTGAAGAA	GCTTg	GTTT	tggtttggtggaaggagcagtatatcatcaat	gcgactggtaaggatcctagtgtttatcatct	tggtttggtggaaggagcagtatatcatcaatGAAGACgcGCTTgCTGCCATTAAGGCTGAAGAAGTTTcgGTCTTCgcgactggtaaggatcctagtgtttatcatct
KO927sg927	AGAP008764-RA	GCGAATGCTCCGGAATACCGAGG	GCGAATGCTCCGGAATACCG	GCTTg	GTTT	tggtttggtggaaggagcagtatatcatcaat	gcgactggtaaggatcctagtgtttatcatct	tggtttggtggaaggagcagtatatcatcaatGAAGACgcGCTTgGCGAATGCTCCGGAATACCGGTTTcgGTCTTCgcgactggtaaggatcctagtgtttatcatct
KO927sg928	AGAP008764-RA	CCAGTTCCGCTGGTTCGGATTGG	CCAGTTCCGCTGGTTCGGAT	GCTTg	GTTT	tggtttggtggaaggagcagtatatcatcaat	gcgactggtaaggatcctagtgtttatcatct	tggtttggtggaaggagcagtatatcatcaatGAAGACgcGCTTgCCAGTTCCGCTGGTTCGGATGTTTcgGTCTTCgcgactggtaaggatcctagtgtttatcatct
KO927sg929	AGAP008764-RA	CACACGAGGACCCTCGTCCGGGG	CACACGAGGACCCTCGTCCG	GCTTg	GTTT	tggtttggtggaaggagcagtatatcatcaat	gcgactggtaaggatcctagtgtttatcatct	tggtttggtggaaggagcagtatatcatcaatGAAGACgcGCTTgCACACGAGGACCCTCGTCCGGTTTcgGTCTTCgcgactggtaaggatcctagtgtttatcatct
KO927sg930	AGAP008764-RA	TTCACACGAGGACCCTCGTCCGG	TTCACACGAGGACCCTCGTC	GCTTg	GTTT	tggtttggtggaaggagcagtatatcatcaat	gcgactggtaaggatcctagtgtttatcatct	tggtttggtggaaggagcagtatatcatcaatGAAGACgcGCTTgTTCACACGAGGACCCTCGTCGTTTcgGTCTTCgcgactggtaaggatcctagtgtttatcatct
KO927sg931	AGAP009270-RA	ATCGTCCACGTCAGATTTGCCGG	ATCGTCCACGTCAGATTTGC	GCTTg	GTTT	tggtttggtggaaggagcagtatatcatcaat	gcgactggtaaggatcctagtgtttatcatct	tggtttggtggaaggagcagtatatcatcaatGAAGACgcGCTTgATCGTCCACGTCAGATTTGCGTTTcgGTCTTCgcgactggtaaggatcctagtgtttatcatct
KO927sg932	AGAP009270-RA	CTTCCACACCATGATAGTTTCGG	CTTCCACACCATGATAGTTT	GCTTg	GTTT	tggtttggtggaaggagcagtatatcatcaat	gcgactggtaaggatcctagtgtttatcatct	tggtttggtggaaggagcagtatatcatcaatGAAGACgcGCTTgCTTCCACACCATGATAGTTTGTTTcgGTCTTCgcgactggtaaggatcctagtgtttatcatct
KO927sg933	AGAP009270-RA	GTTGCGAAATGTACGCGTCACGG	GTTGCGAAATGTACGCGTCA	GCTTg	GTTT	tggtttggtggaaggagcagtatatcatcaat	gcgactggtaaggatcctagtgtttatcatct	tggtttggtggaaggagcagtatatcatcaatGAAGACgcGCTTgGTTGCGAAATGTACGCGTCAGTTTcgGTCTTCgcgactggtaaggatcctagtgtttatcatct
KO927sg934	AGAP009270-RA	CGATCAAGGATACGCACACGGGG	CGATCAAGGATACGCACACG	GCTTg	GTTT	tggtttggtggaaggagcagtatatcatcaat	gcgactggtaaggatcctagtgtttatcatct	tggtttggtggaaggagcagtatatcatcaatGAAGACgcGCTTgCGATCAAGGATACGCACACGGTTTcgGTCTTCgcgactggtaaggatcctagtgtttatcatct
KO927sg935	AGAP009270-RA	AGATCCGGTGTATTGTCGCTTGG	AGATCCGGTGTATTGTCGCT	GCTTg	GTTT	tggtttggtggaaggagcagtatatcatcaat	gcgactggtaaggatcctagtgtttatcatct	tggtttggtggaaggagcagtatatcatcaatGAAGACgcGCTTgAGATCCGGTGTATTGTCGCTGTTTcgGTCTTCgcgactggtaaggatcctagtgtttatcatct
KO927sg936	AGAP009270-RA	GTACCGACGGCCGTGCGAAAGGG	GTACCGACGGCCGTGCGAAA	GCTTg	GTTT	tggtttggtggaaggagcagtatatcatcaat	gcgactggtaaggatcctagtgtttatcatct	tggtttggtggaaggagcagtatatcatcaatGAAGACgcGCTTgGTACCGACGGCCGTGCGAAAGTTTcgGTCTTCgcgactggtaaggatcctagtgtttatcatct
KO927sg937	AGAP009270-RA	CAACGAGAATATTGATGCCCAGG	CAACGAGAATATTGATGCCC	GCTTg	GTTT	tggtttggtggaaggagcagtatatcatcaat	gcgactggtaaggatcctagtgtttatcatct	tggtttggtggaaggagcagtatatcatcaatGAAGACgcGCTTgCAACGAGAATATTGATGCCCGTTTcgGTCTTCgcgactggtaaggatcctagtgtttatcatct
KO927sg938	AGAP009270-RA	CCGATCAAGGATACGCACACGGG	CCGATCAAGGATACGCACAC	GCTTg	GTTT	tggtttggtggaaggagcagtatatcatcaat	gcgactggtaaggatcctagtgtttatcatct	tggtttggtggaaggagcagtatatcatcaatGAAGACgcGCTTgCCGATCAAGGATACGCACACGTTTcgGTCTTCgcgactggtaaggatcctagtgtttatcatct
KO927sg939	AGAP009270-RA	CATGATAGTTTCGGGTGACATGG	CATGATAGTTTCGGGTGACA	GCTTg	GTTT	tggtttggtggaaggagcagtatatcatcaat	gcgactggtaaggatcctagtgtttatcatct	tggtttggtggaaggagcagtatatcatcaatGAAGACgcGCTTgCATGATAGTTTCGGGTGACAGTTTcgGTCTTCgcgactggtaaggatcctagtgtttatcatct
KO927sg940	AGAP009270-RA	CGGCCGGGCGACATCCTGCGGGG	CGGCCGGGCGACATCCTGCG	GCTTg	GTTT	tggtttggtggaaggagcagtatatcatcaat	gcgactggtaaggatcctagtgtttatcatct	tggtttggtggaaggagcagtatatcatcaatGAAGACgcGCTTgCGGCCGGGCGACATCCTGCGGTTTcgGTCTTCgcgactggtaaggatcctagtgtttatcatct
KO927sg941	AGAP009344-RA	AAGCACGGTCATGAACTGGAAGG	AAGCACGGTCATGAACTGGA	GCTTg	GTTT	tggtttggtggaaggagcagtatatcatcaat	gcgactggtaaggatcctagtgtttatcatct	tggtttggtggaaggagcagtatatcatcaatGAAGACgcGCTTgAAGCACGGTCATGAACTGGAGTTTcgGTCTTCgcgactggtaaggatcctagtgtttatcatct
KO927sg942	AGAP009344-RA	GATACAGTCCTGGCCATCTTTGG	GATACAGTCCTGGCCATCTT	GCTTg	GTTT	tggtttggtggaaggagcagtatatcatcaat	gcgactggtaaggatcctagtgtttatcatct	tggtttggtggaaggagcagtatatcatcaatGAAGACgcGCTTgGATACAGTCCTGGCCATCTTGTTTcgGTCTTCgcgactggtaaggatcctagtgtttatcatct
KO927sg943	AGAP009344-RA	GACTCGGGGGACAATATCGGCGG	GACTCGGGGGACAATATCGG	GCTTg	GTTT	tggtttggtggaaggagcagtatatcatcaat	gcgactggtaaggatcctagtgtttatcatct	tggtttggtggaaggagcagtatatcatcaatGAAGACgcGCTTgGACTCGGGGGACAATATCGGGTTTcgGTCTTCgcgactggtaaggatcctagtgtttatcatct
KO927sg944	AGAP009344-RA	GCGGCAGGACTTACTTGTACTGG	GCGGCAGGACTTACTTGTAC	GCTTg	GTTT	tggtttggtggaaggagcagtatatcatcaat	gcgactggtaaggatcctagtgtttatcatct	tggtttggtggaaggagcagtatatcatcaatGAAGACgcGCTTgGCGGCAGGACTTACTTGTACGTTTcgGTCTTCgcgactggtaaggatcctagtgtttatcatct
KO927sg945	AGAP009344-RA	AGATAGGGGTGCTGAAGCGCTGG	AGATAGGGGTGCTGAAGCGC	GCTTg	GTTT	tggtttggtggaaggagcagtatatcatcaat	gcgactggtaaggatcctagtgtttatcatct	tggtttggtggaaggagcagtatatcatcaatGAAGACgcGCTTgAGATAGGGGTGCTGAAGCGCGTTTcgGTCTTCgcgactggtaaggatcctagtgtttatcatct
KO927sg946	AGAP009344-RA	CAAGCGGTCCGCAATCAGCGAGG	CAAGCGGTCCGCAATCAGCG	GCTTg	GTTT	tggtttggtggaaggagcagtatatcatcaat	gcgactggtaaggatcctagtgtttatcatct	tggtttggtggaaggagcagtatatcatcaatGAAGACgcGCTTgCAAGCGGTCCGCAATCAGCGGTTTcgGTCTTCgcgactggtaaggatcctagtgtttatcatct
KO927sg947	AGAP009344-RA	CATGGCCAAGATTCACCACCAGG	CATGGCCAAGATTCACCACC	GCTTg	GTTT	tggtttggtggaaggagcagtatatcatcaat	gcgactggtaaggatcctagtgtttatcatct	tggtttggtggaaggagcagtatatcatcaatGAAGACgcGCTTgCATGGCCAAGATTCACCACCGTTTcgGTCTTCgcgactggtaaggatcctagtgtttatcatct
KO927sg948	AGAP009344-RA	AGCTGAGACTGATACAGTCCTGG	AGCTGAGACTGATACAGTCC	GCTTg	GTTT	tggtttggtggaaggagcagtatatcatcaat	gcgactggtaaggatcctagtgtttatcatct	tggtttggtggaaggagcagtatatcatcaatGAAGACgcGCTTgAGCTGAGACTGATACAGTCCGTTTcgGTCTTCgcgactggtaaggatcctagtgtttatcatct
KO927sg949	AGAP009344-RA	GCAGGCGATCTGCGTGCATCCGG	GCAGGCGATCTGCGTGCATC	GCTTg	GTTT	tggtttggtggaaggagcagtatatcatcaat	gcgactggtaaggatcctagtgtttatcatct	tggtttggtggaaggagcagtatatcatcaatGAAGACgcGCTTgGCAGGCGATCTGCGTGCATCGTTTcgGTCTTCgcgactggtaaggatcctagtgtttatcatct
KO927sg950	AGAP009344-RA	TGGCAGGGCACGATCCGCACGGG	TGGCAGGGCACGATCCGCAC	GCTTg	GTTT	tggtttggtggaaggagcagtatatcatcaat	gcgactggtaaggatcctagtgtttatcatct	tggtttggtggaaggagcagtatatcatcaatGAAGACgcGCTTgTGGCAGGGCACGATCCGCACGTTTcgGTCTTCgcgactggtaaggatcctagtgtttatcatct
KO927sg951	AGAP009651-RA	CGACTGGGGACGTGCTAATGCGG	CGACTGGGGACGTGCTAATG	GCTTg	GTTT	tggtttggtggaaggagcagtatatcatcaat	gcgactggtaaggatcctagtgtttatcatct	tggtttggtggaaggagcagtatatcatcaatGAAGACgcGCTTgCGACTGGGGACGTGCTAATGGTTTcgGTCTTCgcgactggtaaggatcctagtgtttatcatct
KO927sg952	AGAP009651-RA	CGCATTAGCACGTCCCCAGTCGG	CGCATTAGCACGTCCCCAGT	GCTTg	GTTT	tggtttggtggaaggagcagtatatcatcaat	gcgactggtaaggatcctagtgtttatcatct	tggtttggtggaaggagcagtatatcatcaatGAAGACgcGCTTgCGCATTAGCACGTCCCCAGTGTTTcgGTCTTCgcgactggtaaggatcctagtgtttatcatct
KO927sg953	AGAP009651-RA	ACTTTGCGTCGAGAATGTCGCGG	ACTTTGCGTCGAGAATGTCG	GCTTg	GTTT	tggtttggtggaaggagcagtatatcatcaat	gcgactggtaaggatcctagtgtttatcatct	tggtttggtggaaggagcagtatatcatcaatGAAGACgcGCTTgACTTTGCGTCGAGAATGTCGGTTTcgGTCTTCgcgactggtaaggatcctagtgtttatcatct
KO927sg954	AGAP009651-RA	GCCGTAAGCCTAGGTGCTGCTGG	GCCGTAAGCCTAGGTGCTGC	GCTTg	GTTT	tggtttggtggaaggagcagtatatcatcaat	gcgactggtaaggatcctagtgtttatcatct	tggtttggtggaaggagcagtatatcatcaatGAAGACgcGCTTgGCCGTAAGCCTAGGTGCTGCGTTTcgGTCTTCgcgactggtaaggatcctagtgtttatcatct
KO927sg955	AGAP009651-RA	CTTCAGCATTCCCACCTTTCTGG	CTTCAGCATTCCCACCTTTC	GCTTg	GTTT	tggtttggtggaaggagcagtatatcatcaat	gcgactggtaaggatcctagtgtttatcatct	tggtttggtggaaggagcagtatatcatcaatGAAGACgcGCTTgCTTCAGCATTCCCACCTTTCGTTTcgGTCTTCgcgactggtaaggatcctagtgtttatcatct
KO927sg956	AGAP009651-RA	CAGCATTCCCACCTTTCTGGTGG	CAGCATTCCCACCTTTCTGG	GCTTg	GTTT	tggtttggtggaaggagcagtatatcatcaat	gcgactggtaaggatcctagtgtttatcatct	tggtttggtggaaggagcagtatatcatcaatGAAGACgcGCTTgCAGCATTCCCACCTTTCTGGGTTTcgGTCTTCgcgactggtaaggatcctagtgtttatcatct
KO927sg957	AGAP009651-RA	GATCTTTATTCTGGAACTGGCGG	GATCTTTATTCTGGAACTGG	GCTTg	GTTT	tggtttggtggaaggagcagtatatcatcaat	gcgactggtaaggatcctagtgtttatcatct	tggtttggtggaaggagcagtatatcatcaatGAAGACgcGCTTgGATCTTTATTCTGGAACTGGGTTTcgGTCTTCgcgactggtaaggatcctagtgtttatcatct
KO927sg958	AGAP009651-RA	CCAATCACCACCAGAAAGGTGGG	CCAATCACCACCAGAAAGGT	GCTTg	GTTT	tggtttggtggaaggagcagtatatcatcaat	gcgactggtaaggatcctagtgtttatcatct	tggtttggtggaaggagcagtatatcatcaatGAAGACgcGCTTgCCAATCACCACCAGAAAGGTGTTTcgGTCTTCgcgactggtaaggatcctagtgtttatcatct
KO927sg959	AGAP009651-RA	CGTCGGATATGTTGCTTGCCCGG	CGTCGGATATGTTGCTTGCC	GCTTg	GTTT	tggtttggtggaaggagcagtatatcatcaat	gcgactggtaaggatcctagtgtttatcatct	tggtttggtggaaggagcagtatatcatcaatGAAGACgcGCTTgCGTCGGATATGTTGCTTGCCGTTTcgGTCTTCgcgactggtaaggatcctagtgtttatcatct
KO927sg960	AGAP009651-RA	GAACTGGCGGCCGGTATCAGTGG	GAACTGGCGGCCGGTATCAG	GCTTg	GTTT	tggtttggtggaaggagcagtatatcatcaat	gcgactggtaaggatcctagtgtttatcatct	tggtttggtggaaggagcagtatatcatcaatGAAGACgcGCTTgGAACTGGCGGCCGGTATCAGGTTTcgGTCTTCgcgactggtaaggatcctagtgtttatcatct
KO927sg961	AGAP009664-RA	CATCGATGAATCGAGCCCCGCGG	CATCGATGAATCGAGCCCCG	GCTTg	GTTT	tggtttggtggaaggagcagtatatcatcaat	gcgactggtaaggatcctagtgtttatcatct	tggtttggtggaaggagcagtatatcatcaatGAAGACgcGCTTgCATCGATGAATCGAGCCCCGGTTTcgGTCTTCgcgactggtaaggatcctagtgtttatcatct
KO927sg962	AGAP009664-RA	AGTAAGTGTAAAGCCCTGGTTGG	AGTAAGTGTAAAGCCCTGGT	GCTTg	GTTT	tggtttggtggaaggagcagtatatcatcaat	gcgactggtaaggatcctagtgtttatcatct	tggtttggtggaaggagcagtatatcatcaatGAAGACgcGCTTgAGTAAGTGTAAAGCCCTGGTGTTTcgGTCTTCgcgactggtaaggatcctagtgtttatcatct
KO927sg963	AGAP009664-RA	CGAATACCGCAGGGGCAGCTGGG	CGAATACCGCAGGGGCAGCT	GCTTg	GTTT	tggtttggtggaaggagcagtatatcatcaat	gcgactggtaaggatcctagtgtttatcatct	tggtttggtggaaggagcagtatatcatcaatGAAGACgcGCTTgCGAATACCGCAGGGGCAGCTGTTTcgGTCTTCgcgactggtaaggatcctagtgtttatcatct
KO927sg964	AGAP009664-RA	GTCATGGTCCATATCCAAACCGG	GTCATGGTCCATATCCAAAC	GCTTg	GTTT	tggtttggtggaaggagcagtatatcatcaat	gcgactggtaaggatcctagtgtttatcatct	tggtttggtggaaggagcagtatatcatcaatGAAGACgcGCTTgGTCATGGTCCATATCCAAACGTTTcgGTCTTCgcgactggtaaggatcctagtgtttatcatct
KO927sg965	AGAP009664-RA	AGTTCGTCGGTCCGCCCCAGCGG	AGTTCGTCGGTCCGCCCCAG	GCTTg	GTTT	tggtttggtggaaggagcagtatatcatcaat	gcgactggtaaggatcctagtgtttatcatct	tggtttggtggaaggagcagtatatcatcaatGAAGACgcGCTTgAGTTCGTCGGTCCGCCCCAGGTTTcgGTCTTCgcgactggtaaggatcctagtgtttatcatct
KO927sg966	AGAP009664-RA	ATGATGAAGTCCGTCTCGTTTGG	ATGATGAAGTCCGTCTCGTT	GCTTg	GTTT	tggtttggtggaaggagcagtatatcatcaat	gcgactggtaaggatcctagtgtttatcatct	tggtttggtggaaggagcagtatatcatcaatGAAGACgcGCTTgATGATGAAGTCCGTCTCGTTGTTTcgGTCTTCgcgactggtaaggatcctagtgtttatcatct
KO927sg967	AGAP009664-RA	TGGGGAGATAACCGATGGCCTGG	TGGGGAGATAACCGATGGCC	GCTTg	GTTT	tggtttggtggaaggagcagtatatcatcaat	gcgactggtaaggatcctagtgtttatcatct	tggtttggtggaaggagcagtatatcatcaatGAAGACgcGCTTgTGGGGAGATAACCGATGGCCGTTTcgGTCTTCgcgactggtaaggatcctagtgtttatcatct
KO927sg968	AGAP009664-RA	TCAGTTAGAGCTTCAACGCAGGG	TCAGTTAGAGCTTCAACGCA	GCTTg	GTTT	tggtttggtggaaggagcagtatatcatcaat	gcgactggtaaggatcctagtgtttatcatct	tggtttggtggaaggagcagtatatcatcaatGAAGACgcGCTTgTCAGTTAGAGCTTCAACGCAGTTTcgGTCTTCgcgactggtaaggatcctagtgtttatcatct
KO927sg969	AGAP009664-RA	GTCAGTTAGAGCTTCAACGCAGG	GTCAGTTAGAGCTTCAACGC	GCTTg	GTTT	tggtttggtggaaggagcagtatatcatcaat	gcgactggtaaggatcctagtgtttatcatct	tggtttggtggaaggagcagtatatcatcaatGAAGACgcGCTTgGTCAGTTAGAGCTTCAACGCGTTTcgGTCTTCgcgactggtaaggatcctagtgtttatcatct
KO927sg970	AGAP009664-RA	TTGGCGTCTGATAGAACATCTGG	TTGGCGTCTGATAGAACATC	GCTTg	GTTT	tggtttggtggaaggagcagtatatcatcaat	gcgactggtaaggatcctagtgtttatcatct	tggtttggtggaaggagcagtatatcatcaatGAAGACgcGCTTgTTGGCGTCTGATAGAACATCGTTTcgGTCTTCgcgactggtaaggatcctagtgtttatcatct
KO927sg971	AGAP009746-RA	GCCGACCATACCCTGGGACACGG	GCCGACCATACCCTGGGACA	GCTTg	GTTT	tggtttggtggaaggagcagtatatcatcaat	gcgactggtaaggatcctagtgtttatcatct	tggtttggtggaaggagcagtatatcatcaatGAAGACgcGCTTgGCCGACCATACCCTGGGACAGTTTcgGTCTTCgcgactggtaaggatcctagtgtttatcatct
KO927sg972	AGAP009746-RA	ATGGAGACGAACTACGATCTTGG	ATGGAGACGAACTACGATCT	GCTTg	GTTT	tggtttggtggaaggagcagtatatcatcaat	gcgactggtaaggatcctagtgtttatcatct	tggtttggtggaaggagcagtatatcatcaatGAAGACgcGCTTgATGGAGACGAACTACGATCTGTTTcgGTCTTCgcgactggtaaggatcctagtgtttatcatct
KO927sg973	AGAP009746-RA	GGCAAGGCGGAGATAAACCCGGG	GGCAAGGCGGAGATAAACCC	GCTTg	GTTT	tggtttggtggaaggagcagtatatcatcaat	gcgactggtaaggatcctagtgtttatcatct	tggtttggtggaaggagcagtatatcatcaatGAAGACgcGCTTgGGCAAGGCGGAGATAAACCCGTTTcgGTCTTCgcgactggtaaggatcctagtgtttatcatct
KO927sg974	AGAP009746-RA	GGGCAAGGCGGAGATAAACCCGG	GGGCAAGGCGGAGATAAACC	GCTTg	GTTT	tggtttggtggaaggagcagtatatcatcaat	gcgactggtaaggatcctagtgtttatcatct	tggtttggtggaaggagcagtatatcatcaatGAAGACgcGCTTgGGGCAAGGCGGAGATAAACCGTTTcgGTCTTCgcgactggtaaggatcctagtgtttatcatct
KO927sg975	AGAP009746-RA	CATCGGGCTGAGGATTAAAGAGG	CATCGGGCTGAGGATTAAAG	GCTTg	GTTT	tggtttggtggaaggagcagtatatcatcaat	gcgactggtaaggatcctagtgtttatcatct	tggtttggtggaaggagcagtatatcatcaatGAAGACgcGCTTgCATCGGGCTGAGGATTAAAGGTTTcgGTCTTCgcgactggtaaggatcctagtgtttatcatct
KO927sg976	AGAP009746-RA	CTTCTGGCCGACCATACCCTGGG	CTTCTGGCCGACCATACCCT	GCTTg	GTTT	tggtttggtggaaggagcagtatatcatcaat	gcgactggtaaggatcctagtgtttatcatct	tggtttggtggaaggagcagtatatcatcaatGAAGACgcGCTTgCTTCTGGCCGACCATACCCTGTTTcgGTCTTCgcgactggtaaggatcctagtgtttatcatct
KO927sg977	AGAP009746-RA	GGGGCCCACTCGCACATCCGCGG	GGGGCCCACTCGCACATCCG	GCTTg	GTTT	tggtttggtggaaggagcagtatatcatcaat	gcgactggtaaggatcctagtgtttatcatct	tggtttggtggaaggagcagtatatcatcaatGAAGACgcGCTTgGGGGCCCACTCGCACATCCGGTTTcgGTCTTCgcgactggtaaggatcctagtgtttatcatct
KO927sg978	AGAP009746-RA	GACCCGTATCGAGCGTATCGGGG	GACCCGTATCGAGCGTATCG	GCTTg	GTTT	tggtttggtggaaggagcagtatatcatcaat	gcgactggtaaggatcctagtgtttatcatct	tggtttggtggaaggagcagtatatcatcaatGAAGACgcGCTTgGACCCGTATCGAGCGTATCGGTTTcgGTCTTCgcgactggtaaggatcctagtgtttatcatct
KO927sg979	AGAP009746-RA	GCGCCGTTTACTCACCAGACTGG	GCGCCGTTTACTCACCAGAC	GCTTg	GTTT	tggtttggtggaaggagcagtatatcatcaat	gcgactggtaaggatcctagtgtttatcatct	tggtttggtggaaggagcagtatatcatcaatGAAGACgcGCTTgGCGCCGTTTACTCACCAGACGTTTcgGTCTTCgcgactggtaaggatcctagtgtttatcatct
KO927sg980	AGAP009746-RA	GTGACCCGTATCGAGCGTATCGG	GTGACCCGTATCGAGCGTAT	GCTTg	GTTT	tggtttggtggaaggagcagtatatcatcaat	gcgactggtaaggatcctagtgtttatcatct	tggtttggtggaaggagcagtatatcatcaatGAAGACgcGCTTgGTGACCCGTATCGAGCGTATGTTTcgGTCTTCgcgactggtaaggatcctagtgtttatcatct
KO927sg981	AGAP009829-RA	AATAGATTCGAAAGGCGCAGTGG	AATAGATTCGAAAGGCGCAG	GCTTg	GTTT	tggtttggtggaaggagcagtatatcatcaat	gcgactggtaaggatcctagtgtttatcatct	tggtttggtggaaggagcagtatatcatcaatGAAGACgcGCTTgAATAGATTCGAAAGGCGCAGGTTTcgGTCTTCgcgactggtaaggatcctagtgtttatcatct
KO927sg982	AGAP009829-RA	TACCGTTTCAATGACGACTGGGG	TACCGTTTCAATGACGACTG	GCTTg	GTTT	tggtttggtggaaggagcagtatatcatcaat	gcgactggtaaggatcctagtgtttatcatct	tggtttggtggaaggagcagtatatcatcaatGAAGACgcGCTTgTACCGTTTCAATGACGACTGGTTTcgGTCTTCgcgactggtaaggatcctagtgtttatcatct
KO927sg983	AGAP009829-RA	CCATACCAAGGTTCATCGTGTGG	CCATACCAAGGTTCATCGTG	GCTTg	GTTT	tggtttggtggaaggagcagtatatcatcaat	gcgactggtaaggatcctagtgtttatcatct	tggtttggtggaaggagcagtatatcatcaatGAAGACgcGCTTgCCATACCAAGGTTCATCGTGGTTTcgGTCTTCgcgactggtaaggatcctagtgtttatcatct
KO927sg984	AGAP009829-RA	AAAACGAGTATACAATCAGCAGG	AAAACGAGTATACAATCAGC	GCTTg	GTTT	tggtttggtggaaggagcagtatatcatcaat	gcgactggtaaggatcctagtgtttatcatct	tggtttggtggaaggagcagtatatcatcaatGAAGACgcGCTTgAAAACGAGTATACAATCAGCGTTTcgGTCTTCgcgactggtaaggatcctagtgtttatcatct
KO927sg985	AGAP009829-RA	CAGTCGTCATTGAAACGGTACGG	CAGTCGTCATTGAAACGGTA	GCTTg	GTTT	tggtttggtggaaggagcagtatatcatcaat	gcgactggtaaggatcctagtgtttatcatct	tggtttggtggaaggagcagtatatcatcaatGAAGACgcGCTTgCAGTCGTCATTGAAACGGTAGTTTcgGTCTTCgcgactggtaaggatcctagtgtttatcatct
KO927sg986	AGAP009829-RA	CCTATTGAAGAACCTTGCACAGG	CCTATTGAAGAACCTTGCAC	GCTTg	GTTT	tggtttggtggaaggagcagtatatcatcaat	gcgactggtaaggatcctagtgtttatcatct	tggtttggtggaaggagcagtatatcatcaatGAAGACgcGCTTgCCTATTGAAGAACCTTGCACGTTTcgGTCTTCgcgactggtaaggatcctagtgtttatcatct
KO927sg987	AGAP009829-RA	GAGCGACCGTTTCATAGCAACGG	GAGCGACCGTTTCATAGCAA	GCTTg	GTTT	tggtttggtggaaggagcagtatatcatcaat	gcgactggtaaggatcctagtgtttatcatct	tggtttggtggaaggagcagtatatcatcaatGAAGACgcGCTTgGAGCGACCGTTTCATAGCAAGTTTcgGTCTTCgcgactggtaaggatcctagtgtttatcatct
KO927sg988	AGAP009829-RA	ACTATGGTAAGGATGAGGAGAGG	ACTATGGTAAGGATGAGGAG	GCTTg	GTTT	tggtttggtggaaggagcagtatatcatcaat	gcgactggtaaggatcctagtgtttatcatct	tggtttggtggaaggagcagtatatcatcaatGAAGACgcGCTTgACTATGGTAAGGATGAGGAGGTTTcgGTCTTCgcgactggtaaggatcctagtgtttatcatct
KO927sg989	AGAP009829-RA	ATGTAGGAAATTACACAAGCGGG	ATGTAGGAAATTACACAAGC	GCTTg	GTTT	tggtttggtggaaggagcagtatatcatcaat	gcgactggtaaggatcctagtgtttatcatct	tggtttggtggaaggagcagtatatcatcaatGAAGACgcGCTTgATGTAGGAAATTACACAAGCGTTTcgGTCTTCgcgactggtaaggatcctagtgtttatcatct
KO927sg990	AGAP009829-RA	TCACGTTGCGTTAAGGATGGTGG	TCACGTTGCGTTAAGGATGG	GCTTg	GTTT	tggtttggtggaaggagcagtatatcatcaat	gcgactggtaaggatcctagtgtttatcatct	tggtttggtggaaggagcagtatatcatcaatGAAGACgcGCTTgTCACGTTGCGTTAAGGATGGGTTTcgGTCTTCgcgactggtaaggatcctagtgtttatcatct
KO927sg991	AGAP009844-RA	CCGCGAACTTCCCGCATCAGCGG	CCGCGAACTTCCCGCATCAG	GCTTg	GTTT	tggtttggtggaaggagcagtatatcatcaat	gcgactggtaaggatcctagtgtttatcatct	tggtttggtggaaggagcagtatatcatcaatGAAGACgcGCTTgCCGCGAACTTCCCGCATCAGGTTTcgGTCTTCgcgactggtaaggatcctagtgtttatcatct
KO927sg992	AGAP009844-RA	TGCATGTCGTACTCGGGGTGCGG	TGCATGTCGTACTCGGGGTG	GCTTg	GTTT	tggtttggtggaaggagcagtatatcatcaat	gcgactggtaaggatcctagtgtttatcatct	tggtttggtggaaggagcagtatatcatcaatGAAGACgcGCTTgTGCATGTCGTACTCGGGGTGGTTTcgGTCTTCgcgactggtaaggatcctagtgtttatcatct
KO927sg993	AGAP009844-RA	GTAGGTCAGTCGCTCAACAGTGG	GTAGGTCAGTCGCTCAACAG	GCTTg	GTTT	tggtttggtggaaggagcagtatatcatcaat	gcgactggtaaggatcctagtgtttatcatct	tggtttggtggaaggagcagtatatcatcaatGAAGACgcGCTTgGTAGGTCAGTCGCTCAACAGGTTTcgGTCTTCgcgactggtaaggatcctagtgtttatcatct
KO927sg994	AGAP009844-RA	ACTGTTGAGCGACTGACCTACGG	ACTGTTGAGCGACTGACCTA	GCTTg	GTTT	tggtttggtggaaggagcagtatatcatcaat	gcgactggtaaggatcctagtgtttatcatct	tggtttggtggaaggagcagtatatcatcaatGAAGACgcGCTTgACTGTTGAGCGACTGACCTAGTTTcgGTCTTCgcgactggtaaggatcctagtgtttatcatct
KO927sg995	AGAP009844-RA	GGAGCGAGGCGCACATCCTTGGG	GGAGCGAGGCGCACATCCTT	GCTTg	GTTT	tggtttggtggaaggagcagtatatcatcaat	gcgactggtaaggatcctagtgtttatcatct	tggtttggtggaaggagcagtatatcatcaatGAAGACgcGCTTgGGAGCGAGGCGCACATCCTTGTTTcgGTCTTCgcgactggtaaggatcctagtgtttatcatct
KO927sg996	AGAP009844-RA	TCACGTTCAATGACTACGTGCGG	TCACGTTCAATGACTACGTG	GCTTg	GTTT	tggtttggtggaaggagcagtatatcatcaat	gcgactggtaaggatcctagtgtttatcatct	tggtttggtggaaggagcagtatatcatcaatGAAGACgcGCTTgTCACGTTCAATGACTACGTGGTTTcgGTCTTCgcgactggtaaggatcctagtgtttatcatct
KO927sg997	AGAP009844-RA	CTCACAGGTCCCGGCCGTCCCGG	CTCACAGGTCCCGGCCGTCC	GCTTg	GTTT	tggtttggtggaaggagcagtatatcatcaat	gcgactggtaaggatcctagtgtttatcatct	tggtttggtggaaggagcagtatatcatcaatGAAGACgcGCTTgCTCACAGGTCCCGGCCGTCCGTTTcgGTCTTCgcgactggtaaggatcctagtgtttatcatct
KO927sg998	AGAP009844-RA	TGTTGTGCATGTCGTACTCGGGG	TGTTGTGCATGTCGTACTCG	GCTTg	GTTT	tggtttggtggaaggagcagtatatcatcaat	gcgactggtaaggatcctagtgtttatcatct	tggtttggtggaaggagcagtatatcatcaatGAAGACgcGCTTgTGTTGTGCATGTCGTACTCGGTTTcgGTCTTCgcgactggtaaggatcctagtgtttatcatct
KO927sg999	AGAP009844-RA	TGACCTACGGTAGCCCCCAACGG	TGACCTACGGTAGCCCCCAA	GCTTg	GTTT	tggtttggtggaaggagcagtatatcatcaat	gcgactggtaaggatcctagtgtttatcatct	tggtttggtggaaggagcagtatatcatcaatGAAGACgcGCTTgTGACCTACGGTAGCCCCCAAGTTTcgGTCTTCgcgactggtaaggatcctagtgtttatcatct
KO927sg1000	AGAP009844-RA	GTGCCGTTGGGGGCTACCGTAGG	GTGCCGTTGGGGGCTACCGT	GCTTg	GTTT	tggtttggtggaaggagcagtatatcatcaat	gcgactggtaaggatcctagtgtttatcatct	tggtttggtggaaggagcagtatatcatcaatGAAGACgcGCTTgGTGCCGTTGGGGGCTACCGTGTTTcgGTCTTCgcgactggtaaggatcctagtgtttatcatct
KO927sg1001	AGAP009911-RA	TTGGCACGTTCAGTCCAGCAGGG	TTGGCACGTTCAGTCCAGCA	GCTTg	GTTT	tggtttggtggaaggagcagtatatcatcaat	gcgactggtaaggatcctagtgtttatcatct	tggtttggtggaaggagcagtatatcatcaatGAAGACgcGCTTgTTGGCACGTTCAGTCCAGCAGTTTcgGTCTTCgcgactggtaaggatcctagtgtttatcatct
KO927sg1002	AGAP009911-RA	CTCCATGACGACCCTTACTCGGG	CTCCATGACGACCCTTACTC	GCTTg	GTTT	tggtttggtggaaggagcagtatatcatcaat	gcgactggtaaggatcctagtgtttatcatct	tggtttggtggaaggagcagtatatcatcaatGAAGACgcGCTTgCTCCATGACGACCCTTACTCGTTTcgGTCTTCgcgactggtaaggatcctagtgtttatcatct
KO927sg1003	AGAP009911-RA	CGCAGCTCTTGAGCGTAAGGTGG	CGCAGCTCTTGAGCGTAAGG	GCTTg	GTTT	tggtttggtggaaggagcagtatatcatcaat	gcgactggtaaggatcctagtgtttatcatct	tggtttggtggaaggagcagtatatcatcaatGAAGACgcGCTTgCGCAGCTCTTGAGCGTAAGGGTTTcgGTCTTCgcgactggtaaggatcctagtgtttatcatct
KO927sg1004	AGAP009911-RA	GCAGGGCTCTATCTATACGTTGG	GCAGGGCTCTATCTATACGT	GCTTg	GTTT	tggtttggtggaaggagcagtatatcatcaat	gcgactggtaaggatcctagtgtttatcatct	tggtttggtggaaggagcagtatatcatcaatGAAGACgcGCTTgGCAGGGCTCTATCTATACGTGTTTcgGTCTTCgcgactggtaaggatcctagtgtttatcatct
KO927sg1005	AGAP009911-RA	GAGTTGATAGAACTATCCGACGG	GAGTTGATAGAACTATCCGA	GCTTg	GTTT	tggtttggtggaaggagcagtatatcatcaat	gcgactggtaaggatcctagtgtttatcatct	tggtttggtggaaggagcagtatatcatcaatGAAGACgcGCTTgGAGTTGATAGAACTATCCGAGTTTcgGTCTTCgcgactggtaaggatcctagtgtttatcatct
KO927sg1006	AGAP009911-RA	CAGTCCAGCAGGGGAACTCTCGG	CAGTCCAGCAGGGGAACTCT	GCTTg	GTTT	tggtttggtggaaggagcagtatatcatcaat	gcgactggtaaggatcctagtgtttatcatct	tggtttggtggaaggagcagtatatcatcaatGAAGACgcGCTTgCAGTCCAGCAGGGGAACTCTGTTTcgGTCTTCgcgactggtaaggatcctagtgtttatcatct
KO927sg1007	AGAP009911-RA	GTATTACTAATCTCATCTGATGG	GTATTACTAATCTCATCTGA	GCTTg	GTTT	tggtttggtggaaggagcagtatatcatcaat	gcgactggtaaggatcctagtgtttatcatct	tggtttggtggaaggagcagtatatcatcaatGAAGACgcGCTTgGTATTACTAATCTCATCTGAGTTTcgGTCTTCgcgactggtaaggatcctagtgtttatcatct
KO927sg1008	AGAP009911-RA	TGGCACGTTCAGTCCAGCAGGGG	TGGCACGTTCAGTCCAGCAG	GCTTg	GTTT	tggtttggtggaaggagcagtatatcatcaat	gcgactggtaaggatcctagtgtttatcatct	tggtttggtggaaggagcagtatatcatcaatGAAGACgcGCTTgTGGCACGTTCAGTCCAGCAGGTTTcgGTCTTCgcgactggtaaggatcctagtgtttatcatct
KO927sg1009	AGAP009911-RA	GCATGGGAATCGACAGTAGTAGG	GCATGGGAATCGACAGTAGT	GCTTg	GTTT	tggtttggtggaaggagcagtatatcatcaat	gcgactggtaaggatcctagtgtttatcatct	tggtttggtggaaggagcagtatatcatcaatGAAGACgcGCTTgGCATGGGAATCGACAGTAGTGTTTcgGTCTTCgcgactggtaaggatcctagtgtttatcatct
KO927sg1010	AGAP009911-RA	TTCGTTGATTCTATATGTGCAGG	TTCGTTGATTCTATATGTGC	GCTTg	GTTT	tggtttggtggaaggagcagtatatcatcaat	gcgactggtaaggatcctagtgtttatcatct	tggtttggtggaaggagcagtatatcatcaatGAAGACgcGCTTgTTCGTTGATTCTATATGTGCGTTTcgGTCTTCgcgactggtaaggatcctagtgtttatcatct
KO927sg1011	AGAP009958-RA	GATAATCGCAAGGCGATCTTCGG	GATAATCGCAAGGCGATCTT	GCTTg	GTTT	tggtttggtggaaggagcagtatatcatcaat	gcgactggtaaggatcctagtgtttatcatct	tggtttggtggaaggagcagtatatcatcaatGAAGACgcGCTTgGATAATCGCAAGGCGATCTTGTTTcgGTCTTCgcgactggtaaggatcctagtgtttatcatct
KO927sg1012	AGAP009958-RA	TCCTCCGATAGTAGCAGCGATGG	TCCTCCGATAGTAGCAGCGA	GCTTg	GTTT	tggtttggtggaaggagcagtatatcatcaat	gcgactggtaaggatcctagtgtttatcatct	tggtttggtggaaggagcagtatatcatcaatGAAGACgcGCTTgTCCTCCGATAGTAGCAGCGAGTTTcgGTCTTCgcgactggtaaggatcctagtgtttatcatct
KO927sg1013	AGAP009958-RA	CACTAGCAGCTCTATTCGCTTGG	CACTAGCAGCTCTATTCGCT	GCTTg	GTTT	tggtttggtggaaggagcagtatatcatcaat	gcgactggtaaggatcctagtgtttatcatct	tggtttggtggaaggagcagtatatcatcaatGAAGACgcGCTTgCACTAGCAGCTCTATTCGCTGTTTcgGTCTTCgcgactggtaaggatcctagtgtttatcatct
KO927sg1014	AGAP009958-RA	CCTCTGTTAGCTTCCGGCTGCGG	CCTCTGTTAGCTTCCGGCTG	GCTTg	GTTT	tggtttggtggaaggagcagtatatcatcaat	gcgactggtaaggatcctagtgtttatcatct	tggtttggtggaaggagcagtatatcatcaatGAAGACgcGCTTgCCTCTGTTAGCTTCCGGCTGGTTTcgGTCTTCgcgactggtaaggatcctagtgtttatcatct
KO927sg1015	AGAP009958-RA	CGAGGTTCAGCGGCGTGTTGAGG	CGAGGTTCAGCGGCGTGTTG	GCTTg	GTTT	tggtttggtggaaggagcagtatatcatcaat	gcgactggtaaggatcctagtgtttatcatct	tggtttggtggaaggagcagtatatcatcaatGAAGACgcGCTTgCGAGGTTCAGCGGCGTGTTGGTTTcgGTCTTCgcgactggtaaggatcctagtgtttatcatct
KO927sg1016	AGAP009958-RA	GGAAGAGCTTAAAAAGCGCCAGG	GGAAGAGCTTAAAAAGCGCC	GCTTg	GTTT	tggtttggtggaaggagcagtatatcatcaat	gcgactggtaaggatcctagtgtttatcatct	tggtttggtggaaggagcagtatatcatcaatGAAGACgcGCTTgGGAAGAGCTTAAAAAGCGCCGTTTcgGTCTTCgcgactggtaaggatcctagtgtttatcatct
KO927sg1017	AGAP009958-RA	CCGCAGCCGGAAGCTAACAGAGG	CCGCAGCCGGAAGCTAACAG	GCTTg	GTTT	tggtttggtggaaggagcagtatatcatcaat	gcgactggtaaggatcctagtgtttatcatct	tggtttggtggaaggagcagtatatcatcaatGAAGACgcGCTTgCCGCAGCCGGAAGCTAACAGGTTTcgGTCTTCgcgactggtaaggatcctagtgtttatcatct
KO927sg1018	AGAP009958-RA	AAGGGAGCAAGCTCGCGAAGAGG	AAGGGAGCAAGCTCGCGAAG	GCTTg	GTTT	tggtttggtggaaggagcagtatatcatcaat	gcgactggtaaggatcctagtgtttatcatct	tggtttggtggaaggagcagtatatcatcaatGAAGACgcGCTTgAAGGGAGCAAGCTCGCGAAGGTTTcgGTCTTCgcgactggtaaggatcctagtgtttatcatct
KO927sg1019	AGAP009958-RA	GAAGAGCAAAAGATGATCCTGGG	GAAGAGCAAAAGATGATCCT	GCTTg	GTTT	tggtttggtggaaggagcagtatatcatcaat	gcgactggtaaggatcctagtgtttatcatct	tggtttggtggaaggagcagtatatcatcaatGAAGACgcGCTTgGAAGAGCAAAAGATGATCCTGTTTcgGTCTTCgcgactggtaaggatcctagtgtttatcatct
KO927sg1020	AGAP009958-RA	CGAGGAGGCGCAACGCAAGTTGG	CGAGGAGGCGCAACGCAAGT	GCTTg	GTTT	tggtttggtggaaggagcagtatatcatcaat	gcgactggtaaggatcctagtgtttatcatct	tggtttggtggaaggagcagtatatcatcaatGAAGACgcGCTTgCGAGGAGGCGCAACGCAAGTGTTTcgGTCTTCgcgactggtaaggatcctagtgtttatcatct
KO927sg1021	AGAP010041-RA	GGCTCGGGCATAAACACCCACGG	GGCTCGGGCATAAACACCCA	GCTTg	GTTT	tggtttggtggaaggagcagtatatcatcaat	gcgactggtaaggatcctagtgtttatcatct	tggtttggtggaaggagcagtatatcatcaatGAAGACgcGCTTgGGCTCGGGCATAAACACCCAGTTTcgGTCTTCgcgactggtaaggatcctagtgtttatcatct
KO927sg1022	AGAP010041-RA	CGTACATGGACAACAGCCCGTGG	CGTACATGGACAACAGCCCG	GCTTg	GTTT	tggtttggtggaaggagcagtatatcatcaat	gcgactggtaaggatcctagtgtttatcatct	tggtttggtggaaggagcagtatatcatcaatGAAGACgcGCTTgCGTACATGGACAACAGCCCGGTTTcgGTCTTCgcgactggtaaggatcctagtgtttatcatct
KO927sg1023	AGAP010041-RA	TCGGGCTAGCGTAATCTACCTGG	TCGGGCTAGCGTAATCTACC	GCTTg	GTTT	tggtttggtggaaggagcagtatatcatcaat	gcgactggtaaggatcctagtgtttatcatct	tggtttggtggaaggagcagtatatcatcaatGAAGACgcGCTTgTCGGGCTAGCGTAATCTACCGTTTcgGTCTTCgcgactggtaaggatcctagtgtttatcatct
KO927sg1024	AGAP010041-RA	AATCGCCCCTACGACATATTTGG	AATCGCCCCTACGACATATT	GCTTg	GTTT	tggtttggtggaaggagcagtatatcatcaat	gcgactggtaaggatcctagtgtttatcatct	tggtttggtggaaggagcagtatatcatcaatGAAGACgcGCTTgAATCGCCCCTACGACATATTGTTTcgGTCTTCgcgactggtaaggatcctagtgtttatcatct
KO927sg1025	AGAP010041-RA	CCTACGACATATTTGGAACGTGG	CCTACGACATATTTGGAACG	GCTTg	GTTT	tggtttggtggaaggagcagtatatcatcaat	gcgactggtaaggatcctagtgtttatcatct	tggtttggtggaaggagcagtatatcatcaatGAAGACgcGCTTgCCTACGACATATTTGGAACGGTTTcgGTCTTCgcgactggtaaggatcctagtgtttatcatct
KO927sg1026	AGAP010041-RA	GGAGTCTTACTACGAATCCTCGG	GGAGTCTTACTACGAATCCT	GCTTg	GTTT	tggtttggtggaaggagcagtatatcatcaat	gcgactggtaaggatcctagtgtttatcatct	tggtttggtggaaggagcagtatatcatcaatGAAGACgcGCTTgGGAGTCTTACTACGAATCCTGTTTcgGTCTTCgcgactggtaaggatcctagtgtttatcatct
KO927sg1027	AGAP010041-RA	AGTAAGACTCCTCATACTCCTGG	AGTAAGACTCCTCATACTCC	GCTTg	GTTT	tggtttggtggaaggagcagtatatcatcaat	gcgactggtaaggatcctagtgtttatcatct	tggtttggtggaaggagcagtatatcatcaatGAAGACgcGCTTgAGTAAGACTCCTCATACTCCGTTTcgGTCTTCgcgactggtaaggatcctagtgtttatcatct
KO927sg1028	AGAP010041-RA	CAAAGCCTATACACCCAATACGG	CAAAGCCTATACACCCAATA	GCTTg	GTTT	tggtttggtggaaggagcagtatatcatcaat	gcgactggtaaggatcctagtgtttatcatct	tggtttggtggaaggagcagtatatcatcaatGAAGACgcGCTTgCAAAGCCTATACACCCAATAGTTTcgGTCTTCgcgactggtaaggatcctagtgtttatcatct
KO927sg1029	AGAP010041-RA	TTGTACATCTGGCTACGTACTGG	TTGTACATCTGGCTACGTAC	GCTTg	GTTT	tggtttggtggaaggagcagtatatcatcaat	gcgactggtaaggatcctagtgtttatcatct	tggtttggtggaaggagcagtatatcatcaatGAAGACgcGCTTgTTGTACATCTGGCTACGTACGTTTcgGTCTTCgcgactggtaaggatcctagtgtttatcatct
KO927sg1030	AGAP010041-RA	AGAATTTCGCCAGGAGTATGAGG	AGAATTTCGCCAGGAGTATG	GCTTg	GTTT	tggtttggtggaaggagcagtatatcatcaat	gcgactggtaaggatcctagtgtttatcatct	tggtttggtggaaggagcagtatatcatcaatGAAGACgcGCTTgAGAATTTCGCCAGGAGTATGGTTTcgGTCTTCgcgactggtaaggatcctagtgtttatcatct
KO927sg1031	AGAP010042-RA	GCGCTGGATTGCCTGGGGTGTGG	GCGCTGGATTGCCTGGGGTG	GCTTg	GTTT	tggtttggtggaaggagcagtatatcatcaat	gcgactggtaaggatcctagtgtttatcatct	tggtttggtggaaggagcagtatatcatcaatGAAGACgcGCTTgGCGCTGGATTGCCTGGGGTGGTTTcgGTCTTCgcgactggtaaggatcctagtgtttatcatct
KO927sg1032	AGAP010042-RA	TGTACGGTATCCCGTCACAGTGG	TGTACGGTATCCCGTCACAG	GCTTg	GTTT	tggtttggtggaaggagcagtatatcatcaat	gcgactggtaaggatcctagtgtttatcatct	tggtttggtggaaggagcagtatatcatcaatGAAGACgcGCTTgTGTACGGTATCCCGTCACAGGTTTcgGTCTTCgcgactggtaaggatcctagtgtttatcatct
KO927sg1033	AGAP010042-RA	CCGTGTCCTCTTGACAGACCGGG	CCGTGTCCTCTTGACAGACC	GCTTg	GTTT	tggtttggtggaaggagcagtatatcatcaat	gcgactggtaaggatcctagtgtttatcatct	tggtttggtggaaggagcagtatatcatcaatGAAGACgcGCTTgCCGTGTCCTCTTGACAGACCGTTTcgGTCTTCgcgactggtaaggatcctagtgtttatcatct
KO927sg1034	AGAP010042-RA	GGAAGTCAACCAAGTCTCTGTGG	GGAAGTCAACCAAGTCTCTG	GCTTg	GTTT	tggtttggtggaaggagcagtatatcatcaat	gcgactggtaaggatcctagtgtttatcatct	tggtttggtggaaggagcagtatatcatcaatGAAGACgcGCTTgGGAAGTCAACCAAGTCTCTGGTTTcgGTCTTCgcgactggtaaggatcctagtgtttatcatct
KO927sg1035	AGAP010042-RA	AGCTCTGTGGCATATCCTGCTGG	AGCTCTGTGGCATATCCTGC	GCTTg	GTTT	tggtttggtggaaggagcagtatatcatcaat	gcgactggtaaggatcctagtgtttatcatct	tggtttggtggaaggagcagtatatcatcaatGAAGACgcGCTTgAGCTCTGTGGCATATCCTGCGTTTcgGTCTTCgcgactggtaaggatcctagtgtttatcatct
KO927sg1036	AGAP010042-RA	CAGGAAGGTGATGTATCCGCTGG	CAGGAAGGTGATGTATCCGC	GCTTg	GTTT	tggtttggtggaaggagcagtatatcatcaat	gcgactggtaaggatcctagtgtttatcatct	tggtttggtggaaggagcagtatatcatcaatGAAGACgcGCTTgCAGGAAGGTGATGTATCCGCGTTTcgGTCTTCgcgactggtaaggatcctagtgtttatcatct
KO927sg1037	AGAP010042-RA	ATATAATTATGCCGGATATCAGG	ATATAATTATGCCGGATATC	GCTTg	GTTT	tggtttggtggaaggagcagtatatcatcaat	gcgactggtaaggatcctagtgtttatcatct	tggtttggtggaaggagcagtatatcatcaatGAAGACgcGCTTgATATAATTATGCCGGATATCGTTTcgGTCTTCgcgactggtaaggatcctagtgtttatcatct
KO927sg1038	AGAP010042-RA	ATCCTTTGAGGCATGCGCCAGGG	ATCCTTTGAGGCATGCGCCA	GCTTg	GTTT	tggtttggtggaaggagcagtatatcatcaat	gcgactggtaaggatcctagtgtttatcatct	tggtttggtggaaggagcagtatatcatcaatGAAGACgcGCTTgATCCTTTGAGGCATGCGCCAGTTTcgGTCTTCgcgactggtaaggatcctagtgtttatcatct
KO927sg1039	AGAP010042-RA	GGGCTGGGTTGTATAGAAAGTGG	GGGCTGGGTTGTATAGAAAG	GCTTg	GTTT	tggtttggtggaaggagcagtatatcatcaat	gcgactggtaaggatcctagtgtttatcatct	tggtttggtggaaggagcagtatatcatcaatGAAGACgcGCTTgGGGCTGGGTTGTATAGAAAGGTTTcgGTCTTCgcgactggtaaggatcctagtgtttatcatct
KO927sg1040	AGAP010042-RA	ATTCCTGGCCCGATTATCTACGG	ATTCCTGGCCCGATTATCTA	GCTTg	GTTT	tggtttggtggaaggagcagtatatcatcaat	gcgactggtaaggatcctagtgtttatcatct	tggtttggtggaaggagcagtatatcatcaatGAAGACgcGCTTgATTCCTGGCCCGATTATCTAGTTTcgGTCTTCgcgactggtaaggatcctagtgtttatcatct
KO927sg1041	AGAP010043-RA	CACCTTACCAGTCAGGCCCGAGG	CACCTTACCAGTCAGGCCCG	GCTTg	GTTT	tggtttggtggaaggagcagtatatcatcaat	gcgactggtaaggatcctagtgtttatcatct	tggtttggtggaaggagcagtatatcatcaatGAAGACgcGCTTgCACCTTACCAGTCAGGCCCGGTTTcgGTCTTCgcgactggtaaggatcctagtgtttatcatct
KO927sg1042	AGAP010043-RA	GCCTGGAACAGCCATCTATCAGG	GCCTGGAACAGCCATCTATC	GCTTg	GTTT	tggtttggtggaaggagcagtatatcatcaat	gcgactggtaaggatcctagtgtttatcatct	tggtttggtggaaggagcagtatatcatcaatGAAGACgcGCTTgGCCTGGAACAGCCATCTATCGTTTcgGTCTTCgcgactggtaaggatcctagtgtttatcatct
KO927sg1043	AGAP010043-RA	CGGGAGCTCGCCTGGGCTTTCGG	CGGGAGCTCGCCTGGGCTTT	GCTTg	GTTT	tggtttggtggaaggagcagtatatcatcaat	gcgactggtaaggatcctagtgtttatcatct	tggtttggtggaaggagcagtatatcatcaatGAAGACgcGCTTgCGGGAGCTCGCCTGGGCTTTGTTTcgGTCTTCgcgactggtaaggatcctagtgtttatcatct
KO927sg1044	AGAP010043-RA	TGGAACAGCCATCTATCAGGTGG	TGGAACAGCCATCTATCAGG	GCTTg	GTTT	tggtttggtggaaggagcagtatatcatcaat	gcgactggtaaggatcctagtgtttatcatct	tggtttggtggaaggagcagtatatcatcaatGAAGACgcGCTTgTGGAACAGCCATCTATCAGGGTTTcgGTCTTCgcgactggtaaggatcctagtgtttatcatct
KO927sg1045	AGAP010043-RA	TTGCGTTCGAGAAATGTCTCGGG	TTGCGTTCGAGAAATGTCTC	GCTTg	GTTT	tggtttggtggaaggagcagtatatcatcaat	gcgactggtaaggatcctagtgtttatcatct	tggtttggtggaaggagcagtatatcatcaatGAAGACgcGCTTgTTGCGTTCGAGAAATGTCTCGTTTcgGTCTTCgcgactggtaaggatcctagtgtttatcatct
KO927sg1046	AGAP010043-RA	GTTGCGTTCGAGAAATGTCTCGG	GTTGCGTTCGAGAAATGTCT	GCTTg	GTTT	tggtttggtggaaggagcagtatatcatcaat	gcgactggtaaggatcctagtgtttatcatct	tggtttggtggaaggagcagtatatcatcaatGAAGACgcGCTTgGTTGCGTTCGAGAAATGTCTGTTTcgGTCTTCgcgactggtaaggatcctagtgtttatcatct
KO927sg1047	AGAP010043-RA	GGGAGCTCGCCTGGGCTTTCGGG	GGGAGCTCGCCTGGGCTTTC	GCTTg	GTTT	tggtttggtggaaggagcagtatatcatcaat	gcgactggtaaggatcctagtgtttatcatct	tggtttggtggaaggagcagtatatcatcaatGAAGACgcGCTTgGGGAGCTCGCCTGGGCTTTCGTTTcgGTCTTCgcgactggtaaggatcctagtgtttatcatct
KO927sg1048	AGAP010043-RA	GTTATTCAAGGGCATCAATTCGG	GTTATTCAAGGGCATCAATT	GCTTg	GTTT	tggtttggtggaaggagcagtatatcatcaat	gcgactggtaaggatcctagtgtttatcatct	tggtttggtggaaggagcagtatatcatcaatGAAGACgcGCTTgGTTATTCAAGGGCATCAATTGTTTcgGTCTTCgcgactggtaaggatcctagtgtttatcatct
KO927sg1049	AGAP010043-RA	CTGCACGAGACGCCGACGTTTGG	CTGCACGAGACGCCGACGTT	GCTTg	GTTT	tggtttggtggaaggagcagtatatcatcaat	gcgactggtaaggatcctagtgtttatcatct	tggtttggtggaaggagcagtatatcatcaatGAAGACgcGCTTgCTGCACGAGACGCCGACGTTGTTTcgGTCTTCgcgactggtaaggatcctagtgtttatcatct
KO927sg1050	AGAP010043-RA	GAGACGGTCTCTTCTCTCCTAGG	GAGACGGTCTCTTCTCTCCT	GCTTg	GTTT	tggtttggtggaaggagcagtatatcatcaat	gcgactggtaaggatcctagtgtttatcatct	tggtttggtggaaggagcagtatatcatcaatGAAGACgcGCTTgGAGACGGTCTCTTCTCTCCTGTTTcgGTCTTCgcgactggtaaggatcctagtgtttatcatct
KO927sg1051	AGAP010147-RF	TCTTGCTGAGACGCTCATCACGG	TCTTGCTGAGACGCTCATCA	GCTTg	GTTT	tggtttggtggaaggagcagtatatcatcaat	gcgactggtaaggatcctagtgtttatcatct	tggtttggtggaaggagcagtatatcatcaatGAAGACgcGCTTgTCTTGCTGAGACGCTCATCAGTTTcgGTCTTCgcgactggtaaggatcctagtgtttatcatct
KO927sg1052	AGAP010147-RF	CCGAAGCCACCAGTTCAGGTCGG	CCGAAGCCACCAGTTCAGGT	GCTTg	GTTT	tggtttggtggaaggagcagtatatcatcaat	gcgactggtaaggatcctagtgtttatcatct	tggtttggtggaaggagcagtatatcatcaatGAAGACgcGCTTgCCGAAGCCACCAGTTCAGGTGTTTcgGTCTTCgcgactggtaaggatcctagtgtttatcatct
KO927sg1053	AGAP010147-RF	ACGACCCATGTGCATGACAGCGG	ACGACCCATGTGCATGACAG	GCTTg	GTTT	tggtttggtggaaggagcagtatatcatcaat	gcgactggtaaggatcctagtgtttatcatct	tggtttggtggaaggagcagtatatcatcaatGAAGACgcGCTTgACGACCCATGTGCATGACAGGTTTcgGTCTTCgcgactggtaaggatcctagtgtttatcatct
KO927sg1054	AGAP010147-RF	TGACGGATCCAGACATAATCTGG	TGACGGATCCAGACATAATC	GCTTg	GTTT	tggtttggtggaaggagcagtatatcatcaat	gcgactggtaaggatcctagtgtttatcatct	tggtttggtggaaggagcagtatatcatcaatGAAGACgcGCTTgTGACGGATCCAGACATAATCGTTTcgGTCTTCgcgactggtaaggatcctagtgtttatcatct
KO927sg1055	AGAP010147-RF	GGCATCAACCATAGCCTTCTTGG	GGCATCAACCATAGCCTTCT	GCTTg	GTTT	tggtttggtggaaggagcagtatatcatcaat	gcgactggtaaggatcctagtgtttatcatct	tggtttggtggaaggagcagtatatcatcaatGAAGACgcGCTTgGGCATCAACCATAGCCTTCTGTTTcgGTCTTCgcgactggtaaggatcctagtgtttatcatct
KO927sg1056	AGAP010147-RF	AGAATCGACAGGATACCCATGGG	AGAATCGACAGGATACCCAT	GCTTg	GTTT	tggtttggtggaaggagcagtatatcatcaat	gcgactggtaaggatcctagtgtttatcatct	tggtttggtggaaggagcagtatatcatcaatGAAGACgcGCTTgAGAATCGACAGGATACCCATGTTTcgGTCTTCgcgactggtaaggatcctagtgtttatcatct
KO927sg1057	AGAP010147-RF	ACCCATGTGCATGACAGCGGAGG	ACCCATGTGCATGACAGCGG	GCTTg	GTTT	tggtttggtggaaggagcagtatatcatcaat	gcgactggtaaggatcctagtgtttatcatct	tggtttggtggaaggagcagtatatcatcaatGAAGACgcGCTTgACCCATGTGCATGACAGCGGGTTTcgGTCTTCgcgactggtaaggatcctagtgtttatcatct
KO927sg1058	AGAP010147-RF	CCTTACGCGACAGGTAACCGCGG	CCTTACGCGACAGGTAACCG	GCTTg	GTTT	tggtttggtggaaggagcagtatatcatcaat	gcgactggtaaggatcctagtgtttatcatct	tggtttggtggaaggagcagtatatcatcaatGAAGACgcGCTTgCCTTACGCGACAGGTAACCGGTTTcgGTCTTCgcgactggtaaggatcctagtgtttatcatct
KO927sg1059	AGAP010147-RF	ACCTCCGCTGTCATGCACATGGG	ACCTCCGCTGTCATGCACAT	GCTTg	GTTT	tggtttggtggaaggagcagtatatcatcaat	gcgactggtaaggatcctagtgtttatcatct	tggtttggtggaaggagcagtatatcatcaatGAAGACgcGCTTgACCTCCGCTGTCATGCACATGTTTcgGTCTTCgcgactggtaaggatcctagtgtttatcatct
KO927sg1060	AGAP010147-RF	CCTCAAGTACGGGATTAGTCTGG	CCTCAAGTACGGGATTAGTC	GCTTg	GTTT	tggtttggtggaaggagcagtatatcatcaat	gcgactggtaaggatcctagtgtttatcatct	tggtttggtggaaggagcagtatatcatcaatGAAGACgcGCTTgCCTCAAGTACGGGATTAGTCGTTTcgGTCTTCgcgactggtaaggatcctagtgtttatcatct
KO927sg1061	AGAP010206-RA	GTCGAATAAGAACACCGCCGAGG	GTCGAATAAGAACACCGCCG	GCTTg	GTTT	tggtttggtggaaggagcagtatatcatcaat	gcgactggtaaggatcctagtgtttatcatct	tggtttggtggaaggagcagtatatcatcaatGAAGACgcGCTTgGTCGAATAAGAACACCGCCGGTTTcgGTCTTCgcgactggtaaggatcctagtgtttatcatct
KO927sg1062	AGAP010206-RA	GCACACCAGGTGGTACAACTGGG	GCACACCAGGTGGTACAACT	GCTTg	GTTT	tggtttggtggaaggagcagtatatcatcaat	gcgactggtaaggatcctagtgtttatcatct	tggtttggtggaaggagcagtatatcatcaatGAAGACgcGCTTgGCACACCAGGTGGTACAACTGTTTcgGTCTTCgcgactggtaaggatcctagtgtttatcatct
KO927sg1063	AGAP010206-RA	GCTGCTGAATTCACAGGTGGAGG	GCTGCTGAATTCACAGGTGG	GCTTg	GTTT	tggtttggtggaaggagcagtatatcatcaat	gcgactggtaaggatcctagtgtttatcatct	tggtttggtggaaggagcagtatatcatcaatGAAGACgcGCTTgGCTGCTGAATTCACAGGTGGGTTTcgGTCTTCgcgactggtaaggatcctagtgtttatcatct
KO927sg1064	AGAP010206-RA	CGGCGGAACTAGAAACCTTGCGG	CGGCGGAACTAGAAACCTTG	GCTTg	GTTT	tggtttggtggaaggagcagtatatcatcaat	gcgactggtaaggatcctagtgtttatcatct	tggtttggtggaaggagcagtatatcatcaatGAAGACgcGCTTgCGGCGGAACTAGAAACCTTGGTTTcgGTCTTCgcgactggtaaggatcctagtgtttatcatct
KO927sg1065	AGAP010206-RA	AGCCCTTCTGCAATTCAGCCAGG	AGCCCTTCTGCAATTCAGCC	GCTTg	GTTT	tggtttggtggaaggagcagtatatcatcaat	gcgactggtaaggatcctagtgtttatcatct	tggtttggtggaaggagcagtatatcatcaatGAAGACgcGCTTgAGCCCTTCTGCAATTCAGCCGTTTcgGTCTTCgcgactggtaaggatcctagtgtttatcatct
KO927sg1066	AGAP010206-RA	ACGGAGAAGAGCGTTCTATCAGG	ACGGAGAAGAGCGTTCTATC	GCTTg	GTTT	tggtttggtggaaggagcagtatatcatcaat	gcgactggtaaggatcctagtgtttatcatct	tggtttggtggaaggagcagtatatcatcaatGAAGACgcGCTTgACGGAGAAGAGCGTTCTATCGTTTcgGTCTTCgcgactggtaaggatcctagtgtttatcatct
KO927sg1067	AGAP010206-RA	AAGGCGCTAAGCACGAAATCCGG	AAGGCGCTAAGCACGAAATC	GCTTg	GTTT	tggtttggtggaaggagcagtatatcatcaat	gcgactggtaaggatcctagtgtttatcatct	tggtttggtggaaggagcagtatatcatcaatGAAGACgcGCTTgAAGGCGCTAAGCACGAAATCGTTTcgGTCTTCgcgactggtaaggatcctagtgtttatcatct
KO927sg1068	AGAP010206-RA	AGATCGCCCTTTGTGCCATCGGG	AGATCGCCCTTTGTGCCATC	GCTTg	GTTT	tggtttggtggaaggagcagtatatcatcaat	gcgactggtaaggatcctagtgtttatcatct	tggtttggtggaaggagcagtatatcatcaatGAAGACgcGCTTgAGATCGCCCTTTGTGCCATCGTTTcgGTCTTCgcgactggtaaggatcctagtgtttatcatct
KO927sg1069	AGAP010206-RA	TACATCGCCCGAGGATGTAGCGG	TACATCGCCCGAGGATGTAG	GCTTg	GTTT	tggtttggtggaaggagcagtatatcatcaat	gcgactggtaaggatcctagtgtttatcatct	tggtttggtggaaggagcagtatatcatcaatGAAGACgcGCTTgTACATCGCCCGAGGATGTAGGTTTcgGTCTTCgcgactggtaaggatcctagtgtttatcatct
KO927sg1070	AGAP010206-RA	GTACTTCTGTCGGAAGCGATGGG	GTACTTCTGTCGGAAGCGAT	GCTTg	GTTT	tggtttggtggaaggagcagtatatcatcaat	gcgactggtaaggatcctagtgtttatcatct	tggtttggtggaaggagcagtatatcatcaatGAAGACgcGCTTgGTACTTCTGTCGGAAGCGATGTTTcgGTCTTCgcgactggtaaggatcctagtgtttatcatct
KO927sg1071	AGAP010226-RA	GGTATGGAGTAGCACTCCTAAGG	GGTATGGAGTAGCACTCCTA	GCTTg	GTTT	tggtttggtggaaggagcagtatatcatcaat	gcgactggtaaggatcctagtgtttatcatct	tggtttggtggaaggagcagtatatcatcaatGAAGACgcGCTTgGGTATGGAGTAGCACTCCTAGTTTcgGTCTTCgcgactggtaaggatcctagtgtttatcatct
KO927sg1072	AGAP010226-RA	ATTTACCGGTTAGTTACGTACGG	ATTTACCGGTTAGTTACGTA	GCTTg	GTTT	tggtttggtggaaggagcagtatatcatcaat	gcgactggtaaggatcctagtgtttatcatct	tggtttggtggaaggagcagtatatcatcaatGAAGACgcGCTTgATTTACCGGTTAGTTACGTAGTTTcgGTCTTCgcgactggtaaggatcctagtgtttatcatct
KO927sg1073	AGAP010226-RA	TTCAACCGTACGTAACTAACCGG	TTCAACCGTACGTAACTAAC	GCTTg	GTTT	tggtttggtggaaggagcagtatatcatcaat	gcgactggtaaggatcctagtgtttatcatct	tggtttggtggaaggagcagtatatcatcaatGAAGACgcGCTTgTTCAACCGTACGTAACTAACGTTTcgGTCTTCgcgactggtaaggatcctagtgtttatcatct
KO927sg1074	AGAP010226-RA	TGGCAATGGCTCTGTCAATAGGG	TGGCAATGGCTCTGTCAATA	GCTTg	GTTT	tggtttggtggaaggagcagtatatcatcaat	gcgactggtaaggatcctagtgtttatcatct	tggtttggtggaaggagcagtatatcatcaatGAAGACgcGCTTgTGGCAATGGCTCTGTCAATAGTTTcgGTCTTCgcgactggtaaggatcctagtgtttatcatct
KO927sg1075	AGAP010226-RA	TGACAGAGCCATTGCCATTTGGG	TGACAGAGCCATTGCCATTT	GCTTg	GTTT	tggtttggtggaaggagcagtatatcatcaat	gcgactggtaaggatcctagtgtttatcatct	tggtttggtggaaggagcagtatatcatcaatGAAGACgcGCTTgTGACAGAGCCATTGCCATTTGTTTcgGTCTTCgcgactggtaaggatcctagtgtttatcatct
KO927sg1076	AGAP010226-RA	ATGGCAATGGCTCTGTCAATAGG	ATGGCAATGGCTCTGTCAAT	GCTTg	GTTT	tggtttggtggaaggagcagtatatcatcaat	gcgactggtaaggatcctagtgtttatcatct	tggtttggtggaaggagcagtatatcatcaatGAAGACgcGCTTgATGGCAATGGCTCTGTCAATGTTTcgGTCTTCgcgactggtaaggatcctagtgtttatcatct
KO927sg1077	AGAP010226-RA	TTCGTTAACCTAACATTTACCGG	TTCGTTAACCTAACATTTAC	GCTTg	GTTT	tggtttggtggaaggagcagtatatcatcaat	gcgactggtaaggatcctagtgtttatcatct	tggtttggtggaaggagcagtatatcatcaatGAAGACgcGCTTgTTCGTTAACCTAACATTTACGTTTcgGTCTTCgcgactggtaaggatcctagtgtttatcatct
KO927sg1078	AGAP010226-RA	TTGACAGAGCCATTGCCATTTGG	TTGACAGAGCCATTGCCATT	GCTTg	GTTT	tggtttggtggaaggagcagtatatcatcaat	gcgactggtaaggatcctagtgtttatcatct	tggtttggtggaaggagcagtatatcatcaatGAAGACgcGCTTgTTGACAGAGCCATTGCCATTGTTTcgGTCTTCgcgactggtaaggatcctagtgtttatcatct
KO927sg1079	AGAP010226-RA	TGTTAGGTTAACGAAGCGGACGG	TGTTAGGTTAACGAAGCGGA	GCTTg	GTTT	tggtttggtggaaggagcagtatatcatcaat	gcgactggtaaggatcctagtgtttatcatct	tggtttggtggaaggagcagtatatcatcaatGAAGACgcGCTTgTGTTAGGTTAACGAAGCGGAGTTTcgGTCTTCgcgactggtaaggatcctagtgtttatcatct
KO927sg1080	AGAP010226-RA	GTAACTAACCGGTAAATGTTAGG	GTAACTAACCGGTAAATGTT	GCTTg	GTTT	tggtttggtggaaggagcagtatatcatcaat	gcgactggtaaggatcctagtgtttatcatct	tggtttggtggaaggagcagtatatcatcaatGAAGACgcGCTTgGTAACTAACCGGTAAATGTTGTTTcgGTCTTCgcgactggtaaggatcctagtgtttatcatct
KO927sg1081	AGAP010479-RA	GCCCTTGCCCAAGTAGCGACTGG	GCCCTTGCCCAAGTAGCGAC	GCTTg	GTTT	tggtttggtggaaggagcagtatatcatcaat	gcgactggtaaggatcctagtgtttatcatct	tggtttggtggaaggagcagtatatcatcaatGAAGACgcGCTTgGCCCTTGCCCAAGTAGCGACGTTTcgGTCTTCgcgactggtaaggatcctagtgtttatcatct
KO927sg1082	AGAP010479-RA	CTGATCAACGTACTTGTAGGCGG	CTGATCAACGTACTTGTAGG	GCTTg	GTTT	tggtttggtggaaggagcagtatatcatcaat	gcgactggtaaggatcctagtgtttatcatct	tggtttggtggaaggagcagtatatcatcaatGAAGACgcGCTTgCTGATCAACGTACTTGTAGGGTTTcgGTCTTCgcgactggtaaggatcctagtgtttatcatct
KO927sg1083	AGAP010479-RA	AACGTTCCATAGGCCAGAATCGG	AACGTTCCATAGGCCAGAAT	GCTTg	GTTT	tggtttggtggaaggagcagtatatcatcaat	gcgactggtaaggatcctagtgtttatcatct	tggtttggtggaaggagcagtatatcatcaatGAAGACgcGCTTgAACGTTCCATAGGCCAGAATGTTTcgGTCTTCgcgactggtaaggatcctagtgtttatcatct
KO927sg1084	AGAP010479-RA	GTCCAGTCGCTACTTGGGCAAGG	GTCCAGTCGCTACTTGGGCA	GCTTg	GTTT	tggtttggtggaaggagcagtatatcatcaat	gcgactggtaaggatcctagtgtttatcatct	tggtttggtggaaggagcagtatatcatcaatGAAGACgcGCTTgGTCCAGTCGCTACTTGGGCAGTTTcgGTCTTCgcgactggtaaggatcctagtgtttatcatct
KO927sg1085	AGAP010479-RA	TGATCAACGTACTTGTAGGCGGG	TGATCAACGTACTTGTAGGC	GCTTg	GTTT	tggtttggtggaaggagcagtatatcatcaat	gcgactggtaaggatcctagtgtttatcatct	tggtttggtggaaggagcagtatatcatcaatGAAGACgcGCTTgTGATCAACGTACTTGTAGGCGTTTcgGTCTTCgcgactggtaaggatcctagtgtttatcatct
KO927sg1086	AGAP010479-RA	CTGCGTTCTAACTCGATTAATGG	CTGCGTTCTAACTCGATTAA	GCTTg	GTTT	tggtttggtggaaggagcagtatatcatcaat	gcgactggtaaggatcctagtgtttatcatct	tggtttggtggaaggagcagtatatcatcaatGAAGACgcGCTTgCTGCGTTCTAACTCGATTAAGTTTcgGTCTTCgcgactggtaaggatcctagtgtttatcatct
KO927sg1087	AGAP010479-RA	ATTCCGCTATCGGTGTACCGCGG	ATTCCGCTATCGGTGTACCG	GCTTg	GTTT	tggtttggtggaaggagcagtatatcatcaat	gcgactggtaaggatcctagtgtttatcatct	tggtttggtggaaggagcagtatatcatcaatGAAGACgcGCTTgATTCCGCTATCGGTGTACCGGTTTcgGTCTTCgcgactggtaaggatcctagtgtttatcatct
KO927sg1088	AGAP010479-RA	TACGTCATAGCTGCAGTACTCGG	TACGTCATAGCTGCAGTACT	GCTTg	GTTT	tggtttggtggaaggagcagtatatcatcaat	gcgactggtaaggatcctagtgtttatcatct	tggtttggtggaaggagcagtatatcatcaatGAAGACgcGCTTgTACGTCATAGCTGCAGTACTGTTTcgGTCTTCgcgactggtaaggatcctagtgtttatcatct
KO927sg1089	AGAP010479-RA	ATGACGAACGATTAATCCTAGGG	ATGACGAACGATTAATCCTA	GCTTg	GTTT	tggtttggtggaaggagcagtatatcatcaat	gcgactggtaaggatcctagtgtttatcatct	tggtttggtggaaggagcagtatatcatcaatGAAGACgcGCTTgATGACGAACGATTAATCCTAGTTTcgGTCTTCgcgactggtaaggatcctagtgtttatcatct
KO927sg1090	AGAP010479-RA	GGATTGTCCAGTCGCTACTTGGG	GGATTGTCCAGTCGCTACTT	GCTTg	GTTT	tggtttggtggaaggagcagtatatcatcaat	gcgactggtaaggatcctagtgtttatcatct	tggtttggtggaaggagcagtatatcatcaatGAAGACgcGCTTgGGATTGTCCAGTCGCTACTTGTTTcgGTCTTCgcgactggtaaggatcctagtgtttatcatct
KO927sg1091	AGAP010679-RA	TCTGTACAGCCGCATGACACAGG	TCTGTACAGCCGCATGACAC	GCTTg	GTTT	tggtttggtggaaggagcagtatatcatcaat	gcgactggtaaggatcctagtgtttatcatct	tggtttggtggaaggagcagtatatcatcaatGAAGACgcGCTTgTCTGTACAGCCGCATGACACGTTTcgGTCTTCgcgactggtaaggatcctagtgtttatcatct
KO927sg1092	AGAP010679-RA	CCAGGTACTTTGCCACACACCGG	CCAGGTACTTTGCCACACAC	GCTTg	GTTT	tggtttggtggaaggagcagtatatcatcaat	gcgactggtaaggatcctagtgtttatcatct	tggtttggtggaaggagcagtatatcatcaatGAAGACgcGCTTgCCAGGTACTTTGCCACACACGTTTcgGTCTTCgcgactggtaaggatcctagtgtttatcatct
KO927sg1093	AGAP010679-RA	GGCAATGTCAGCGCAGGACGAGG	GGCAATGTCAGCGCAGGACG	GCTTg	GTTT	tggtttggtggaaggagcagtatatcatcaat	gcgactggtaaggatcctagtgtttatcatct	tggtttggtggaaggagcagtatatcatcaatGAAGACgcGCTTgGGCAATGTCAGCGCAGGACGGTTTcgGTCTTCgcgactggtaaggatcctagtgtttatcatct
KO927sg1094	AGAP010679-RA	CTGGAGGTGCACGAACGCATCGG	CTGGAGGTGCACGAACGCAT	GCTTg	GTTT	tggtttggtggaaggagcagtatatcatcaat	gcgactggtaaggatcctagtgtttatcatct	tggtttggtggaaggagcagtatatcatcaatGAAGACgcGCTTgCTGGAGGTGCACGAACGCATGTTTcgGTCTTCgcgactggtaaggatcctagtgtttatcatct
KO927sg1095	AGAP010679-RA	CGATGCGTTCGTGCACCTCCAGG	CGATGCGTTCGTGCACCTCC	GCTTg	GTTT	tggtttggtggaaggagcagtatatcatcaat	gcgactggtaaggatcctagtgtttatcatct	tggtttggtggaaggagcagtatatcatcaatGAAGACgcGCTTgCGATGCGTTCGTGCACCTCCGTTTcgGTCTTCgcgactggtaaggatcctagtgtttatcatct
KO927sg1096	AGAP010679-RA	AGCTCCGAGTCGGCATACTTTGG	AGCTCCGAGTCGGCATACTT	GCTTg	GTTT	tggtttggtggaaggagcagtatatcatcaat	gcgactggtaaggatcctagtgtttatcatct	tggtttggtggaaggagcagtatatcatcaatGAAGACgcGCTTgAGCTCCGAGTCGGCATACTTGTTTcgGTCTTCgcgactggtaaggatcctagtgtttatcatct
KO927sg1097	AGAP010679-RA	CCGGTGTGTGGCAAAGTACCTGG	CCGGTGTGTGGCAAAGTACC	GCTTg	GTTT	tggtttggtggaaggagcagtatatcatcaat	gcgactggtaaggatcctagtgtttatcatct	tggtttggtggaaggagcagtatatcatcaatGAAGACgcGCTTgCCGGTGTGTGGCAAAGTACCGTTTcgGTCTTCgcgactggtaaggatcctagtgtttatcatct
KO927sg1098	AGAP010679-RA	GCTGACGGCAATGTCAGCGCAGG	GCTGACGGCAATGTCAGCGC	GCTTg	GTTT	tggtttggtggaaggagcagtatatcatcaat	gcgactggtaaggatcctagtgtttatcatct	tggtttggtggaaggagcagtatatcatcaatGAAGACgcGCTTgGCTGACGGCAATGTCAGCGCGTTTcgGTCTTCgcgactggtaaggatcctagtgtttatcatct
KO927sg1099	AGAP010679-RA	AAGTATGCCGACTCGGAGCTGGG	AAGTATGCCGACTCGGAGCT	GCTTg	GTTT	tggtttggtggaaggagcagtatatcatcaat	gcgactggtaaggatcctagtgtttatcatct	tggtttggtggaaggagcagtatatcatcaatGAAGACgcGCTTgAAGTATGCCGACTCGGAGCTGTTTcgGTCTTCgcgactggtaaggatcctagtgtttatcatct
KO927sg1100	AGAP010679-RA	GAGCATGCCCCAGCTGGACGCGG	GAGCATGCCCCAGCTGGACG	GCTTg	GTTT	tggtttggtggaaggagcagtatatcatcaat	gcgactggtaaggatcctagtgtttatcatct	tggtttggtggaaggagcagtatatcatcaatGAAGACgcGCTTgGAGCATGCCCCAGCTGGACGGTTTcgGTCTTCgcgactggtaaggatcctagtgtttatcatct
KO927sg1101	AGAP010833-RA	GCTACGTTCTTGACTTACTGCGG	GCTACGTTCTTGACTTACTG	GCTTg	GTTT	tggtttggtggaaggagcagtatatcatcaat	gcgactggtaaggatcctagtgtttatcatct	tggtttggtggaaggagcagtatatcatcaatGAAGACgcGCTTgGCTACGTTCTTGACTTACTGGTTTcgGTCTTCgcgactggtaaggatcctagtgtttatcatct
KO927sg1102	AGAP010833-RA	CCAGTTACCGTGGGGGTCGTCGG	CCAGTTACCGTGGGGGTCGT	GCTTg	GTTT	tggtttggtggaaggagcagtatatcatcaat	gcgactggtaaggatcctagtgtttatcatct	tggtttggtggaaggagcagtatatcatcaatGAAGACgcGCTTgCCAGTTACCGTGGGGGTCGTGTTTcgGTCTTCgcgactggtaaggatcctagtgtttatcatct
KO927sg1103	AGAP010833-RA	GCATACGAGAGCCCCTCCATCGG	GCATACGAGAGCCCCTCCAT	GCTTg	GTTT	tggtttggtggaaggagcagtatatcatcaat	gcgactggtaaggatcctagtgtttatcatct	tggtttggtggaaggagcagtatatcatcaatGAAGACgcGCTTgGCATACGAGAGCCCCTCCATGTTTcgGTCTTCgcgactggtaaggatcctagtgtttatcatct
KO927sg1104	AGAP010833-RA	GACACGGCCCAGTTACCGTGGGG	GACACGGCCCAGTTACCGTG	GCTTg	GTTT	tggtttggtggaaggagcagtatatcatcaat	gcgactggtaaggatcctagtgtttatcatct	tggtttggtggaaggagcagtatatcatcaatGAAGACgcGCTTgGACACGGCCCAGTTACCGTGGTTTcgGTCTTCgcgactggtaaggatcctagtgtttatcatct
KO927sg1105	AGAP010833-RA	AAGCTGTTCCAGGTGCCCAGTGG	AAGCTGTTCCAGGTGCCCAG	GCTTg	GTTT	tggtttggtggaaggagcagtatatcatcaat	gcgactggtaaggatcctagtgtttatcatct	tggtttggtggaaggagcagtatatcatcaatGAAGACgcGCTTgAAGCTGTTCCAGGTGCCCAGGTTTcgGTCTTCgcgactggtaaggatcctagtgtttatcatct
KO927sg1106	AGAP010833-RA	TTCGCGCATTCAACAAGGAGCGG	TTCGCGCATTCAACAAGGAG	GCTTg	GTTT	tggtttggtggaaggagcagtatatcatcaat	gcgactggtaaggatcctagtgtttatcatct	tggtttggtggaaggagcagtatatcatcaatGAAGACgcGCTTgTTCGCGCATTCAACAAGGAGGTTTcgGTCTTCgcgactggtaaggatcctagtgtttatcatct
KO927sg1107	AGAP010833-RA	ACACGGCCCAGTTACCGTGGGGG	ACACGGCCCAGTTACCGTGG	GCTTg	GTTT	tggtttggtggaaggagcagtatatcatcaat	gcgactggtaaggatcctagtgtttatcatct	tggtttggtggaaggagcagtatatcatcaatGAAGACgcGCTTgACACGGCCCAGTTACCGTGGGTTTcgGTCTTCgcgactggtaaggatcctagtgtttatcatct
KO927sg1108	AGAP010833-RA	GGGTTCGACCGAATCAGGGAAGG	GGGTTCGACCGAATCAGGGA	GCTTg	GTTT	tggtttggtggaaggagcagtatatcatcaat	gcgactggtaaggatcctagtgtttatcatct	tggtttggtggaaggagcagtatatcatcaatGAAGACgcGCTTgGGGTTCGACCGAATCAGGGAGTTTcgGTCTTCgcgactggtaaggatcctagtgtttatcatct
KO927sg1109	AGAP010833-RA	TTCCAGGTGCCCAGTGGGGTCGG	TTCCAGGTGCCCAGTGGGGT	GCTTg	GTTT	tggtttggtggaaggagcagtatatcatcaat	gcgactggtaaggatcctagtgtttatcatct	tggtttggtggaaggagcagtatatcatcaatGAAGACgcGCTTgTTCCAGGTGCCCAGTGGGGTGTTTcgGTCTTCgcgactggtaaggatcctagtgtttatcatct
KO927sg1110	AGAP010833-RA	GGGTTGGGCCATATATGTGCTGG	GGGTTGGGCCATATATGTGC	GCTTg	GTTT	tggtttggtggaaggagcagtatatcatcaat	gcgactggtaaggatcctagtgtttatcatct	tggtttggtggaaggagcagtatatcatcaatGAAGACgcGCTTgGGGTTGGGCCATATATGTGCGTTTcgGTCTTCgcgactggtaaggatcctagtgtttatcatct
KO927sg1111	AGAP010895-RB	TCGACGTACAGGTCTTTGATCGG	TCGACGTACAGGTCTTTGAT	GCTTg	GTTT	tggtttggtggaaggagcagtatatcatcaat	gcgactggtaaggatcctagtgtttatcatct	tggtttggtggaaggagcagtatatcatcaatGAAGACgcGCTTgTCGACGTACAGGTCTTTGATGTTTcgGTCTTCgcgactggtaaggatcctagtgtttatcatct
KO927sg1112	AGAP010895-RB	CCTTACCCGCAAGCACGAATGGG	CCTTACCCGCAAGCACGAAT	GCTTg	GTTT	tggtttggtggaaggagcagtatatcatcaat	gcgactggtaaggatcctagtgtttatcatct	tggtttggtggaaggagcagtatatcatcaatGAAGACgcGCTTgCCTTACCCGCAAGCACGAATGTTTcgGTCTTCgcgactggtaaggatcctagtgtttatcatct
KO927sg1113	AGAP010895-RB	CGCGTCCATCTGGAGAACATCGG	CGCGTCCATCTGGAGAACAT	GCTTg	GTTT	tggtttggtggaaggagcagtatatcatcaat	gcgactggtaaggatcctagtgtttatcatct	tggtttggtggaaggagcagtatatcatcaatGAAGACgcGCTTgCGCGTCCATCTGGAGAACATGTTTcgGTCTTCgcgactggtaaggatcctagtgtttatcatct
KO927sg1114	AGAP010895-RB	CAATGCGAGCTTGACGCTAGCGG	CAATGCGAGCTTGACGCTAG	GCTTg	GTTT	tggtttggtggaaggagcagtatatcatcaat	gcgactggtaaggatcctagtgtttatcatct	tggtttggtggaaggagcagtatatcatcaatGAAGACgcGCTTgCAATGCGAGCTTGACGCTAGGTTTcgGTCTTCgcgactggtaaggatcctagtgtttatcatct
KO927sg1115	AGAP010895-RB	GATGCGCGAAACGTGGCTGTCGG	GATGCGCGAAACGTGGCTGT	GCTTg	GTTT	tggtttggtggaaggagcagtatatcatcaat	gcgactggtaaggatcctagtgtttatcatct	tggtttggtggaaggagcagtatatcatcaatGAAGACgcGCTTgGATGCGCGAAACGTGGCTGTGTTTcgGTCTTCgcgactggtaaggatcctagtgtttatcatct
KO927sg1116	AGAP010895-RB	TTCATCCTTCTGAGAGGAAGCGG	TTCATCCTTCTGAGAGGAAG	GCTTg	GTTT	tggtttggtggaaggagcagtatatcatcaat	gcgactggtaaggatcctagtgtttatcatct	tggtttggtggaaggagcagtatatcatcaatGAAGACgcGCTTgTTCATCCTTCTGAGAGGAAGGTTTcgGTCTTCgcgactggtaaggatcctagtgtttatcatct
KO927sg1117	AGAP010895-RB	TGGGACCCGAGCCAGGGTCCGGG	TGGGACCCGAGCCAGGGTCC	GCTTg	GTTT	tggtttggtggaaggagcagtatatcatcaat	gcgactggtaaggatcctagtgtttatcatct	tggtttggtggaaggagcagtatatcatcaatGAAGACgcGCTTgTGGGACCCGAGCCAGGGTCCGTTTcgGTCTTCgcgactggtaaggatcctagtgtttatcatct
KO927sg1118	AGAP010895-RB	TCGTCATGATACGCGGCTCGTGG	TCGTCATGATACGCGGCTCG	GCTTg	GTTT	tggtttggtggaaggagcagtatatcatcaat	gcgactggtaaggatcctagtgtttatcatct	tggtttggtggaaggagcagtatatcatcaatGAAGACgcGCTTgTCGTCATGATACGCGGCTCGGTTTcgGTCTTCgcgactggtaaggatcctagtgtttatcatct
KO927sg1119	AGAP010895-RB	TCCTTACCCGCAAGCACGAATGG	TCCTTACCCGCAAGCACGAA	GCTTg	GTTT	tggtttggtggaaggagcagtatatcatcaat	gcgactggtaaggatcctagtgtttatcatct	tggtttggtggaaggagcagtatatcatcaatGAAGACgcGCTTgTCCTTACCCGCAAGCACGAAGTTTcgGTCTTCgcgactggtaaggatcctagtgtttatcatct
KO927sg1120	AGAP010895-RB	TGATTGTCCAGATCAAGCCAAGG	TGATTGTCCAGATCAAGCCA	GCTTg	GTTT	tggtttggtggaaggagcagtatatcatcaat	gcgactggtaaggatcctagtgtttatcatct	tggtttggtggaaggagcagtatatcatcaatGAAGACgcGCTTgTGATTGTCCAGATCAAGCCAGTTTcgGTCTTCgcgactggtaaggatcctagtgtttatcatct
KO927sg1121	AGAP011079-RA	TGCCCCAGGTCAGGGTACTTGGG	TGCCCCAGGTCAGGGTACTT	GCTTg	GTTT	tggtttggtggaaggagcagtatatcatcaat	gcgactggtaaggatcctagtgtttatcatct	tggtttggtggaaggagcagtatatcatcaatGAAGACgcGCTTgTGCCCCAGGTCAGGGTACTTGTTTcgGTCTTCgcgactggtaaggatcctagtgtttatcatct
KO927sg1122	AGAP011079-RA	TTTCCCAAGTACCCTGACCTGGG	TTTCCCAAGTACCCTGACCT	GCTTg	GTTT	tggtttggtggaaggagcagtatatcatcaat	gcgactggtaaggatcctagtgtttatcatct	tggtttggtggaaggagcagtatatcatcaatGAAGACgcGCTTgTTTCCCAAGTACCCTGACCTGTTTcgGTCTTCgcgactggtaaggatcctagtgtttatcatct
KO927sg1123	AGAP011079-RA	CGCGAAACGCACCTGTACATCGG	CGCGAAACGCACCTGTACAT	GCTTg	GTTT	tggtttggtggaaggagcagtatatcatcaat	gcgactggtaaggatcctagtgtttatcatct	tggtttggtggaaggagcagtatatcatcaatGAAGACgcGCTTgCGCGAAACGCACCTGTACATGTTTcgGTCTTCgcgactggtaaggatcctagtgtttatcatct
KO927sg1124	AGAP011079-RA	GGCTCATGAACCGCAGATAGCGG	GGCTCATGAACCGCAGATAG	GCTTg	GTTT	tggtttggtggaaggagcagtatatcatcaat	gcgactggtaaggatcctagtgtttatcatct	tggtttggtggaaggagcagtatatcatcaatGAAGACgcGCTTgGGCTCATGAACCGCAGATAGGTTTcgGTCTTCgcgactggtaaggatcctagtgtttatcatct
KO927sg1125	AGAP011079-RA	GTTTCCCAAGTACCCTGACCTGG	GTTTCCCAAGTACCCTGACC	GCTTg	GTTT	tggtttggtggaaggagcagtatatcatcaat	gcgactggtaaggatcctagtgtttatcatct	tggtttggtggaaggagcagtatatcatcaatGAAGACgcGCTTgGTTTCCCAAGTACCCTGACCGTTTcgGTCTTCgcgactggtaaggatcctagtgtttatcatct
KO927sg1126	AGAP011079-RA	CATCTAGCCGCGAGTCGTACAGG	CATCTAGCCGCGAGTCGTAC	GCTTg	GTTT	tggtttggtggaaggagcagtatatcatcaat	gcgactggtaaggatcctagtgtttatcatct	tggtttggtggaaggagcagtatatcatcaatGAAGACgcGCTTgCATCTAGCCGCGAGTCGTACGTTTcgGTCTTCgcgactggtaaggatcctagtgtttatcatct
KO927sg1127	AGAP011079-RA	TACCCGAAGGGCCTGCGGGCTGG	TACCCGAAGGGCCTGCGGGC	GCTTg	GTTT	tggtttggtggaaggagcagtatatcatcaat	gcgactggtaaggatcctagtgtttatcatct	tggtttggtggaaggagcagtatatcatcaatGAAGACgcGCTTgTACCCGAAGGGCCTGCGGGCGTTTcgGTCTTCgcgactggtaaggatcctagtgtttatcatct
KO927sg1128	AGAP011079-RA	CGACTCGCGGCTAGATGGGTCGG	CGACTCGCGGCTAGATGGGT	GCTTg	GTTT	tggtttggtggaaggagcagtatatcatcaat	gcgactggtaaggatcctagtgtttatcatct	tggtttggtggaaggagcagtatatcatcaatGAAGACgcGCTTgCGACTCGCGGCTAGATGGGTGTTTcgGTCTTCgcgactggtaaggatcctagtgtttatcatct
KO927sg1129	AGAP011079-RA	GACCCAGCCCGCAGGCCCTTCGG	GACCCAGCCCGCAGGCCCTT	GCTTg	GTTT	tggtttggtggaaggagcagtatatcatcaat	gcgactggtaaggatcctagtgtttatcatct	tggtttggtggaaggagcagtatatcatcaatGAAGACgcGCTTgGACCCAGCCCGCAGGCCCTTGTTTcgGTCTTCgcgactggtaaggatcctagtgtttatcatct
KO927sg1130	AGAP011079-RA	ATCTAGCCGCGAGTCGTACAGGG	ATCTAGCCGCGAGTCGTACA	GCTTg	GTTT	tggtttggtggaaggagcagtatatcatcaat	gcgactggtaaggatcctagtgtttatcatct	tggtttggtggaaggagcagtatatcatcaatGAAGACgcGCTTgATCTAGCCGCGAGTCGTACAGTTTcgGTCTTCgcgactggtaaggatcctagtgtttatcatct
KO927sg1131	AGAP011171-RA	GACGTCACTGCTGAAACCCAAGG	GACGTCACTGCTGAAACCCA	GCTTg	GTTT	tggtttggtggaaggagcagtatatcatcaat	gcgactggtaaggatcctagtgtttatcatct	tggtttggtggaaggagcagtatatcatcaatGAAGACgcGCTTgGACGTCACTGCTGAAACCCAGTTTcgGTCTTCgcgactggtaaggatcctagtgtttatcatct
KO927sg1132	AGAP011171-RA	CAGACGCTCTCCAGTTGGGCAGG	CAGACGCTCTCCAGTTGGGC	GCTTg	GTTT	tggtttggtggaaggagcagtatatcatcaat	gcgactggtaaggatcctagtgtttatcatct	tggtttggtggaaggagcagtatatcatcaatGAAGACgcGCTTgCAGACGCTCTCCAGTTGGGCGTTTcgGTCTTCgcgactggtaaggatcctagtgtttatcatct
KO927sg1133	AGAP011171-RA	GTCACTGCTGAAACCCAAGGAGG	GTCACTGCTGAAACCCAAGG	GCTTg	GTTT	tggtttggtggaaggagcagtatatcatcaat	gcgactggtaaggatcctagtgtttatcatct	tggtttggtggaaggagcagtatatcatcaatGAAGACgcGCTTgGTCACTGCTGAAACCCAAGGGTTTcgGTCTTCgcgactggtaaggatcctagtgtttatcatct
KO927sg1134	AGAP011171-RA	GCGCTCTTGGACGCCGAACCGGG	GCGCTCTTGGACGCCGAACC	GCTTg	GTTT	tggtttggtggaaggagcagtatatcatcaat	gcgactggtaaggatcctagtgtttatcatct	tggtttggtggaaggagcagtatatcatcaatGAAGACgcGCTTgGCGCTCTTGGACGCCGAACCGTTTcgGTCTTCgcgactggtaaggatcctagtgtttatcatct
KO927sg1135	AGAP011171-RA	AGCAGATCACGCTCCTCCTTGGG	AGCAGATCACGCTCCTCCTT	GCTTg	GTTT	tggtttggtggaaggagcagtatatcatcaat	gcgactggtaaggatcctagtgtttatcatct	tggtttggtggaaggagcagtatatcatcaatGAAGACgcGCTTgAGCAGATCACGCTCCTCCTTGTTTcgGTCTTCgcgactggtaaggatcctagtgtttatcatct
KO927sg1136	AGAP011171-RA	GCGATCGACTACCCCGGTCGTGG	GCGATCGACTACCCCGGTCG	GCTTg	GTTT	tggtttggtggaaggagcagtatatcatcaat	gcgactggtaaggatcctagtgtttatcatct	tggtttggtggaaggagcagtatatcatcaatGAAGACgcGCTTgGCGATCGACTACCCCGGTCGGTTTcgGTCTTCgcgactggtaaggatcctagtgtttatcatct
KO927sg1137	AGAP011171-RA	GGCGCTCTTGGACGCCGAACCGG	GGCGCTCTTGGACGCCGAAC	GCTTg	GTTT	tggtttggtggaaggagcagtatatcatcaat	gcgactggtaaggatcctagtgtttatcatct	tggtttggtggaaggagcagtatatcatcaatGAAGACgcGCTTgGGCGCTCTTGGACGCCGAACGTTTcgGTCTTCgcgactggtaaggatcctagtgtttatcatct
KO927sg1138	AGAP011171-RA	GCTGAGCTGCGCCGCGGCCGAGG	GCTGAGCTGCGCCGCGGCCG	GCTTg	GTTT	tggtttggtggaaggagcagtatatcatcaat	gcgactggtaaggatcctagtgtttatcatct	tggtttggtggaaggagcagtatatcatcaatGAAGACgcGCTTgGCTGAGCTGCGCCGCGGCCGGTTTcgGTCTTCgcgactggtaaggatcctagtgtttatcatct
KO927sg1139	AGAP011171-RA	TGCCAACGGTTACGTCGCCTGGG	TGCCAACGGTTACGTCGCCT	GCTTg	GTTT	tggtttggtggaaggagcagtatatcatcaat	gcgactggtaaggatcctagtgtttatcatct	tggtttggtggaaggagcagtatatcatcaatGAAGACgcGCTTgTGCCAACGGTTACGTCGCCTGTTTcgGTCTTCgcgactggtaaggatcctagtgtttatcatct
KO927sg1140	AGAP011171-RA	CCTACTGCCAGCGATCTTTGCGG	CCTACTGCCAGCGATCTTTG	GCTTg	GTTT	tggtttggtggaaggagcagtatatcatcaat	gcgactggtaaggatcctagtgtttatcatct	tggtttggtggaaggagcagtatatcatcaatGAAGACgcGCTTgCCTACTGCCAGCGATCTTTGGTTTcgGTCTTCgcgactggtaaggatcctagtgtttatcatct
KO927sg1141	AGAP011470-RA	AGAGTGGGCTAACGTACGCTTGG	AGAGTGGGCTAACGTACGCT	GCTTg	GTTT	tggtttggtggaaggagcagtatatcatcaat	gcgactggtaaggatcctagtgtttatcatct	tggtttggtggaaggagcagtatatcatcaatGAAGACgcGCTTgAGAGTGGGCTAACGTACGCTGTTTcgGTCTTCgcgactggtaaggatcctagtgtttatcatct
KO927sg1142	AGAP011470-RA	AGTTTCAGCTCTGCACGGAGCGG	AGTTTCAGCTCTGCACGGAG	GCTTg	GTTT	tggtttggtggaaggagcagtatatcatcaat	gcgactggtaaggatcctagtgtttatcatct	tggtttggtggaaggagcagtatatcatcaatGAAGACgcGCTTgAGTTTCAGCTCTGCACGGAGGTTTcgGTCTTCgcgactggtaaggatcctagtgtttatcatct
KO927sg1143	AGAP011470-RA	TGCGATCGAGCATGTGTAGCAGG	TGCGATCGAGCATGTGTAGC	GCTTg	GTTT	tggtttggtggaaggagcagtatatcatcaat	gcgactggtaaggatcctagtgtttatcatct	tggtttggtggaaggagcagtatatcatcaatGAAGACgcGCTTgTGCGATCGAGCATGTGTAGCGTTTcgGTCTTCgcgactggtaaggatcctagtgtttatcatct
KO927sg1144	AGAP011470-RA	TGACATACAGGACAACCACGAGG	TGACATACAGGACAACCACG	GCTTg	GTTT	tggtttggtggaaggagcagtatatcatcaat	gcgactggtaaggatcctagtgtttatcatct	tggtttggtggaaggagcagtatatcatcaatGAAGACgcGCTTgTGACATACAGGACAACCACGGTTTcgGTCTTCgcgactggtaaggatcctagtgtttatcatct
KO927sg1145	AGAP011470-RA	CGTGATCAACATTGACATACAGG	CGTGATCAACATTGACATAC	GCTTg	GTTT	tggtttggtggaaggagcagtatatcatcaat	gcgactggtaaggatcctagtgtttatcatct	tggtttggtggaaggagcagtatatcatcaatGAAGACgcGCTTgCGTGATCAACATTGACATACGTTTcgGTCTTCgcgactggtaaggatcctagtgtttatcatct
KO927sg1146	AGAP011470-RA	GATGGCTCAAAGCGAAGACCTGG	GATGGCTCAAAGCGAAGACC	GCTTg	GTTT	tggtttggtggaaggagcagtatatcatcaat	gcgactggtaaggatcctagtgtttatcatct	tggtttggtggaaggagcagtatatcatcaatGAAGACgcGCTTgGATGGCTCAAAGCGAAGACCGTTTcgGTCTTCgcgactggtaaggatcctagtgtttatcatct
KO927sg1147	AGAP011470-RA	CGAGGAGCGAGTTTACGATCAGG	CGAGGAGCGAGTTTACGATC	GCTTg	GTTT	tggtttggtggaaggagcagtatatcatcaat	gcgactggtaaggatcctagtgtttatcatct	tggtttggtggaaggagcagtatatcatcaatGAAGACgcGCTTgCGAGGAGCGAGTTTACGATCGTTTcgGTCTTCgcgactggtaaggatcctagtgtttatcatct
KO927sg1148	AGAP011470-RA	CATACAGGACAACCACGAGGAGG	CATACAGGACAACCACGAGG	GCTTg	GTTT	tggtttggtggaaggagcagtatatcatcaat	gcgactggtaaggatcctagtgtttatcatct	tggtttggtggaaggagcagtatatcatcaatGAAGACgcGCTTgCATACAGGACAACCACGAGGGTTTcgGTCTTCgcgactggtaaggatcctagtgtttatcatct
KO927sg1149	AGAP011470-RA	CGATTCAAGGTACGGTCGTTCGG	CGATTCAAGGTACGGTCGTT	GCTTg	GTTT	tggtttggtggaaggagcagtatatcatcaat	gcgactggtaaggatcctagtgtttatcatct	tggtttggtggaaggagcagtatatcatcaatGAAGACgcGCTTgCGATTCAAGGTACGGTCGTTGTTTcgGTCTTCgcgactggtaaggatcctagtgtttatcatct
KO927sg1150	AGAP011470-RA	AACTCCCAGCTACAACCTGCCGG	AACTCCCAGCTACAACCTGC	GCTTg	GTTT	tggtttggtggaaggagcagtatatcatcaat	gcgactggtaaggatcctagtgtttatcatct	tggtttggtggaaggagcagtatatcatcaatGAAGACgcGCTTgAACTCCCAGCTACAACCTGCGTTTcgGTCTTCgcgactggtaaggatcctagtgtttatcatct
KO927sg1151	AGAP011584-RA	TTCCCTGGACGCACGTGTATCGG	TTCCCTGGACGCACGTGTAT	GCTTg	GTTT	tggtttggtggaaggagcagtatatcatcaat	gcgactggtaaggatcctagtgtttatcatct	tggtttggtggaaggagcagtatatcatcaatGAAGACgcGCTTgTTCCCTGGACGCACGTGTATGTTTcgGTCTTCgcgactggtaaggatcctagtgtttatcatct
KO927sg1152	AGAP011584-RA	CGAATGATAGGGGCCGTCTCGGG	CGAATGATAGGGGCCGTCTC	GCTTg	GTTT	tggtttggtggaaggagcagtatatcatcaat	gcgactggtaaggatcctagtgtttatcatct	tggtttggtggaaggagcagtatatcatcaatGAAGACgcGCTTgCGAATGATAGGGGCCGTCTCGTTTcgGTCTTCgcgactggtaaggatcctagtgtttatcatct
KO927sg1153	AGAP011584-RA	CGTCCTCACCGCTAGCAATGAGG	CGTCCTCACCGCTAGCAATG	GCTTg	GTTT	tggtttggtggaaggagcagtatatcatcaat	gcgactggtaaggatcctagtgtttatcatct	tggtttggtggaaggagcagtatatcatcaatGAAGACgcGCTTgCGTCCTCACCGCTAGCAATGGTTTcgGTCTTCgcgactggtaaggatcctagtgtttatcatct
KO927sg1154	AGAP011584-RA	TCCGCAGCGTATTGCTATCTGGG	TCCGCAGCGTATTGCTATCT	GCTTg	GTTT	tggtttggtggaaggagcagtatatcatcaat	gcgactggtaaggatcctagtgtttatcatct	tggtttggtggaaggagcagtatatcatcaatGAAGACgcGCTTgTCCGCAGCGTATTGCTATCTGTTTcgGTCTTCgcgactggtaaggatcctagtgtttatcatct
KO927sg1155	AGAP011584-RA	GGGATGCCGTTGTATACGCTCGG	GGGATGCCGTTGTATACGCT	GCTTg	GTTT	tggtttggtggaaggagcagtatatcatcaat	gcgactggtaaggatcctagtgtttatcatct	tggtttggtggaaggagcagtatatcatcaatGAAGACgcGCTTgGGGATGCCGTTGTATACGCTGTTTcgGTCTTCgcgactggtaaggatcctagtgtttatcatct
KO927sg1156	AGAP011584-RA	AGCTCGTGTATTTCGACGCGTGG	AGCTCGTGTATTTCGACGCG	GCTTg	GTTT	tggtttggtggaaggagcagtatatcatcaat	gcgactggtaaggatcctagtgtttatcatct	tggtttggtggaaggagcagtatatcatcaatGAAGACgcGCTTgAGCTCGTGTATTTCGACGCGGTTTcgGTCTTCgcgactggtaaggatcctagtgtttatcatct
KO927sg1157	AGAP011584-RA	CCGCAGCGTATTGCTATCTGGGG	CCGCAGCGTATTGCTATCTG	GCTTg	GTTT	tggtttggtggaaggagcagtatatcatcaat	gcgactggtaaggatcctagtgtttatcatct	tggtttggtggaaggagcagtatatcatcaatGAAGACgcGCTTgCCGCAGCGTATTGCTATCTGGTTTcgGTCTTCgcgactggtaaggatcctagtgtttatcatct
KO927sg1158	AGAP011584-RA	GCAGTGGACTGCGCGGCGATCGG	GCAGTGGACTGCGCGGCGAT	GCTTg	GTTT	tggtttggtggaaggagcagtatatcatcaat	gcgactggtaaggatcctagtgtttatcatct	tggtttggtggaaggagcagtatatcatcaatGAAGACgcGCTTgGCAGTGGACTGCGCGGCGATGTTTcgGTCTTCgcgactggtaaggatcctagtgtttatcatct
KO927sg1159	AGAP011584-RA	CCCGAACGGCGGTAACTACTTGG	CCCGAACGGCGGTAACTACT	GCTTg	GTTT	tggtttggtggaaggagcagtatatcatcaat	gcgactggtaaggatcctagtgtttatcatct	tggtttggtggaaggagcagtatatcatcaatGAAGACgcGCTTgCCCGAACGGCGGTAACTACTGTTTcgGTCTTCgcgactggtaaggatcctagtgtttatcatct
KO927sg1160	AGAP011584-RA	ATCATATTCCGCGACGACTTCGG	ATCATATTCCGCGACGACTT	GCTTg	GTTT	tggtttggtggaaggagcagtatatcatcaat	gcgactggtaaggatcctagtgtttatcatct	tggtttggtggaaggagcagtatatcatcaatGAAGACgcGCTTgATCATATTCCGCGACGACTTGTTTcgGTCTTCgcgactggtaaggatcctagtgtttatcatct
KO927sg1161	AGAP011685-RA	GACCACGCTTAGCATATGGTTGG	GACCACGCTTAGCATATGGT	GCTTg	GTTT	tggtttggtggaaggagcagtatatcatcaat	gcgactggtaaggatcctagtgtttatcatct	tggtttggtggaaggagcagtatatcatcaatGAAGACgcGCTTgGACCACGCTTAGCATATGGTGTTTcgGTCTTCgcgactggtaaggatcctagtgtttatcatct
KO927sg1162	AGAP011685-RA	CGGGCACGACGGCTATGTGGTGG	CGGGCACGACGGCTATGTGG	GCTTg	GTTT	tggtttggtggaaggagcagtatatcatcaat	gcgactggtaaggatcctagtgtttatcatct	tggtttggtggaaggagcagtatatcatcaatGAAGACgcGCTTgCGGGCACGACGGCTATGTGGGTTTcgGTCTTCgcgactggtaaggatcctagtgtttatcatct
KO927sg1163	AGAP011685-RA	GCCCTGTCTCGCACGCGTACGGG	GCCCTGTCTCGCACGCGTAC	GCTTg	GTTT	tggtttggtggaaggagcagtatatcatcaat	gcgactggtaaggatcctagtgtttatcatct	tggtttggtggaaggagcagtatatcatcaatGAAGACgcGCTTgGCCCTGTCTCGCACGCGTACGTTTcgGTCTTCgcgactggtaaggatcctagtgtttatcatct
KO927sg1164	AGAP011685-RA	GTCGTAGTATGCCTTGAGCATGG	GTCGTAGTATGCCTTGAGCA	GCTTg	GTTT	tggtttggtggaaggagcagtatatcatcaat	gcgactggtaaggatcctagtgtttatcatct	tggtttggtggaaggagcagtatatcatcaatGAAGACgcGCTTgGTCGTAGTATGCCTTGAGCAGTTTcgGTCTTCgcgactggtaaggatcctagtgtttatcatct
KO927sg1165	AGAP011685-RA	CGGTGACCACGCTTAGCATATGG	CGGTGACCACGCTTAGCATA	GCTTg	GTTT	tggtttggtggaaggagcagtatatcatcaat	gcgactggtaaggatcctagtgtttatcatct	tggtttggtggaaggagcagtatatcatcaatGAAGACgcGCTTgCGGTGACCACGCTTAGCATAGTTTcgGTCTTCgcgactggtaaggatcctagtgtttatcatct
KO927sg1166	AGAP011685-RA	TACATGAAGGAGATTTACTGGGG	TACATGAAGGAGATTTACTG	GCTTg	GTTT	tggtttggtggaaggagcagtatatcatcaat	gcgactggtaaggatcctagtgtttatcatct	tggtttggtggaaggagcagtatatcatcaatGAAGACgcGCTTgTACATGAAGGAGATTTACTGGTTTcgGTCTTCgcgactggtaaggatcctagtgtttatcatct
KO927sg1167	AGAP011685-RA	CGTGCAGGGTCTGTTCACCAAGG	CGTGCAGGGTCTGTTCACCA	GCTTg	GTTT	tggtttggtggaaggagcagtatatcatcaat	gcgactggtaaggatcctagtgtttatcatct	tggtttggtggaaggagcagtatatcatcaatGAAGACgcGCTTgCGTGCAGGGTCTGTTCACCAGTTTcgGTCTTCgcgactggtaaggatcctagtgtttatcatct
KO927sg1168	AGAP011685-RA	CGTCTCCCGTGAGTGTGGCTCGG	CGTCTCCCGTGAGTGTGGCT	GCTTg	GTTT	tggtttggtggaaggagcagtatatcatcaat	gcgactggtaaggatcctagtgtttatcatct	tggtttggtggaaggagcagtatatcatcaatGAAGACgcGCTTgCGTCTCCCGTGAGTGTGGCTGTTTcgGTCTTCgcgactggtaaggatcctagtgtttatcatct
KO927sg1169	AGAP011685-RA	CAGACGTCCAACGTTACCTGGGG	CAGACGTCCAACGTTACCTG	GCTTg	GTTT	tggtttggtggaaggagcagtatatcatcaat	gcgactggtaaggatcctagtgtttatcatct	tggtttggtggaaggagcagtatatcatcaatGAAGACgcGCTTgCAGACGTCCAACGTTACCTGGTTTcgGTCTTCgcgactggtaaggatcctagtgtttatcatct
KO927sg1170	AGAP011685-RA	CTCCTCCGCCCATGTTGATCAGG	CTCCTCCGCCCATGTTGATC	GCTTg	GTTT	tggtttggtggaaggagcagtatatcatcaat	gcgactggtaaggatcctagtgtttatcatct	tggtttggtggaaggagcagtatatcatcaatGAAGACgcGCTTgCTCCTCCGCCCATGTTGATCGTTTcgGTCTTCgcgactggtaaggatcctagtgtttatcatct
KO927sg1171	AGAP011771-RA	AAAAGTAATTCGGATCCTGGCGG	AAAAGTAATTCGGATCCTGG	GCTTg	GTTT	tggtttggtggaaggagcagtatatcatcaat	gcgactggtaaggatcctagtgtttatcatct	tggtttggtggaaggagcagtatatcatcaatGAAGACgcGCTTgAAAAGTAATTCGGATCCTGGGTTTcgGTCTTCgcgactggtaaggatcctagtgtttatcatct
KO927sg1172	AGAP011771-RA	ACGAGCCGCAAATGTTGACCGGG	ACGAGCCGCAAATGTTGACC	GCTTg	GTTT	tggtttggtggaaggagcagtatatcatcaat	gcgactggtaaggatcctagtgtttatcatct	tggtttggtggaaggagcagtatatcatcaatGAAGACgcGCTTgACGAGCCGCAAATGTTGACCGTTTcgGTCTTCgcgactggtaaggatcctagtgtttatcatct
KO927sg1173	AGAP011771-RA	TAGAAAAGTAATTCGGATCCTGG	TAGAAAAGTAATTCGGATCC	GCTTg	GTTT	tggtttggtggaaggagcagtatatcatcaat	gcgactggtaaggatcctagtgtttatcatct	tggtttggtggaaggagcagtatatcatcaatGAAGACgcGCTTgTAGAAAAGTAATTCGGATCCGTTTcgGTCTTCgcgactggtaaggatcctagtgtttatcatct
KO927sg1174	AGAP011771-RA	CCCCACATCTCCGCCCTGTCCGG	CCCCACATCTCCGCCCTGTC	GCTTg	GTTT	tggtttggtggaaggagcagtatatcatcaat	gcgactggtaaggatcctagtgtttatcatct	tggtttggtggaaggagcagtatatcatcaatGAAGACgcGCTTgCCCCACATCTCCGCCCTGTCGTTTcgGTCTTCgcgactggtaaggatcctagtgtttatcatct
KO927sg1175	AGAP011771-RA	ACCGCGCACGTCCTCACGTTCGG	ACCGCGCACGTCCTCACGTT	GCTTg	GTTT	tggtttggtggaaggagcagtatatcatcaat	gcgactggtaaggatcctagtgtttatcatct	tggtttggtggaaggagcagtatatcatcaatGAAGACgcGCTTgACCGCGCACGTCCTCACGTTGTTTcgGTCTTCgcgactggtaaggatcctagtgtttatcatct
KO927sg1176	AGAP011771-RA	GTTGTCGGACATTATCCGCCAGG	GTTGTCGGACATTATCCGCC	GCTTg	GTTT	tggtttggtggaaggagcagtatatcatcaat	gcgactggtaaggatcctagtgtttatcatct	tggtttggtggaaggagcagtatatcatcaatGAAGACgcGCTTgGTTGTCGGACATTATCCGCCGTTTcgGTCTTCgcgactggtaaggatcctagtgtttatcatct
KO927sg1177	AGAP011771-RA	GATCGGACCGGACGAGTGGATGG	GATCGGACCGGACGAGTGGA	GCTTg	GTTT	tggtttggtggaaggagcagtatatcatcaat	gcgactggtaaggatcctagtgtttatcatct	tggtttggtggaaggagcagtatatcatcaatGAAGACgcGCTTgGATCGGACCGGACGAGTGGAGTTTcgGTCTTCgcgactggtaaggatcctagtgtttatcatct
KO927sg1178	AGAP011771-RA	ACAGACCGCCGGCCGAAAGCTGG	ACAGACCGCCGGCCGAAAGC	GCTTg	GTTT	tggtttggtggaaggagcagtatatcatcaat	gcgactggtaaggatcctagtgtttatcatct	tggtttggtggaaggagcagtatatcatcaatGAAGACgcGCTTgACAGACCGCCGGCCGAAAGCGTTTcgGTCTTCgcgactggtaaggatcctagtgtttatcatct
KO927sg1179	AGAP011771-RA	CTTCATTCTGTTTGCGTCGAAGG	CTTCATTCTGTTTGCGTCGA	GCTTg	GTTT	tggtttggtggaaggagcagtatatcatcaat	gcgactggtaaggatcctagtgtttatcatct	tggtttggtggaaggagcagtatatcatcaatGAAGACgcGCTTgCTTCATTCTGTTTGCGTCGAGTTTcgGTCTTCgcgactggtaaggatcctagtgtttatcatct
KO927sg1180	AGAP011771-RA	CGTGTTCTCGAGCGCGGCCCCGG	CGTGTTCTCGAGCGCGGCCC	GCTTg	GTTT	tggtttggtggaaggagcagtatatcatcaat	gcgactggtaaggatcctagtgtttatcatct	tggtttggtggaaggagcagtatatcatcaatGAAGACgcGCTTgCGTGTTCTCGAGCGCGGCCCGTTTcgGTCTTCgcgactggtaaggatcctagtgtttatcatct
KO927sg1181	AGAP011839-RA	AGGCTGTGCGTAGGCTCCCAGGG	AGGCTGTGCGTAGGCTCCCA	GCTTg	GTTT	tggtttggtggaaggagcagtatatcatcaat	gcgactggtaaggatcctagtgtttatcatct	tggtttggtggaaggagcagtatatcatcaatGAAGACgcGCTTgAGGCTGTGCGTAGGCTCCCAGTTTcgGTCTTCgcgactggtaaggatcctagtgtttatcatct
KO927sg1182	AGAP011839-RA	GCCCCACATCGCTAGTGCCCCGG	GCCCCACATCGCTAGTGCCC	GCTTg	GTTT	tggtttggtggaaggagcagtatatcatcaat	gcgactggtaaggatcctagtgtttatcatct	tggtttggtggaaggagcagtatatcatcaatGAAGACgcGCTTgGCCCCACATCGCTAGTGCCCGTTTcgGTCTTCgcgactggtaaggatcctagtgtttatcatct
KO927sg1183	AGAP011839-RA	CTTTCCCCCCCGTTTAGTTCTGG	CTTTCCCCCCCGTTTAGTTC	GCTTg	GTTT	tggtttggtggaaggagcagtatatcatcaat	gcgactggtaaggatcctagtgtttatcatct	tggtttggtggaaggagcagtatatcatcaatGAAGACgcGCTTgCTTTCCCCCCCGTTTAGTTCGTTTcgGTCTTCgcgactggtaaggatcctagtgtttatcatct
KO927sg1184	AGAP011839-RA	AGCGCCAGAACTAAACGGGGGGG	AGCGCCAGAACTAAACGGGG	GCTTg	GTTT	tggtttggtggaaggagcagtatatcatcaat	gcgactggtaaggatcctagtgtttatcatct	tggtttggtggaaggagcagtatatcatcaatGAAGACgcGCTTgAGCGCCAGAACTAAACGGGGGTTTcgGTCTTCgcgactggtaaggatcctagtgtttatcatct
KO927sg1185	AGAP011839-RA	GCGTGATGAACCAGACGGCTCGG	GCGTGATGAACCAGACGGCT	GCTTg	GTTT	tggtttggtggaaggagcagtatatcatcaat	gcgactggtaaggatcctagtgtttatcatct	tggtttggtggaaggagcagtatatcatcaatGAAGACgcGCTTgGCGTGATGAACCAGACGGCTGTTTcgGTCTTCgcgactggtaaggatcctagtgtttatcatct
KO927sg1186	AGAP011839-RA	ACAAGTTCAAGGCTGTGCGTAGG	ACAAGTTCAAGGCTGTGCGT	GCTTg	GTTT	tggtttggtggaaggagcagtatatcatcaat	gcgactggtaaggatcctagtgtttatcatct	tggtttggtggaaggagcagtatatcatcaatGAAGACgcGCTTgACAAGTTCAAGGCTGTGCGTGTTTcgGTCTTCgcgactggtaaggatcctagtgtttatcatct
KO927sg1187	AGAP011839-RA	CGAGAGCCTTTGGTGTAATGCGG	CGAGAGCCTTTGGTGTAATG	GCTTg	GTTT	tggtttggtggaaggagcagtatatcatcaat	gcgactggtaaggatcctagtgtttatcatct	tggtttggtggaaggagcagtatatcatcaatGAAGACgcGCTTgCGAGAGCCTTTGGTGTAATGGTTTcgGTCTTCgcgactggtaaggatcctagtgtttatcatct
KO927sg1188	AGAP011839-RA	AGTACGTTCGCAAAATTCGTCGG	AGTACGTTCGCAAAATTCGT	GCTTg	GTTT	tggtttggtggaaggagcagtatatcatcaat	gcgactggtaaggatcctagtgtttatcatct	tggtttggtggaaggagcagtatatcatcaatGAAGACgcGCTTgAGTACGTTCGCAAAATTCGTGTTTcgGTCTTCgcgactggtaaggatcctagtgtttatcatct
KO927sg1189	AGAP011839-RA	AAGGCTGTGCGTAGGCTCCCAGG	AAGGCTGTGCGTAGGCTCCC	GCTTg	GTTT	tggtttggtggaaggagcagtatatcatcaat	gcgactggtaaggatcctagtgtttatcatct	tggtttggtggaaggagcagtatatcatcaatGAAGACgcGCTTgAAGGCTGTGCGTAGGCTCCCGTTTcgGTCTTCgcgactggtaaggatcctagtgtttatcatct
KO927sg1190	AGAP011839-RA	TTTCGTCGTTCTCGTGTCCGGGG	TTTCGTCGTTCTCGTGTCCG	GCTTg	GTTT	tggtttggtggaaggagcagtatatcatcaat	gcgactggtaaggatcctagtgtttatcatct	tggtttggtggaaggagcagtatatcatcaatGAAGACgcGCTTgTTTCGTCGTTCTCGTGTCCGGTTTcgGTCTTCgcgactggtaaggatcctagtgtttatcatct
KO927sg1191	AGAP012067-RA	CACGCGTCCTTAGAAAAGCCTGG	CACGCGTCCTTAGAAAAGCC	GCTTg	GTTT	tggtttggtggaaggagcagtatatcatcaat	gcgactggtaaggatcctagtgtttatcatct	tggtttggtggaaggagcagtatatcatcaatGAAGACgcGCTTgCACGCGTCCTTAGAAAAGCCGTTTcgGTCTTCgcgactggtaaggatcctagtgtttatcatct
KO927sg1192	AGAP012067-RA	GAACATGGTCCGGATCTTCACGG	GAACATGGTCCGGATCTTCA	GCTTg	GTTT	tggtttggtggaaggagcagtatatcatcaat	gcgactggtaaggatcctagtgtttatcatct	tggtttggtggaaggagcagtatatcatcaatGAAGACgcGCTTgGAACATGGTCCGGATCTTCAGTTTcgGTCTTCgcgactggtaaggatcctagtgtttatcatct
KO927sg1193	AGAP012067-RA	CACCGGCAATATCCCGGAACAGG	CACCGGCAATATCCCGGAAC	GCTTg	GTTT	tggtttggtggaaggagcagtatatcatcaat	gcgactggtaaggatcctagtgtttatcatct	tggtttggtggaaggagcagtatatcatcaatGAAGACgcGCTTgCACCGGCAATATCCCGGAACGTTTcgGTCTTCgcgactggtaaggatcctagtgtttatcatct
KO927sg1194	AGAP012067-RA	GGCTTCGCTCCAGGCTCGTCTGG	GGCTTCGCTCCAGGCTCGTC	GCTTg	GTTT	tggtttggtggaaggagcagtatatcatcaat	gcgactggtaaggatcctagtgtttatcatct	tggtttggtggaaggagcagtatatcatcaatGAAGACgcGCTTgGGCTTCGCTCCAGGCTCGTCGTTTcgGTCTTCgcgactggtaaggatcctagtgtttatcatct
KO927sg1195	AGAP012067-RA	GTCCTTAGAAAAGCCTGGATTGG	GTCCTTAGAAAAGCCTGGAT	GCTTg	GTTT	tggtttggtggaaggagcagtatatcatcaat	gcgactggtaaggatcctagtgtttatcatct	tggtttggtggaaggagcagtatatcatcaatGAAGACgcGCTTgGTCCTTAGAAAAGCCTGGATGTTTcgGTCTTCgcgactggtaaggatcctagtgtttatcatct
KO927sg1196	AGAP012067-RA	GCCTGGAGCGAAGCCTGTGCGGG	GCCTGGAGCGAAGCCTGTGC	GCTTg	GTTT	tggtttggtggaaggagcagtatatcatcaat	gcgactggtaaggatcctagtgtttatcatct	tggtttggtggaaggagcagtatatcatcaatGAAGACgcGCTTgGCCTGGAGCGAAGCCTGTGCGTTTcgGTCTTCgcgactggtaaggatcctagtgtttatcatct
KO927sg1197	AGAP012067-RA	GATCTACTCGTAAAGTACGAAGG	GATCTACTCGTAAAGTACGA	GCTTg	GTTT	tggtttggtggaaggagcagtatatcatcaat	gcgactggtaaggatcctagtgtttatcatct	tggtttggtggaaggagcagtatatcatcaatGAAGACgcGCTTgGATCTACTCGTAAAGTACGAGTTTcgGTCTTCgcgactggtaaggatcctagtgtttatcatct
KO927sg1198	AGAP012067-RA	CGGTGGAGACAACAGCCCGCCGG	CGGTGGAGACAACAGCCCGC	GCTTg	GTTT	tggtttggtggaaggagcagtatatcatcaat	gcgactggtaaggatcctagtgtttatcatct	tggtttggtggaaggagcagtatatcatcaatGAAGACgcGCTTgCGGTGGAGACAACAGCCCGCGTTTcgGTCTTCgcgactggtaaggatcctagtgtttatcatct
KO927sg1199	AGAP012067-RA	CGCCATCTCCCAGACGAGCCTGG	CGCCATCTCCCAGACGAGCC	GCTTg	GTTT	tggtttggtggaaggagcagtatatcatcaat	gcgactggtaaggatcctagtgtttatcatct	tggtttggtggaaggagcagtatatcatcaatGAAGACgcGCTTgCGCCATCTCCCAGACGAGCCGTTTcgGTCTTCgcgactggtaaggatcctagtgtttatcatct
KO927sg1200	AGAP012067-RA	TTCGGCCAATCCCAGCTTGCCGG	TTCGGCCAATCCCAGCTTGC	GCTTg	GTTT	tggtttggtggaaggagcagtatatcatcaat	gcgactggtaaggatcctagtgtttatcatct	tggtttggtggaaggagcagtatatcatcaatGAAGACgcGCTTgTTCGGCCAATCCCAGCTTGCGTTTcgGTCTTCgcgactggtaaggatcctagtgtttatcatct
KO927sg1201	AGAP012074-RA	CAGTTCTAGGGTCCTTTCTGCGG	CAGTTCTAGGGTCCTTTCTG	GCTTg	GTTT	tggtttggtggaaggagcagtatatcatcaat	gcgactggtaaggatcctagtgtttatcatct	tggtttggtggaaggagcagtatatcatcaatGAAGACgcGCTTgCAGTTCTAGGGTCCTTTCTGGTTTcgGTCTTCgcgactggtaaggatcctagtgtttatcatct
KO927sg1202	AGAP012074-RA	GCGATCTGTTAACATTCCCATGG	GCGATCTGTTAACATTCCCA	GCTTg	GTTT	tggtttggtggaaggagcagtatatcatcaat	gcgactggtaaggatcctagtgtttatcatct	tggtttggtggaaggagcagtatatcatcaatGAAGACgcGCTTgGCGATCTGTTAACATTCCCAGTTTcgGTCTTCgcgactggtaaggatcctagtgtttatcatct
KO927sg1203	AGAP012074-RA	GCGAAACTGGGCCCGCAGACAGG	GCGAAACTGGGCCCGCAGAC	GCTTg	GTTT	tggtttggtggaaggagcagtatatcatcaat	gcgactggtaaggatcctagtgtttatcatct	tggtttggtggaaggagcagtatatcatcaatGAAGACgcGCTTgGCGAAACTGGGCCCGCAGACGTTTcgGTCTTCgcgactggtaaggatcctagtgtttatcatct
KO927sg1204	AGAP012074-RA	TGCGTCTTATCCCATAGAAATGG	TGCGTCTTATCCCATAGAAA	GCTTg	GTTT	tggtttggtggaaggagcagtatatcatcaat	gcgactggtaaggatcctagtgtttatcatct	tggtttggtggaaggagcagtatatcatcaatGAAGACgcGCTTgTGCGTCTTATCCCATAGAAAGTTTcgGTCTTCgcgactggtaaggatcctagtgtttatcatct
KO927sg1205	AGAP012074-RA	AATGATAGAAACAAGCTCAAGGG	AATGATAGAAACAAGCTCAA	GCTTg	GTTT	tggtttggtggaaggagcagtatatcatcaat	gcgactggtaaggatcctagtgtttatcatct	tggtttggtggaaggagcagtatatcatcaatGAAGACgcGCTTgAATGATAGAAACAAGCTCAAGTTTcgGTCTTCgcgactggtaaggatcctagtgtttatcatct
KO927sg1206	AGAP012074-RA	TGAGAGTGAACCATTTCTATGGG	TGAGAGTGAACCATTTCTAT	GCTTg	GTTT	tggtttggtggaaggagcagtatatcatcaat	gcgactggtaaggatcctagtgtttatcatct	tggtttggtggaaggagcagtatatcatcaatGAAGACgcGCTTgTGAGAGTGAACCATTTCTATGTTTcgGTCTTCgcgactggtaaggatcctagtgtttatcatct
KO927sg1207	AGAP012074-RA	GGCATTCCTAAACGAAGCAGTGG	GGCATTCCTAAACGAAGCAG	GCTTg	GTTT	tggtttggtggaaggagcagtatatcatcaat	gcgactggtaaggatcctagtgtttatcatct	tggtttggtggaaggagcagtatatcatcaatGAAGACgcGCTTgGGCATTCCTAAACGAAGCAGGTTTcgGTCTTCgcgactggtaaggatcctagtgtttatcatct
KO927sg1208	AGAP012074-RA	CTTGCCGCAAAAGACGCCGTTGG	CTTGCCGCAAAAGACGCCGT	GCTTg	GTTT	tggtttggtggaaggagcagtatatcatcaat	gcgactggtaaggatcctagtgtttatcatct	tggtttggtggaaggagcagtatatcatcaatGAAGACgcGCTTgCTTGCCGCAAAAGACGCCGTGTTTcgGTCTTCgcgactggtaaggatcctagtgtttatcatct
KO927sg1209	AGAP012074-RA	ATGATACAGTCAAGCCAGAATGG	ATGATACAGTCAAGCCAGAA	GCTTg	GTTT	tggtttggtggaaggagcagtatatcatcaat	gcgactggtaaggatcctagtgtttatcatct	tggtttggtggaaggagcagtatatcatcaatGAAGACgcGCTTgATGATACAGTCAAGCCAGAAGTTTcgGTCTTCgcgactggtaaggatcctagtgtttatcatct
KO927sg1210	AGAP012074-RA	ATGTGAAGGTGATACAAATACGG	ATGTGAAGGTGATACAAATA	GCTTg	GTTT	tggtttggtggaaggagcagtatatcatcaat	gcgactggtaaggatcctagtgtttatcatct	tggtttggtggaaggagcagtatatcatcaatGAAGACgcGCTTgATGTGAAGGTGATACAAATAGTTTcgGTCTTCgcgactggtaaggatcctagtgtttatcatct
KO927sg1211	AGAP012140-RA	CAAAGTTGTAGAACATGCCGAGG	CAAAGTTGTAGAACATGCCG	GCTTg	GTTT	tggtttggtggaaggagcagtatatcatcaat	gcgactggtaaggatcctagtgtttatcatct	tggtttggtggaaggagcagtatatcatcaatGAAGACgcGCTTgCAAAGTTGTAGAACATGCCGGTTTcgGTCTTCgcgactggtaaggatcctagtgtttatcatct
KO927sg1212	AGAP012140-RA	ACTACATGTGGTCATTCCAGGGG	ACTACATGTGGTCATTCCAG	GCTTg	GTTT	tggtttggtggaaggagcagtatatcatcaat	gcgactggtaaggatcctagtgtttatcatct	tggtttggtggaaggagcagtatatcatcaatGAAGACgcGCTTgACTACATGTGGTCATTCCAGGTTTcgGTCTTCgcgactggtaaggatcctagtgtttatcatct
KO927sg1213	AGAP012140-RA	GACTCGGACGTGAAGTTCCTCGG	GACTCGGACGTGAAGTTCCT	GCTTg	GTTT	tggtttggtggaaggagcagtatatcatcaat	gcgactggtaaggatcctagtgtttatcatct	tggtttggtggaaggagcagtatatcatcaatGAAGACgcGCTTgGACTCGGACGTGAAGTTCCTGTTTcgGTCTTCgcgactggtaaggatcctagtgtttatcatct
KO927sg1214	AGAP012140-RA	CTACTACATGTGGTCATTCCAGG	CTACTACATGTGGTCATTCC	GCTTg	GTTT	tggtttggtggaaggagcagtatatcatcaat	gcgactggtaaggatcctagtgtttatcatct	tggtttggtggaaggagcagtatatcatcaatGAAGACgcGCTTgCTACTACATGTGGTCATTCCGTTTcgGTCTTCgcgactggtaaggatcctagtgtttatcatct
KO927sg1215	AGAP012140-RA	CATCGCCTACTGGGTCGCGGAGG	CATCGCCTACTGGGTCGCGG	GCTTg	GTTT	tggtttggtggaaggagcagtatatcatcaat	gcgactggtaaggatcctagtgtttatcatct	tggtttggtggaaggagcagtatatcatcaatGAAGACgcGCTTgCATCGCCTACTGGGTCGCGGGTTTcgGTCTTCgcgactggtaaggatcctagtgtttatcatct
KO927sg1216	AGAP012140-RA	CGTCACCAGATACTGCTCGCAGG	CGTCACCAGATACTGCTCGC	GCTTg	GTTT	tggtttggtggaaggagcagtatatcatcaat	gcgactggtaaggatcctagtgtttatcatct	tggtttggtggaaggagcagtatatcatcaatGAAGACgcGCTTgCGTCACCAGATACTGCTCGCGTTTcgGTCTTCgcgactggtaaggatcctagtgtttatcatct
KO927sg1217	AGAP012140-RA	TCGGGATGTCCGAGTACTTCTGG	TCGGGATGTCCGAGTACTTC	GCTTg	GTTT	tggtttggtggaaggagcagtatatcatcaat	gcgactggtaaggatcctagtgtttatcatct	tggtttggtggaaggagcagtatatcatcaatGAAGACgcGCTTgTCGGGATGTCCGAGTACTTCGTTTcgGTCTTCgcgactggtaaggatcctagtgtttatcatct
KO927sg1218	AGAP012140-RA	GATCGAAGCGCGTCAAGGAGTGG	GATCGAAGCGCGTCAAGGAG	GCTTg	GTTT	tggtttggtggaaggagcagtatatcatcaat	gcgactggtaaggatcctagtgtttatcatct	tggtttggtggaaggagcagtatatcatcaatGAAGACgcGCTTgGATCGAAGCGCGTCAAGGAGGTTTcgGTCTTCgcgactggtaaggatcctagtgtttatcatct
KO927sg1219	AGAP012140-RA	AAGACCAGGGCTACTACATGTGG	AAGACCAGGGCTACTACATG	GCTTg	GTTT	tggtttggtggaaggagcagtatatcatcaat	gcgactggtaaggatcctagtgtttatcatct	tggtttggtggaaggagcagtatatcatcaatGAAGACgcGCTTgAAGACCAGGGCTACTACATGGTTTcgGTCTTCgcgactggtaaggatcctagtgtttatcatct
KO927sg1220	AGAP012140-RA	GCGTATGACGCGCGCATCCAAGG	GCGTATGACGCGCGCATCCA	GCTTg	GTTT	tggtttggtggaaggagcagtatatcatcaat	gcgactggtaaggatcctagtgtttatcatct	tggtttggtggaaggagcagtatatcatcaatGAAGACgcGCTTgGCGTATGACGCGCGCATCCAGTTTcgGTCTTCgcgactggtaaggatcctagtgtttatcatct
KO927sg1221	AGAP012286-RA	TCTATCTGCAGCGGGCCTTGCGG	TCTATCTGCAGCGGGCCTTG	GCTTg	GTTT	tggtttggtggaaggagcagtatatcatcaat	gcgactggtaaggatcctagtgtttatcatct	tggtttggtggaaggagcagtatatcatcaatGAAGACgcGCTTgTCTATCTGCAGCGGGCCTTGGTTTcgGTCTTCgcgactggtaaggatcctagtgtttatcatct
KO927sg1222	AGAP012286-RA	GGGGGGACACTTGTCTGAGAAGG	GGGGGGACACTTGTCTGAGA	GCTTg	GTTT	tggtttggtggaaggagcagtatatcatcaat	gcgactggtaaggatcctagtgtttatcatct	tggtttggtggaaggagcagtatatcatcaatGAAGACgcGCTTgGGGGGGACACTTGTCTGAGAGTTTcgGTCTTCgcgactggtaaggatcctagtgtttatcatct
KO927sg1223	AGAP012286-RA	TTTGTTGTCGCTCGTCGCAACGG	TTTGTTGTCGCTCGTCGCAA	GCTTg	GTTT	tggtttggtggaaggagcagtatatcatcaat	gcgactggtaaggatcctagtgtttatcatct	tggtttggtggaaggagcagtatatcatcaatGAAGACgcGCTTgTTTGTTGTCGCTCGTCGCAAGTTTcgGTCTTCgcgactggtaaggatcctagtgtttatcatct
KO927sg1224	AGAP012286-RA	CCGTGCAACCGCGAAAGGGGAGG	CCGTGCAACCGCGAAAGGGG	GCTTg	GTTT	tggtttggtggaaggagcagtatatcatcaat	gcgactggtaaggatcctagtgtttatcatct	tggtttggtggaaggagcagtatatcatcaatGAAGACgcGCTTgCCGTGCAACCGCGAAAGGGGGTTTcgGTCTTCgcgactggtaaggatcctagtgtttatcatct
KO927sg1225	AGAP012286-RA	TACTCGCAGCACACCAAGGAGGG	TACTCGCAGCACACCAAGGA	GCTTg	GTTT	tggtttggtggaaggagcagtatatcatcaat	gcgactggtaaggatcctagtgtttatcatct	tggtttggtggaaggagcagtatatcatcaatGAAGACgcGCTTgTACTCGCAGCACACCAAGGAGTTTcgGTCTTCgcgactggtaaggatcctagtgtttatcatct
KO927sg1226	AGAP012286-RA	CATTTCGGGCTTTGGCTTGGGGG	CATTTCGGGCTTTGGCTTGG	GCTTg	GTTT	tggtttggtggaaggagcagtatatcatcaat	gcgactggtaaggatcctagtgtttatcatct	tggtttggtggaaggagcagtatatcatcaatGAAGACgcGCTTgCATTTCGGGCTTTGGCTTGGGTTTcgGTCTTCgcgactggtaaggatcctagtgtttatcatct
KO927sg1227	AGAP012286-RA	GTACTCGCAGCACACCAAGGAGG	GTACTCGCAGCACACCAAGG	GCTTg	GTTT	tggtttggtggaaggagcagtatatcatcaat	gcgactggtaaggatcctagtgtttatcatct	tggtttggtggaaggagcagtatatcatcaatGAAGACgcGCTTgGTACTCGCAGCACACCAAGGGTTTcgGTCTTCgcgactggtaaggatcctagtgtttatcatct
KO927sg1228	AGAP012286-RA	CTATCTGCAGCGGGCCTTGCGGG	CTATCTGCAGCGGGCCTTGC	GCTTg	GTTT	tggtttggtggaaggagcagtatatcatcaat	gcgactggtaaggatcctagtgtttatcatct	tggtttggtggaaggagcagtatatcatcaatGAAGACgcGCTTgCTATCTGCAGCGGGCCTTGCGTTTcgGTCTTCgcgactggtaaggatcctagtgtttatcatct
KO927sg1229	AGAP012286-RA	CTGGGTTCGGTTCTTGGGGGAGG	CTGGGTTCGGTTCTTGGGGG	GCTTg	GTTT	tggtttggtggaaggagcagtatatcatcaat	gcgactggtaaggatcctagtgtttatcatct	tggtttggtggaaggagcagtatatcatcaatGAAGACgcGCTTgCTGGGTTCGGTTCTTGGGGGGTTTcgGTCTTCgcgactggtaaggatcctagtgtttatcatct
KO927sg1230	AGAP012286-RA	AGCCCGAAATGCAGGAACAATGG	AGCCCGAAATGCAGGAACAA	GCTTg	GTTT	tggtttggtggaaggagcagtatatcatcaat	gcgactggtaaggatcctagtgtttatcatct	tggtttggtggaaggagcagtatatcatcaatGAAGACgcGCTTgAGCCCGAAATGCAGGAACAAGTTTcgGTCTTCgcgactggtaaggatcctagtgtttatcatct
KO927sg1231	AGAP012328-RA	GCTGCTAAAGAGTACCCGCACGG	GCTGCTAAAGAGTACCCGCA	GCTTg	GTTT	tggtttggtggaaggagcagtatatcatcaat	gcgactggtaaggatcctagtgtttatcatct	tggtttggtggaaggagcagtatatcatcaatGAAGACgcGCTTgGCTGCTAAAGAGTACCCGCAGTTTcgGTCTTCgcgactggtaaggatcctagtgtttatcatct
KO927sg1232	AGAP012328-RA	AAGGGGTTAACGTGTCGGACTGG	AAGGGGTTAACGTGTCGGAC	GCTTg	GTTT	tggtttggtggaaggagcagtatatcatcaat	gcgactggtaaggatcctagtgtttatcatct	tggtttggtggaaggagcagtatatcatcaatGAAGACgcGCTTgAAGGGGTTAACGTGTCGGACGTTTcgGTCTTCgcgactggtaaggatcctagtgtttatcatct
KO927sg1233	AGAP012328-RA	AGGTTACACCGGAAATCACGCGG	AGGTTACACCGGAAATCACG	GCTTg	GTTT	tggtttggtggaaggagcagtatatcatcaat	gcgactggtaaggatcctagtgtttatcatct	tggtttggtggaaggagcagtatatcatcaatGAAGACgcGCTTgAGGTTACACCGGAAATCACGGTTTcgGTCTTCgcgactggtaaggatcctagtgtttatcatct
KO927sg1234	AGAP012328-RA	GTTAACGTGTCGGACTGGCTCGG	GTTAACGTGTCGGACTGGCT	GCTTg	GTTT	tggtttggtggaaggagcagtatatcatcaat	gcgactggtaaggatcctagtgtttatcatct	tggtttggtggaaggagcagtatatcatcaatGAAGACgcGCTTgGTTAACGTGTCGGACTGGCTGTTTcgGTCTTCgcgactggtaaggatcctagtgtttatcatct
KO927sg1235	AGAP012328-RA	TCCACCCGACAGATAGCGCCTGG	TCCACCCGACAGATAGCGCC	GCTTg	GTTT	tggtttggtggaaggagcagtatatcatcaat	gcgactggtaaggatcctagtgtttatcatct	tggtttggtggaaggagcagtatatcatcaatGAAGACgcGCTTgTCCACCCGACAGATAGCGCCGTTTcgGTCTTCgcgactggtaaggatcctagtgtttatcatct
KO927sg1236	AGAP012328-RA	CTGGATCGTAGGTCATATGGTGG	CTGGATCGTAGGTCATATGG	GCTTg	GTTT	tggtttggtggaaggagcagtatatcatcaat	gcgactggtaaggatcctagtgtttatcatct	tggtttggtggaaggagcagtatatcatcaatGAAGACgcGCTTgCTGGATCGTAGGTCATATGGGTTTcgGTCTTCgcgactggtaaggatcctagtgtttatcatct
KO927sg1237	AGAP012328-RA	CACTCCAGGCGCTATCTGTCGGG	CACTCCAGGCGCTATCTGTC	GCTTg	GTTT	tggtttggtggaaggagcagtatatcatcaat	gcgactggtaaggatcctagtgtttatcatct	tggtttggtggaaggagcagtatatcatcaatGAAGACgcGCTTgCACTCCAGGCGCTATCTGTCGTTTcgGTCTTCgcgactggtaaggatcctagtgtttatcatct
KO927sg1238	AGAP012328-RA	TGCATCTCCGGTGCAAGACTTGG	TGCATCTCCGGTGCAAGACT	GCTTg	GTTT	tggtttggtggaaggagcagtatatcatcaat	gcgactggtaaggatcctagtgtttatcatct	tggtttggtggaaggagcagtatatcatcaatGAAGACgcGCTTgTGCATCTCCGGTGCAAGACTGTTTcgGTCTTCgcgactggtaaggatcctagtgtttatcatct
KO927sg1239	AGAP012328-RA	CGACTGGATCGTAGGTCATATGG	CGACTGGATCGTAGGTCATA	GCTTg	GTTT	tggtttggtggaaggagcagtatatcatcaat	gcgactggtaaggatcctagtgtttatcatct	tggtttggtggaaggagcagtatatcatcaatGAAGACgcGCTTgCGACTGGATCGTAGGTCATAGTTTcgGTCTTCgcgactggtaaggatcctagtgtttatcatct
KO927sg1240	AGAP012328-RA	CAGATGGATAACCGTATCGTCGG	CAGATGGATAACCGTATCGT	GCTTg	GTTT	tggtttggtggaaggagcagtatatcatcaat	gcgactggtaaggatcctagtgtttatcatct	tggtttggtggaaggagcagtatatcatcaatGAAGACgcGCTTgCAGATGGATAACCGTATCGTGTTTcgGTCTTCgcgactggtaaggatcctagtgtttatcatct
KO927sg1241	AGAP012445-RA	TGCAAACCCCGGATGCCCGACGG	TGCAAACCCCGGATGCCCGA	GCTTg	GTTT	tggtttggtggaaggagcagtatatcatcaat	gcgactggtaaggatcctagtgtttatcatct	tggtttggtggaaggagcagtatatcatcaatGAAGACgcGCTTgTGCAAACCCCGGATGCCCGAGTTTcgGTCTTCgcgactggtaaggatcctagtgtttatcatct
KO927sg1242	AGAP012445-RA	GACGTCGGTAAATACACGATAGG	GACGTCGGTAAATACACGAT	GCTTg	GTTT	tggtttggtggaaggagcagtatatcatcaat	gcgactggtaaggatcctagtgtttatcatct	tggtttggtggaaggagcagtatatcatcaatGAAGACgcGCTTgGACGTCGGTAAATACACGATGTTTcgGTCTTCgcgactggtaaggatcctagtgtttatcatct
KO927sg1243	AGAP012445-RA	CAATCAAGGACGATACGTAACGG	CAATCAAGGACGATACGTAA	GCTTg	GTTT	tggtttggtggaaggagcagtatatcatcaat	gcgactggtaaggatcctagtgtttatcatct	tggtttggtggaaggagcagtatatcatcaatGAAGACgcGCTTgCAATCAAGGACGATACGTAAGTTTcgGTCTTCgcgactggtaaggatcctagtgtttatcatct
KO927sg1244	AGAP012445-RA	TATAATCACGGAACTATGCCGGG	TATAATCACGGAACTATGCC	GCTTg	GTTT	tggtttggtggaaggagcagtatatcatcaat	gcgactggtaaggatcctagtgtttatcatct	tggtttggtggaaggagcagtatatcatcaatGAAGACgcGCTTgTATAATCACGGAACTATGCCGTTTcgGTCTTCgcgactggtaaggatcctagtgtttatcatct
KO927sg1245	AGAP012445-RA	GAACACGGACATTCCGTTCTGGG	GAACACGGACATTCCGTTCT	GCTTg	GTTT	tggtttggtggaaggagcagtatatcatcaat	gcgactggtaaggatcctagtgtttatcatct	tggtttggtggaaggagcagtatatcatcaatGAAGACgcGCTTgGAACACGGACATTCCGTTCTGTTTcgGTCTTCgcgactggtaaggatcctagtgtttatcatct
KO927sg1246	AGAP012445-RA	TGTGCCGACGCTATCAATCAAGG	TGTGCCGACGCTATCAATCA	GCTTg	GTTT	tggtttggtggaaggagcagtatatcatcaat	gcgactggtaaggatcctagtgtttatcatct	tggtttggtggaaggagcagtatatcatcaatGAAGACgcGCTTgTGTGCCGACGCTATCAATCAGTTTcgGTCTTCgcgactggtaaggatcctagtgtttatcatct
KO927sg1247	AGAP012445-RA	CATGCCCGCATGAACTGGCGCGG	CATGCCCGCATGAACTGGCG	GCTTg	GTTT	tggtttggtggaaggagcagtatatcatcaat	gcgactggtaaggatcctagtgtttatcatct	tggtttggtggaaggagcagtatatcatcaatGAAGACgcGCTTgCATGCCCGCATGAACTGGCGGTTTcgGTCTTCgcgactggtaaggatcctagtgtttatcatct
KO927sg1248	AGAP012445-RA	TTAGCCCAAACCATACGCACGGG	TTAGCCCAAACCATACGCAC	GCTTg	GTTT	tggtttggtggaaggagcagtatatcatcaat	gcgactggtaaggatcctagtgtttatcatct	tggtttggtggaaggagcagtatatcatcaatGAAGACgcGCTTgTTAGCCCAAACCATACGCACGTTTcgGTCTTCgcgactggtaaggatcctagtgtttatcatct
KO927sg1249	AGAP012445-RA	TAGGCCTGCACGACCCAGAACGG	TAGGCCTGCACGACCCAGAA	GCTTg	GTTT	tggtttggtggaaggagcagtatatcatcaat	gcgactggtaaggatcctagtgtttatcatct	tggtttggtggaaggagcagtatatcatcaatGAAGACgcGCTTgTAGGCCTGCACGACCCAGAAGTTTcgGTCTTCgcgactggtaaggatcctagtgtttatcatct
KO927sg1250	AGAP012445-RA	CGTCAAAGAAATGCGGCCGTAGG	CGTCAAAGAAATGCGGCCGT	GCTTg	GTTT	tggtttggtggaaggagcagtatatcatcaat	gcgactggtaaggatcctagtgtttatcatct	tggtttggtggaaggagcagtatatcatcaatGAAGACgcGCTTgCGTCAAAGAAATGCGGCCGTGTTTcgGTCTTCgcgactggtaaggatcctagtgtttatcatct
KO927sg1251	AGAP012955-RA	GGAGCTATGACGCCCACCGGAGG	GGAGCTATGACGCCCACCGG	GCTTg	GTTT	tggtttggtggaaggagcagtatatcatcaat	gcgactggtaaggatcctagtgtttatcatct	tggtttggtggaaggagcagtatatcatcaatGAAGACgcGCTTgGGAGCTATGACGCCCACCGGGTTTcgGTCTTCgcgactggtaaggatcctagtgtttatcatct
KO927sg1252	AGAP012955-RA	GCTATCATCTGACCGATCGTCGG	GCTATCATCTGACCGATCGT	GCTTg	GTTT	tggtttggtggaaggagcagtatatcatcaat	gcgactggtaaggatcctagtgtttatcatct	tggtttggtggaaggagcagtatatcatcaatGAAGACgcGCTTgGCTATCATCTGACCGATCGTGTTTcgGTCTTCgcgactggtaaggatcctagtgtttatcatct
KO927sg1253	AGAP012955-RA	CGCGTGCAGCCATCTACAGTGGG	CGCGTGCAGCCATCTACAGT	GCTTg	GTTT	tggtttggtggaaggagcagtatatcatcaat	gcgactggtaaggatcctagtgtttatcatct	tggtttggtggaaggagcagtatatcatcaatGAAGACgcGCTTgCGCGTGCAGCCATCTACAGTGTTTcgGTCTTCgcgactggtaaggatcctagtgtttatcatct
KO927sg1254	AGAP012955-RA	ACTTGATCGTGTCCTATCTCGGG	ACTTGATCGTGTCCTATCTC	GCTTg	GTTT	tggtttggtggaaggagcagtatatcatcaat	gcgactggtaaggatcctagtgtttatcatct	tggtttggtggaaggagcagtatatcatcaatGAAGACgcGCTTgACTTGATCGTGTCCTATCTCGTTTcgGTCTTCgcgactggtaaggatcctagtgtttatcatct
KO927sg1255	AGAP012955-RA	CGTGTGGTACGGTCTGGCGATGG	CGTGTGGTACGGTCTGGCGA	GCTTg	GTTT	tggtttggtggaaggagcagtatatcatcaat	gcgactggtaaggatcctagtgtttatcatct	tggtttggtggaaggagcagtatatcatcaatGAAGACgcGCTTgCGTGTGGTACGGTCTGGCGAGTTTcgGTCTTCgcgactggtaaggatcctagtgtttatcatct
KO927sg1256	AGAP012955-RA	CGCGTTCAGCGACGTGGTCCAGG	CGCGTTCAGCGACGTGGTCC	GCTTg	GTTT	tggtttggtggaaggagcagtatatcatcaat	gcgactggtaaggatcctagtgtttatcatct	tggtttggtggaaggagcagtatatcatcaatGAAGACgcGCTTgCGCGTTCAGCGACGTGGTCCGTTTcgGTCTTCgcgactggtaaggatcctagtgtttatcatct
KO927sg1257	AGAP012955-RA	CGGTCACCGATTCGGACGGCTGG	CGGTCACCGATTCGGACGGC	GCTTg	GTTT	tggtttggtggaaggagcagtatatcatcaat	gcgactggtaaggatcctagtgtttatcatct	tggtttggtggaaggagcagtatatcatcaatGAAGACgcGCTTgCGGTCACCGATTCGGACGGCGTTTcgGTCTTCgcgactggtaaggatcctagtgtttatcatct
KO927sg1258	AGAP012955-RA	GTAGCTGAAGTAGGCGACCTCGG	GTAGCTGAAGTAGGCGACCT	GCTTg	GTTT	tggtttggtggaaggagcagtatatcatcaat	gcgactggtaaggatcctagtgtttatcatct	tggtttggtggaaggagcagtatatcatcaatGAAGACgcGCTTgGTAGCTGAAGTAGGCGACCTGTTTcgGTCTTCgcgactggtaaggatcctagtgtttatcatct
KO927sg1259	AGAP012955-RA	GATCGGTACGTACTCCTATCTGG	GATCGGTACGTACTCCTATC	GCTTg	GTTT	tggtttggtggaaggagcagtatatcatcaat	gcgactggtaaggatcctagtgtttatcatct	tggtttggtggaaggagcagtatatcatcaatGAAGACgcGCTTgGATCGGTACGTACTCCTATCGTTTcgGTCTTCgcgactggtaaggatcctagtgtttatcatct
KO927sg1260	AGAP012955-RA	AGTTGGGGCGTGGACGTTTCCGG	AGTTGGGGCGTGGACGTTTC	GCTTg	GTTT	tggtttggtggaaggagcagtatatcatcaat	gcgactggtaaggatcctagtgtttatcatct	tggtttggtggaaggagcagtatatcatcaatGAAGACgcGCTTgAGTTGGGGCGTGGACGTTTCGTTTcgGTCTTCgcgactggtaaggatcctagtgtttatcatct
KO927sg1261	AGAP012993-RA	CATTCGAGTTTGCCTACCGCGGG	CATTCGAGTTTGCCTACCGC	GCTTg	GTTT	tggtttggtggaaggagcagtatatcatcaat	gcgactggtaaggatcctagtgtttatcatct	tggtttggtggaaggagcagtatatcatcaatGAAGACgcGCTTgCATTCGAGTTTGCCTACCGCGTTTcgGTCTTCgcgactggtaaggatcctagtgtttatcatct
KO927sg1262	AGAP012993-RA	ATTAACGGTAGACGGTCCCACGG	ATTAACGGTAGACGGTCCCA	GCTTg	GTTT	tggtttggtggaaggagcagtatatcatcaat	gcgactggtaaggatcctagtgtttatcatct	tggtttggtggaaggagcagtatatcatcaatGAAGACgcGCTTgATTAACGGTAGACGGTCCCAGTTTcgGTCTTCgcgactggtaaggatcctagtgtttatcatct
KO927sg1263	AGAP012993-RA	CGGATGAATGAGTCCGAGGGTGG	CGGATGAATGAGTCCGAGGG	GCTTg	GTTT	tggtttggtggaaggagcagtatatcatcaat	gcgactggtaaggatcctagtgtttatcatct	tggtttggtggaaggagcagtatatcatcaatGAAGACgcGCTTgCGGATGAATGAGTCCGAGGGGTTTcgGTCTTCgcgactggtaaggatcctagtgtttatcatct
KO927sg1264	AGAP012993-RA	GTTCGACATTTGTACTGGCGTGG	GTTCGACATTTGTACTGGCG	GCTTg	GTTT	tggtttggtggaaggagcagtatatcatcaat	gcgactggtaaggatcctagtgtttatcatct	tggtttggtggaaggagcagtatatcatcaatGAAGACgcGCTTgGTTCGACATTTGTACTGGCGGTTTcgGTCTTCgcgactggtaaggatcctagtgtttatcatct
KO927sg1265	AGAP012993-RA	GCCGGCAGCGCATAGCCAAATGG	GCCGGCAGCGCATAGCCAAA	GCTTg	GTTT	tggtttggtggaaggagcagtatatcatcaat	gcgactggtaaggatcctagtgtttatcatct	tggtttggtggaaggagcagtatatcatcaatGAAGACgcGCTTgGCCGGCAGCGCATAGCCAAAGTTTcgGTCTTCgcgactggtaaggatcctagtgtttatcatct
KO927sg1266	AGAP012993-RA	GATGAGGCTGCGCAATTTGTTGG	GATGAGGCTGCGCAATTTGT	GCTTg	GTTT	tggtttggtggaaggagcagtatatcatcaat	gcgactggtaaggatcctagtgtttatcatct	tggtttggtggaaggagcagtatatcatcaatGAAGACgcGCTTgGATGAGGCTGCGCAATTTGTGTTTcgGTCTTCgcgactggtaaggatcctagtgtttatcatct
KO927sg1267	AGAP012993-RA	ATGGAGCGAAGATCAGGCCCAGG	ATGGAGCGAAGATCAGGCCC	GCTTg	GTTT	tggtttggtggaaggagcagtatatcatcaat	gcgactggtaaggatcctagtgtttatcatct	tggtttggtggaaggagcagtatatcatcaatGAAGACgcGCTTgATGGAGCGAAGATCAGGCCCGTTTcgGTCTTCgcgactggtaaggatcctagtgtttatcatct
KO927sg1268	AGAP012993-RA	ATGGCATCATTGCGAGGCCGTGG	ATGGCATCATTGCGAGGCCG	GCTTg	GTTT	tggtttggtggaaggagcagtatatcatcaat	gcgactggtaaggatcctagtgtttatcatct	tggtttggtggaaggagcagtatatcatcaatGAAGACgcGCTTgATGGCATCATTGCGAGGCCGGTTTcgGTCTTCgcgactggtaaggatcctagtgtttatcatct
KO927sg1269	AGAP012993-RA	TCGTCCATGGCATCATTGCGAGG	TCGTCCATGGCATCATTGCG	GCTTg	GTTT	tggtttggtggaaggagcagtatatcatcaat	gcgactggtaaggatcctagtgtttatcatct	tggtttggtggaaggagcagtatatcatcaatGAAGACgcGCTTgTCGTCCATGGCATCATTGCGGTTTcgGTCTTCgcgactggtaaggatcctagtgtttatcatct
KO927sg1270	AGAP012993-RA	CGCTGCCTGTGCAACTCACACGG	CGCTGCCTGTGCAACTCACA	GCTTg	GTTT	tggtttggtggaaggagcagtatatcatcaat	gcgactggtaaggatcctagtgtttatcatct	tggtttggtggaaggagcagtatatcatcaatGAAGACgcGCTTgCGCTGCCTGTGCAACTCACAGTTTcgGTCTTCgcgactggtaaggatcctagtgtttatcatct
KO927sg1271	AGAP013165-RA	CCGCAGACTAACCTATCCCGAGG	CCGCAGACTAACCTATCCCG	GCTTg	GTTT	tggtttggtggaaggagcagtatatcatcaat	gcgactggtaaggatcctagtgtttatcatct	tggtttggtggaaggagcagtatatcatcaatGAAGACgcGCTTgCCGCAGACTAACCTATCCCGGTTTcgGTCTTCgcgactggtaaggatcctagtgtttatcatct
KO927sg1272	AGAP013165-RA	TTCGAGGTACTTGATGGCCTGGG	TTCGAGGTACTTGATGGCCT	GCTTg	GTTT	tggtttggtggaaggagcagtatatcatcaat	gcgactggtaaggatcctagtgtttatcatct	tggtttggtggaaggagcagtatatcatcaatGAAGACgcGCTTgTTCGAGGTACTTGATGGCCTGTTTcgGTCTTCgcgactggtaaggatcctagtgtttatcatct
KO927sg1273	AGAP013165-RA	GATGAGTTCGAGGTACTTGATGG	GATGAGTTCGAGGTACTTGA	GCTTg	GTTT	tggtttggtggaaggagcagtatatcatcaat	gcgactggtaaggatcctagtgtttatcatct	tggtttggtggaaggagcagtatatcatcaatGAAGACgcGCTTgGATGAGTTCGAGGTACTTGAGTTTcgGTCTTCgcgactggtaaggatcctagtgtttatcatct
KO927sg1274	AGAP013165-RA	GGCTCGCGGCAACGCCCCGTGGG	GGCTCGCGGCAACGCCCCGT	GCTTg	GTTT	tggtttggtggaaggagcagtatatcatcaat	gcgactggtaaggatcctagtgtttatcatct	tggtttggtggaaggagcagtatatcatcaatGAAGACgcGCTTgGGCTCGCGGCAACGCCCCGTGTTTcgGTCTTCgcgactggtaaggatcctagtgtttatcatct
KO927sg1275	AGAP013165-RA	TGGCTGCGATAAACTCAGCAAGG	TGGCTGCGATAAACTCAGCA	GCTTg	GTTT	tggtttggtggaaggagcagtatatcatcaat	gcgactggtaaggatcctagtgtttatcatct	tggtttggtggaaggagcagtatatcatcaatGAAGACgcGCTTgTGGCTGCGATAAACTCAGCAGTTTcgGTCTTCgcgactggtaaggatcctagtgtttatcatct
KO927sg1276	AGAP013165-RA	TCGAGGTACTTGATGGCCTGGGG	TCGAGGTACTTGATGGCCTG	GCTTg	GTTT	tggtttggtggaaggagcagtatatcatcaat	gcgactggtaaggatcctagtgtttatcatct	tggtttggtggaaggagcagtatatcatcaatGAAGACgcGCTTgTCGAGGTACTTGATGGCCTGGTTTcgGTCTTCgcgactggtaaggatcctagtgtttatcatct
KO927sg1277	AGAP013165-RA	GGTTTCGGTCTCTTTCCCACGGG	GGTTTCGGTCTCTTTCCCAC	GCTTg	GTTT	tggtttggtggaaggagcagtatatcatcaat	gcgactggtaaggatcctagtgtttatcatct	tggtttggtggaaggagcagtatatcatcaatGAAGACgcGCTTgGGTTTCGGTCTCTTTCCCACGTTTcgGTCTTCgcgactggtaaggatcctagtgtttatcatct
KO927sg1278	AGAP013165-RA	TGATTCATCCTCCTCGGGATAGG	TGATTCATCCTCCTCGGGAT	GCTTg	GTTT	tggtttggtggaaggagcagtatatcatcaat	gcgactggtaaggatcctagtgtttatcatct	tggtttggtggaaggagcagtatatcatcaatGAAGACgcGCTTgTGATTCATCCTCCTCGGGATGTTTcgGTCTTCgcgactggtaaggatcctagtgtttatcatct
KO927sg1279	AGAP013165-RA	GTTCGAGGTACTTGATGGCCTGG	GTTCGAGGTACTTGATGGCC	GCTTg	GTTT	tggtttggtggaaggagcagtatatcatcaat	gcgactggtaaggatcctagtgtttatcatct	tggtttggtggaaggagcagtatatcatcaatGAAGACgcGCTTgGTTCGAGGTACTTGATGGCCGTTTcgGTCTTCgcgactggtaaggatcctagtgtttatcatct
KO927sg1280	AGAP013165-RA	CGAACTCATCGAAAAGTGTGAGG	CGAACTCATCGAAAAGTGTG	GCTTg	GTTT	tggtttggtggaaggagcagtatatcatcaat	gcgactggtaaggatcctagtgtttatcatct	tggtttggtggaaggagcagtatatcatcaatGAAGACgcGCTTgCGAACTCATCGAAAAGTGTGGTTTcgGTCTTCgcgactggtaaggatcctagtgtttatcatct
KO927sg1281	AGAP013214-RA	TCTCTGTAACGAGACCGATCCGG	TCTCTGTAACGAGACCGATC	GCTTg	GTTT	tggtttggtggaaggagcagtatatcatcaat	gcgactggtaaggatcctagtgtttatcatct	tggtttggtggaaggagcagtatatcatcaatGAAGACgcGCTTgTCTCTGTAACGAGACCGATCGTTTcgGTCTTCgcgactggtaaggatcctagtgtttatcatct
KO927sg1282	AGAP013214-RA	GTCCGTCGGCACCACGCTTAGGG	GTCCGTCGGCACCACGCTTA	GCTTg	GTTT	tggtttggtggaaggagcagtatatcatcaat	gcgactggtaaggatcctagtgtttatcatct	tggtttggtggaaggagcagtatatcatcaatGAAGACgcGCTTgGTCCGTCGGCACCACGCTTAGTTTcgGTCTTCgcgactggtaaggatcctagtgtttatcatct
KO927sg1283	AGAP013214-RA	CCAGCTAAAGGACTCCCGGTAGG	CCAGCTAAAGGACTCCCGGT	GCTTg	GTTT	tggtttggtggaaggagcagtatatcatcaat	gcgactggtaaggatcctagtgtttatcatct	tggtttggtggaaggagcagtatatcatcaatGAAGACgcGCTTgCCAGCTAAAGGACTCCCGGTGTTTcgGTCTTCgcgactggtaaggatcctagtgtttatcatct
KO927sg1284	AGAP013214-RA	CCGTCCACCTGCATTACCAGCGG	CCGTCCACCTGCATTACCAG	GCTTg	GTTT	tggtttggtggaaggagcagtatatcatcaat	gcgactggtaaggatcctagtgtttatcatct	tggtttggtggaaggagcagtatatcatcaatGAAGACgcGCTTgCCGTCCACCTGCATTACCAGGTTTcgGTCTTCgcgactggtaaggatcctagtgtttatcatct
KO927sg1285	AGAP013214-RA	CACCACGCGACTATCGCCCCGGG	CACCACGCGACTATCGCCCC	GCTTg	GTTT	tggtttggtggaaggagcagtatatcatcaat	gcgactggtaaggatcctagtgtttatcatct	tggtttggtggaaggagcagtatatcatcaatGAAGACgcGCTTgCACCACGCGACTATCGCCCCGTTTcgGTCTTCgcgactggtaaggatcctagtgtttatcatct
KO927sg1286	AGAP013214-RA	CGGCCCAGCTAAAGGACTCCCGG	CGGCCCAGCTAAAGGACTCC	GCTTg	GTTT	tggtttggtggaaggagcagtatatcatcaat	gcgactggtaaggatcctagtgtttatcatct	tggtttggtggaaggagcagtatatcatcaatGAAGACgcGCTTgCGGCCCAGCTAAAGGACTCCGTTTcgGTCTTCgcgactggtaaggatcctagtgtttatcatct
KO927sg1287	AGAP013214-RA	TGCCCGGGGCGATAGTCGCGTGG	TGCCCGGGGCGATAGTCGCG	GCTTg	GTTT	tggtttggtggaaggagcagtatatcatcaat	gcgactggtaaggatcctagtgtttatcatct	tggtttggtggaaggagcagtatatcatcaatGAAGACgcGCTTgTGCCCGGGGCGATAGTCGCGGTTTcgGTCTTCgcgactggtaaggatcctagtgtttatcatct
KO927sg1288	AGAP013214-RA	TGGTAGAATTCCTCGCCGGGCGG	TGGTAGAATTCCTCGCCGGG	GCTTg	GTTT	tggtttggtggaaggagcagtatatcatcaat	gcgactggtaaggatcctagtgtttatcatct	tggtttggtggaaggagcagtatatcatcaatGAAGACgcGCTTgTGGTAGAATTCCTCGCCGGGGTTTcgGTCTTCgcgactggtaaggatcctagtgtttatcatct
KO927sg1289	AGAP013214-RA	AACTGCATTACCCTCGGCCGGGG	AACTGCATTACCCTCGGCCG	GCTTg	GTTT	tggtttggtggaaggagcagtatatcatcaat	gcgactggtaaggatcctagtgtttatcatct	tggtttggtggaaggagcagtatatcatcaatGAAGACgcGCTTgAACTGCATTACCCTCGGCCGGTTTcgGTCTTCgcgactggtaaggatcctagtgtttatcatct
KO927sg1290	AGAP013214-RA	CCTGTCGGGTGGAGAAGCTACGG	CCTGTCGGGTGGAGAAGCTA	GCTTg	GTTT	tggtttggtggaaggagcagtatatcatcaat	gcgactggtaaggatcctagtgtttatcatct	tggtttggtggaaggagcagtatatcatcaatGAAGACgcGCTTgCCTGTCGGGTGGAGAAGCTAGTTTcgGTCTTCgcgactggtaaggatcctagtgtttatcatct
KO927sg1291	AGAP013267-RA	GACATCCGCTTAATGTAAGCCGG	GACATCCGCTTAATGTAAGC	GCTTg	GTTT	tggtttggtggaaggagcagtatatcatcaat	gcgactggtaaggatcctagtgtttatcatct	tggtttggtggaaggagcagtatatcatcaatGAAGACgcGCTTgGACATCCGCTTAATGTAAGCGTTTcgGTCTTCgcgactggtaaggatcctagtgtttatcatct
KO927sg1292	AGAP013267-RA	GCGCAACGGCGACAGCTACTCGG	GCGCAACGGCGACAGCTACT	GCTTg	GTTT	tggtttggtggaaggagcagtatatcatcaat	gcgactggtaaggatcctagtgtttatcatct	tggtttggtggaaggagcagtatatcatcaatGAAGACgcGCTTgGCGCAACGGCGACAGCTACTGTTTcgGTCTTCgcgactggtaaggatcctagtgtttatcatct
KO927sg1293	AGAP013267-RA	TGGTGGACTGCGTGCAGAACCGG	TGGTGGACTGCGTGCAGAAC	GCTTg	GTTT	tggtttggtggaaggagcagtatatcatcaat	gcgactggtaaggatcctagtgtttatcatct	tggtttggtggaaggagcagtatatcatcaatGAAGACgcGCTTgTGGTGGACTGCGTGCAGAACGTTTcgGTCTTCgcgactggtaaggatcctagtgtttatcatct
KO927sg1294	AGAP013267-RA	GCGGCGCAGGCTCGTGGTCGGGG	GCGGCGCAGGCTCGTGGTCG	GCTTg	GTTT	tggtttggtggaaggagcagtatatcatcaat	gcgactggtaaggatcctagtgtttatcatct	tggtttggtggaaggagcagtatatcatcaatGAAGACgcGCTTgGCGGCGCAGGCTCGTGGTCGGTTTcgGTCTTCgcgactggtaaggatcctagtgtttatcatct
KO927sg1295	AGAP013267-RA	AGCGGCGCAGGCTCGTGGTCGGG	AGCGGCGCAGGCTCGTGGTC	GCTTg	GTTT	tggtttggtggaaggagcagtatatcatcaat	gcgactggtaaggatcctagtgtttatcatct	tggtttggtggaaggagcagtatatcatcaatGAAGACgcGCTTgAGCGGCGCAGGCTCGTGGTCGTTTcgGTCTTCgcgactggtaaggatcctagtgtttatcatct
KO927sg1296	AGAP013267-RA	CGATACCGTCATCTGCCACGGGG	CGATACCGTCATCTGCCACG	GCTTg	GTTT	tggtttggtggaaggagcagtatatcatcaat	gcgactggtaaggatcctagtgtttatcatct	tggtttggtggaaggagcagtatatcatcaatGAAGACgcGCTTgCGATACCGTCATCTGCCACGGTTTcgGTCTTCgcgactggtaaggatcctagtgtttatcatct
KO927sg1297	AGAP013267-RA	AGATGGGCATCCGGGAGCCGCGG	AGATGGGCATCCGGGAGCCG	GCTTg	GTTT	tggtttggtggaaggagcagtatatcatcaat	gcgactggtaaggatcctagtgtttatcatct	tggtttggtggaaggagcagtatatcatcaatGAAGACgcGCTTgAGATGGGCATCCGGGAGCCGGTTTcgGTCTTCgcgactggtaaggatcctagtgtttatcatct
KO927sg1298	AGAP013267-RA	GTGCATTTGGAGCCGCTCGAAGG	GTGCATTTGGAGCCGCTCGA	GCTTg	GTTT	tggtttggtggaaggagcagtatatcatcaat	gcgactggtaaggatcctagtgtttatcatct	tggtttggtggaaggagcagtatatcatcaatGAAGACgcGCTTgGTGCATTTGGAGCCGCTCGAGTTTcgGTCTTCgcgactggtaaggatcctagtgtttatcatct
KO927sg1299	AGAP013267-RA	GCAGTCCCCGTGGCAGATGACGG	GCAGTCCCCGTGGCAGATGA	GCTTg	GTTT	tggtttggtggaaggagcagtatatcatcaat	gcgactggtaaggatcctagtgtttatcatct	tggtttggtggaaggagcagtatatcatcaatGAAGACgcGCTTgGCAGTCCCCGTGGCAGATGAGTTTcgGTCTTCgcgactggtaaggatcctagtgtttatcatct
KO927sg1300	AGAP013267-RA	GGCAGATGACGGTATCGTCCCGG	GGCAGATGACGGTATCGTCC	GCTTg	GTTT	tggtttggtggaaggagcagtatatcatcaat	gcgactggtaaggatcctagtgtttatcatct	tggtttggtggaaggagcagtatatcatcaatGAAGACgcGCTTgGGCAGATGACGGTATCGTCCGTTTcgGTCTTCgcgactggtaaggatcctagtgtttatcatct
KO927sg1301	AGAP013487-RA	ACCGATCAGATACCACGACCCGG	ACCGATCAGATACCACGACC	GCTTg	GTTT	tggtttggtggaaggagcagtatatcatcaat	gcgactggtaaggatcctagtgtttatcatct	tggtttggtggaaggagcagtatatcatcaatGAAGACgcGCTTgACCGATCAGATACCACGACCGTTTcgGTCTTCgcgactggtaaggatcctagtgtttatcatct
KO927sg1302	AGAP013487-RA	ACCGGGTCGTGGTATCTGATCGG	ACCGGGTCGTGGTATCTGAT	GCTTg	GTTT	tggtttggtggaaggagcagtatatcatcaat	gcgactggtaaggatcctagtgtttatcatct	tggtttggtggaaggagcagtatatcatcaatGAAGACgcGCTTgACCGGGTCGTGGTATCTGATGTTTcgGTCTTCgcgactggtaaggatcctagtgtttatcatct
KO927sg1303	AGAP013487-RA	CTGGTAGTGTTCAGTTCATAAGG	CTGGTAGTGTTCAGTTCATA	GCTTg	GTTT	tggtttggtggaaggagcagtatatcatcaat	gcgactggtaaggatcctagtgtttatcatct	tggtttggtggaaggagcagtatatcatcaatGAAGACgcGCTTgCTGGTAGTGTTCAGTTCATAGTTTcgGTCTTCgcgactggtaaggatcctagtgtttatcatct
KO927sg1304	AGAP013487-RA	CTCGCTGGCCGTTGCCGAATTGG	CTCGCTGGCCGTTGCCGAAT	GCTTg	GTTT	tggtttggtggaaggagcagtatatcatcaat	gcgactggtaaggatcctagtgtttatcatct	tggtttggtggaaggagcagtatatcatcaatGAAGACgcGCTTgCTCGCTGGCCGTTGCCGAATGTTTcgGTCTTCgcgactggtaaggatcctagtgtttatcatct
KO927sg1305	AGAP013487-RA	TATGAACTGAACACTACCAGAGG	TATGAACTGAACACTACCAG	GCTTg	GTTT	tggtttggtggaaggagcagtatatcatcaat	gcgactggtaaggatcctagtgtttatcatct	tggtttggtggaaggagcagtatatcatcaatGAAGACgcGCTTgTATGAACTGAACACTACCAGGTTTcgGTCTTCgcgactggtaaggatcctagtgtttatcatct
KO927sg1306	AGAP013487-RA	TACCAGAGGATTCAACCGCTCGG	TACCAGAGGATTCAACCGCT	GCTTg	GTTT	tggtttggtggaaggagcagtatatcatcaat	gcgactggtaaggatcctagtgtttatcatct	tggtttggtggaaggagcagtatatcatcaatGAAGACgcGCTTgTACCAGAGGATTCAACCGCTGTTTcgGTCTTCgcgactggtaaggatcctagtgtttatcatct
KO927sg1307	AGAP013487-RA	GAACGCCACCGGCACACATATGG	GAACGCCACCGGCACACATA	GCTTg	GTTT	tggtttggtggaaggagcagtatatcatcaat	gcgactggtaaggatcctagtgtttatcatct	tggtttggtggaaggagcagtatatcatcaatGAAGACgcGCTTgGAACGCCACCGGCACACATAGTTTcgGTCTTCgcgactggtaaggatcctagtgtttatcatct
KO927sg1308	AGAP013487-RA	CAACGGAGCACCCGGTACACGGG	CAACGGAGCACCCGGTACAC	GCTTg	GTTT	tggtttggtggaaggagcagtatatcatcaat	gcgactggtaaggatcctagtgtttatcatct	tggtttggtggaaggagcagtatatcatcaatGAAGACgcGCTTgCAACGGAGCACCCGGTACACGTTTcgGTCTTCgcgactggtaaggatcctagtgtttatcatct
KO927sg1309	AGAP013487-RA	GGGTAGGGAAGATGTGTTCTGGG	GGGTAGGGAAGATGTGTTCT	GCTTg	GTTT	tggtttggtggaaggagcagtatatcatcaat	gcgactggtaaggatcctagtgtttatcatct	tggtttggtggaaggagcagtatatcatcaatGAAGACgcGCTTgGGGTAGGGAAGATGTGTTCTGTTTcgGTCTTCgcgactggtaaggatcctagtgtttatcatct
KO927sg1310	AGAP013487-RA	ATCCTTGCTACGAACGCCACCGG	ATCCTTGCTACGAACGCCAC	GCTTg	GTTT	tggtttggtggaaggagcagtatatcatcaat	gcgactggtaaggatcctagtgtttatcatct	tggtttggtggaaggagcagtatatcatcaatGAAGACgcGCTTgATCCTTGCTACGAACGCCACGTTTcgGTCTTCgcgactggtaaggatcctagtgtttatcatct
KO927sg1311	AGAP013765-RA	TTAACTTACAGCGTAGTGCTAGG	TTAACTTACAGCGTAGTGCT	GCTTg	GTTT	tggtttggtggaaggagcagtatatcatcaat	gcgactggtaaggatcctagtgtttatcatct	tggtttggtggaaggagcagtatatcatcaatGAAGACgcGCTTgTTAACTTACAGCGTAGTGCTGTTTcgGTCTTCgcgactggtaaggatcctagtgtttatcatct
KO927sg1312	AGAP013765-RA	ATGTAGTACTTCGGATAGCTCGG	ATGTAGTACTTCGGATAGCT	GCTTg	GTTT	tggtttggtggaaggagcagtatatcatcaat	gcgactggtaaggatcctagtgtttatcatct	tggtttggtggaaggagcagtatatcatcaatGAAGACgcGCTTgATGTAGTACTTCGGATAGCTGTTTcgGTCTTCgcgactggtaaggatcctagtgtttatcatct
KO927sg1313	AGAP013765-RA	GTCTAGCGTCTCCGTCAGTTCGG	GTCTAGCGTCTCCGTCAGTT	GCTTg	GTTT	tggtttggtggaaggagcagtatatcatcaat	gcgactggtaaggatcctagtgtttatcatct	tggtttggtggaaggagcagtatatcatcaatGAAGACgcGCTTgGTCTAGCGTCTCCGTCAGTTGTTTcgGTCTTCgcgactggtaaggatcctagtgtttatcatct
KO927sg1314	AGAP013765-RA	AGGACGGCTCTGCTGAGCCTGGG	AGGACGGCTCTGCTGAGCCT	GCTTg	GTTT	tggtttggtggaaggagcagtatatcatcaat	gcgactggtaaggatcctagtgtttatcatct	tggtttggtggaaggagcagtatatcatcaatGAAGACgcGCTTgAGGACGGCTCTGCTGAGCCTGTTTcgGTCTTCgcgactggtaaggatcctagtgtttatcatct
KO927sg1315	AGAP013765-RA	AGCTATCCGAAGTACTACATCGG	AGCTATCCGAAGTACTACAT	GCTTg	GTTT	tggtttggtggaaggagcagtatatcatcaat	gcgactggtaaggatcctagtgtttatcatct	tggtttggtggaaggagcagtatatcatcaatGAAGACgcGCTTgAGCTATCCGAAGTACTACATGTTTcgGTCTTCgcgactggtaaggatcctagtgtttatcatct
KO927sg1316	AGAP013765-RA	CTGTCCCCGATGTAGTACTTCGG	CTGTCCCCGATGTAGTACTT	GCTTg	GTTT	tggtttggtggaaggagcagtatatcatcaat	gcgactggtaaggatcctagtgtttatcatct	tggtttggtggaaggagcagtatatcatcaatGAAGACgcGCTTgCTGTCCCCGATGTAGTACTTGTTTcgGTCTTCgcgactggtaaggatcctagtgtttatcatct
KO927sg1317	AGAP013765-RA	GCTATCCGAAGTACTACATCGGG	GCTATCCGAAGTACTACATC	GCTTg	GTTT	tggtttggtggaaggagcagtatatcatcaat	gcgactggtaaggatcctagtgtttatcatct	tggtttggtggaaggagcagtatatcatcaatGAAGACgcGCTTgGCTATCCGAAGTACTACATCGTTTcgGTCTTCgcgactggtaaggatcctagtgtttatcatct
KO927sg1318	AGAP013765-RA	GACGAGGACTCTGGAGGCGACGG	GACGAGGACTCTGGAGGCGA	GCTTg	GTTT	tggtttggtggaaggagcagtatatcatcaat	gcgactggtaaggatcctagtgtttatcatct	tggtttggtggaaggagcagtatatcatcaatGAAGACgcGCTTgGACGAGGACTCTGGAGGCGAGTTTcgGTCTTCgcgactggtaaggatcctagtgtttatcatct
KO927sg1319	AGAP013765-RA	CTCGGTAAGCCCTCGTTGCCGGG	CTCGGTAAGCCCTCGTTGCC	GCTTg	GTTT	tggtttggtggaaggagcagtatatcatcaat	gcgactggtaaggatcctagtgtttatcatct	tggtttggtggaaggagcagtatatcatcaatGAAGACgcGCTTgCTCGGTAAGCCCTCGTTGCCGTTTcgGTCTTCgcgactggtaaggatcctagtgtttatcatct
KO927sg1320	AGAP013765-RA	TGGTGGTTCCGAACTTCCGAAGG	TGGTGGTTCCGAACTTCCGA	GCTTg	GTTT	tggtttggtggaaggagcagtatatcatcaat	gcgactggtaaggatcctagtgtttatcatct	tggtttggtggaaggagcagtatatcatcaatGAAGACgcGCTTgTGGTGGTTCCGAACTTCCGAGTTTcgGTCTTCgcgactggtaaggatcctagtgtttatcatct
KO927sg1321	AGAP013774-RA	CCGAGTCCCACCCGTCGGTTAGG	CCGAGTCCCACCCGTCGGTT	GCTTg	GTTT	tggtttggtggaaggagcagtatatcatcaat	gcgactggtaaggatcctagtgtttatcatct	tggtttggtggaaggagcagtatatcatcaatGAAGACgcGCTTgCCGAGTCCCACCCGTCGGTTGTTTcgGTCTTCgcgactggtaaggatcctagtgtttatcatct
KO927sg1322	AGAP013774-RA	ACGCGCGAGCTGACAGCGGGCGG	ACGCGCGAGCTGACAGCGGG	GCTTg	GTTT	tggtttggtggaaggagcagtatatcatcaat	gcgactggtaaggatcctagtgtttatcatct	tggtttggtggaaggagcagtatatcatcaatGAAGACgcGCTTgACGCGCGAGCTGACAGCGGGGTTTcgGTCTTCgcgactggtaaggatcctagtgtttatcatct
KO927sg1323	AGAP013774-RA	CTCGGCCGAGTCCCACCCGTCGG	CTCGGCCGAGTCCCACCCGT	GCTTg	GTTT	tggtttggtggaaggagcagtatatcatcaat	gcgactggtaaggatcctagtgtttatcatct	tggtttggtggaaggagcagtatatcatcaatGAAGACgcGCTTgCTCGGCCGAGTCCCACCCGTGTTTcgGTCTTCgcgactggtaaggatcctagtgtttatcatct
KO927sg1324	AGAP013774-RA	AACACGCGCCCCCACTAGCTCGG	AACACGCGCCCCCACTAGCT	GCTTg	GTTT	tggtttggtggaaggagcagtatatcatcaat	gcgactggtaaggatcctagtgtttatcatct	tggtttggtggaaggagcagtatatcatcaatGAAGACgcGCTTgAACACGCGCCCCCACTAGCTGTTTcgGTCTTCgcgactggtaaggatcctagtgtttatcatct
KO927sg1325	AGAP013774-RA	GCAAGTGTTAGTGAGACGCACGG	GCAAGTGTTAGTGAGACGCA	GCTTg	GTTT	tggtttggtggaaggagcagtatatcatcaat	gcgactggtaaggatcctagtgtttatcatct	tggtttggtggaaggagcagtatatcatcaatGAAGACgcGCTTgGCAAGTGTTAGTGAGACGCAGTTTcgGTCTTCgcgactggtaaggatcctagtgtttatcatct
KO927sg1326	AGAP013774-RA	AGCGGGTATCGCAGCTGGATCGG	AGCGGGTATCGCAGCTGGAT	GCTTg	GTTT	tggtttggtggaaggagcagtatatcatcaat	gcgactggtaaggatcctagtgtttatcatct	tggtttggtggaaggagcagtatatcatcaatGAAGACgcGCTTgAGCGGGTATCGCAGCTGGATGTTTcgGTCTTCgcgactggtaaggatcctagtgtttatcatct
KO927sg1327	AGAP013774-RA	CCTAACCGACGGGTGGGACTCGG	CCTAACCGACGGGTGGGACT	GCTTg	GTTT	tggtttggtggaaggagcagtatatcatcaat	gcgactggtaaggatcctagtgtttatcatct	tggtttggtggaaggagcagtatatcatcaatGAAGACgcGCTTgCCTAACCGACGGGTGGGACTGTTTcgGTCTTCgcgactggtaaggatcctagtgtttatcatct
KO927sg1328	AGAP013774-RA	GATGCGCAATGGCTCCTTCCGGG	GATGCGCAATGGCTCCTTCC	GCTTg	GTTT	tggtttggtggaaggagcagtatatcatcaat	gcgactggtaaggatcctagtgtttatcatct	tggtttggtggaaggagcagtatatcatcaatGAAGACgcGCTTgGATGCGCAATGGCTCCTTCCGTTTcgGTCTTCgcgactggtaaggatcctagtgtttatcatct
KO927sg1329	AGAP013774-RA	ACGGTTCACTCCCCGGTGCATGG	ACGGTTCACTCCCCGGTGCA	GCTTg	GTTT	tggtttggtggaaggagcagtatatcatcaat	gcgactggtaaggatcctagtgtttatcatct	tggtttggtggaaggagcagtatatcatcaatGAAGACgcGCTTgACGGTTCACTCCCCGGTGCAGTTTcgGTCTTCgcgactggtaaggatcctagtgtttatcatct
KO927sg1330	AGAP013774-RA	CCGAAATACGGCTGACGTGTGGG	CCGAAATACGGCTGACGTGT	GCTTg	GTTT	tggtttggtggaaggagcagtatatcatcaat	gcgactggtaaggatcctagtgtttatcatct	tggtttggtggaaggagcagtatatcatcaatGAAGACgcGCTTgCCGAAATACGGCTGACGTGTGTTTcgGTCTTCgcgactggtaaggatcctagtgtttatcatct
KO927sg1331	AGAP028093-RA	AGCGGAATGGATAGCCCGTCGGG	AGCGGAATGGATAGCCCGTC	GCTTg	GTTT	tggtttggtggaaggagcagtatatcatcaat	gcgactggtaaggatcctagtgtttatcatct	tggtttggtggaaggagcagtatatcatcaatGAAGACgcGCTTgAGCGGAATGGATAGCCCGTCGTTTcgGTCTTCgcgactggtaaggatcctagtgtttatcatct
KO927sg1332	AGAP028093-RA	TGGTGAAACGCGCCTCGGATCGG	TGGTGAAACGCGCCTCGGAT	GCTTg	GTTT	tggtttggtggaaggagcagtatatcatcaat	gcgactggtaaggatcctagtgtttatcatct	tggtttggtggaaggagcagtatatcatcaatGAAGACgcGCTTgTGGTGAAACGCGCCTCGGATGTTTcgGTCTTCgcgactggtaaggatcctagtgtttatcatct
KO927sg1333	AGAP028093-RA	TCTAAAACGCCCCATTACCTCGG	TCTAAAACGCCCCATTACCT	GCTTg	GTTT	tggtttggtggaaggagcagtatatcatcaat	gcgactggtaaggatcctagtgtttatcatct	tggtttggtggaaggagcagtatatcatcaatGAAGACgcGCTTgTCTAAAACGCCCCATTACCTGTTTcgGTCTTCgcgactggtaaggatcctagtgtttatcatct
KO927sg1334	AGAP028093-RA	GGATCGGCCTCCATGTTCCAGGG	GGATCGGCCTCCATGTTCCA	GCTTg	GTTT	tggtttggtggaaggagcagtatatcatcaat	gcgactggtaaggatcctagtgtttatcatct	tggtttggtggaaggagcagtatatcatcaatGAAGACgcGCTTgGGATCGGCCTCCATGTTCCAGTTTcgGTCTTCgcgactggtaaggatcctagtgtttatcatct
KO927sg1335	AGAP028093-RA	GGCCTCCATGTTCCAGGGCTGGG	GGCCTCCATGTTCCAGGGCT	GCTTg	GTTT	tggtttggtggaaggagcagtatatcatcaat	gcgactggtaaggatcctagtgtttatcatct	tggtttggtggaaggagcagtatatcatcaatGAAGACgcGCTTgGGCCTCCATGTTCCAGGGCTGTTTcgGTCTTCgcgactggtaaggatcctagtgtttatcatct
KO927sg1336	AGAP028093-RA	GCGGGTCGACATCTCCTTCGCGG	GCGGGTCGACATCTCCTTCG	GCTTg	GTTT	tggtttggtggaaggagcagtatatcatcaat	gcgactggtaaggatcctagtgtttatcatct	tggtttggtggaaggagcagtatatcatcaatGAAGACgcGCTTgGCGGGTCGACATCTCCTTCGGTTTcgGTCTTCgcgactggtaaggatcctagtgtttatcatct
KO927sg1337	AGAP028093-RA	CAGTGGCGATGTCGCCACGCTGG	CAGTGGCGATGTCGCCACGC	GCTTg	GTTT	tggtttggtggaaggagcagtatatcatcaat	gcgactggtaaggatcctagtgtttatcatct	tggtttggtggaaggagcagtatatcatcaatGAAGACgcGCTTgCAGTGGCGATGTCGCCACGCGTTTcgGTCTTCgcgactggtaaggatcctagtgtttatcatct
KO927sg1338	AGAP028093-RA	GGTTGCGGTTCATGGGCGGCCGG	GGTTGCGGTTCATGGGCGGC	GCTTg	GTTT	tggtttggtggaaggagcagtatatcatcaat	gcgactggtaaggatcctagtgtttatcatct	tggtttggtggaaggagcagtatatcatcaatGAAGACgcGCTTgGGTTGCGGTTCATGGGCGGCGTTTcgGTCTTCgcgactggtaaggatcctagtgtttatcatct
KO927sg1339	AGAP028093-RA	GCGAGGGAGACTGGCCCAGGCGG	GCGAGGGAGACTGGCCCAGG	GCTTg	GTTT	tggtttggtggaaggagcagtatatcatcaat	gcgactggtaaggatcctagtgtttatcatct	tggtttggtggaaggagcagtatatcatcaatGAAGACgcGCTTgGCGAGGGAGACTGGCCCAGGGTTTcgGTCTTCgcgactggtaaggatcctagtgtttatcatct
KO927sg1340	AGAP028093-RA	GGAGCTCGGCACAGAGATCAAGG	GGAGCTCGGCACAGAGATCA	GCTTg	GTTT	tggtttggtggaaggagcagtatatcatcaat	gcgactggtaaggatcctagtgtttatcatct	tggtttggtggaaggagcagtatatcatcaatGAAGACgcGCTTgGGAGCTCGGCACAGAGATCAGTTTcgGTCTTCgcgactggtaaggatcctagtgtttatcatct
KO927sg1341	AGAP028121-RA	GACTACCGCGTGGTCACTGACGG	GACTACCGCGTGGTCACTGA	GCTTg	GTTT	tggtttggtggaaggagcagtatatcatcaat	gcgactggtaaggatcctagtgtttatcatct	tggtttggtggaaggagcagtatatcatcaatGAAGACgcGCTTgGACTACCGCGTGGTCACTGAGTTTcgGTCTTCgcgactggtaaggatcctagtgtttatcatct
KO927sg1342	AGAP028121-RA	GTGGATAACTGCGAAGCCGCTGG	GTGGATAACTGCGAAGCCGC	GCTTg	GTTT	tggtttggtggaaggagcagtatatcatcaat	gcgactggtaaggatcctagtgtttatcatct	tggtttggtggaaggagcagtatatcatcaatGAAGACgcGCTTgGTGGATAACTGCGAAGCCGCGTTTcgGTCTTCgcgactggtaaggatcctagtgtttatcatct
KO927sg1343	AGAP028121-RA	GGGACTCGAAGCGGTCGTCTCGG	GGGACTCGAAGCGGTCGTCT	GCTTg	GTTT	tggtttggtggaaggagcagtatatcatcaat	gcgactggtaaggatcctagtgtttatcatct	tggtttggtggaaggagcagtatatcatcaatGAAGACgcGCTTgGGGACTCGAAGCGGTCGTCTGTTTcgGTCTTCgcgactggtaaggatcctagtgtttatcatct
KO927sg1344	AGAP028121-RA	ATGCTGTCTGAAGTGGCACAAGG	ATGCTGTCTGAAGTGGCACA	GCTTg	GTTT	tggtttggtggaaggagcagtatatcatcaat	gcgactggtaaggatcctagtgtttatcatct	tggtttggtggaaggagcagtatatcatcaatGAAGACgcGCTTgATGCTGTCTGAAGTGGCACAGTTTcgGTCTTCgcgactggtaaggatcctagtgtttatcatct
KO927sg1345	AGAP028121-RA	GAATATCAGTAGGGCGGTGCCGG	GAATATCAGTAGGGCGGTGC	GCTTg	GTTT	tggtttggtggaaggagcagtatatcatcaat	gcgactggtaaggatcctagtgtttatcatct	tggtttggtggaaggagcagtatatcatcaatGAAGACgcGCTTgGAATATCAGTAGGGCGGTGCGTTTcgGTCTTCgcgactggtaaggatcctagtgtttatcatct
KO927sg1346	AGAP028121-RA	TCGCAGTTATCCACTGTTAATGG	TCGCAGTTATCCACTGTTAA	GCTTg	GTTT	tggtttggtggaaggagcagtatatcatcaat	gcgactggtaaggatcctagtgtttatcatct	tggtttggtggaaggagcagtatatcatcaatGAAGACgcGCTTgTCGCAGTTATCCACTGTTAAGTTTcgGTCTTCgcgactggtaaggatcctagtgtttatcatct
KO927sg1347	AGAP028121-RA	TGACGGTGCTAACCATGTGCTGG	TGACGGTGCTAACCATGTGC	GCTTg	GTTT	tggtttggtggaaggagcagtatatcatcaat	gcgactggtaaggatcctagtgtttatcatct	tggtttggtggaaggagcagtatatcatcaatGAAGACgcGCTTgTGACGGTGCTAACCATGTGCGTTTcgGTCTTCgcgactggtaaggatcctagtgtttatcatct
KO927sg1348	AGAP028121-RA	TAGCAGCGGCGTATACCGATAGG	TAGCAGCGGCGTATACCGAT	GCTTg	GTTT	tggtttggtggaaggagcagtatatcatcaat	gcgactggtaaggatcctagtgtttatcatct	tggtttggtggaaggagcagtatatcatcaatGAAGACgcGCTTgTAGCAGCGGCGTATACCGATGTTTcgGTCTTCgcgactggtaaggatcctagtgtttatcatct
KO927sg1349	AGAP028121-RA	TACAGATGTGGACTACCGCGTGG	TACAGATGTGGACTACCGCG	GCTTg	GTTT	tggtttggtggaaggagcagtatatcatcaat	gcgactggtaaggatcctagtgtttatcatct	tggtttggtggaaggagcagtatatcatcaatGAAGACgcGCTTgTACAGATGTGGACTACCGCGGTTTcgGTCTTCgcgactggtaaggatcctagtgtttatcatct
KO927sg1350	AGAP028121-RA	GGACGTGCAATATACAGATGTGG	GGACGTGCAATATACAGATG	GCTTg	GTTT	tggtttggtggaaggagcagtatatcatcaat	gcgactggtaaggatcctagtgtttatcatct	tggtttggtggaaggagcagtatatcatcaatGAAGACgcGCTTgGGACGTGCAATATACAGATGGTTTcgGTCTTCgcgactggtaaggatcctagtgtttatcatct
KO927sg1351	AGAP028433-RA	GAAACCACTTGATTATGATCAGG	GAAACCACTTGATTATGATC	GCTTg	GTTT	tggtttggtggaaggagcagtatatcatcaat	gcgactggtaaggatcctagtgtttatcatct	tggtttggtggaaggagcagtatatcatcaatGAAGACgcGCTTgGAAACCACTTGATTATGATCGTTTcgGTCTTCgcgactggtaaggatcctagtgtttatcatct
KO927sg1352	AGAP028433-RA	AAAAAAAAAGAGTCTGGGAACGG	AAAAAAAAAGAGTCTGGGAA	GCTTg	GTTT	tggtttggtggaaggagcagtatatcatcaat	gcgactggtaaggatcctagtgtttatcatct	tggtttggtggaaggagcagtatatcatcaatGAAGACgcGCTTgAAAAAAAAAGAGTCTGGGAAGTTTcgGTCTTCgcgactggtaaggatcctagtgtttatcatct
KO927sg1353	AGAP028433-RA	CATGCCCTGAAGCGCGTCTTAGG	CATGCCCTGAAGCGCGTCTT	GCTTg	GTTT	tggtttggtggaaggagcagtatatcatcaat	gcgactggtaaggatcctagtgtttatcatct	tggtttggtggaaggagcagtatatcatcaatGAAGACgcGCTTgCATGCCCTGAAGCGCGTCTTGTTTcgGTCTTCgcgactggtaaggatcctagtgtttatcatct
KO927sg1354	AGAP028433-RA	ACATGGCTGAGATAGCCGGTAGG	ACATGGCTGAGATAGCCGGT	GCTTg	GTTT	tggtttggtggaaggagcagtatatcatcaat	gcgactggtaaggatcctagtgtttatcatct	tggtttggtggaaggagcagtatatcatcaatGAAGACgcGCTTgACATGGCTGAGATAGCCGGTGTTTcgGTCTTCgcgactggtaaggatcctagtgtttatcatct
KO927sg1355	AGAP028433-RA	TAGTTCAGTGGTCACTCTGATGG	TAGTTCAGTGGTCACTCTGA	GCTTg	GTTT	tggtttggtggaaggagcagtatatcatcaat	gcgactggtaaggatcctagtgtttatcatct	tggtttggtggaaggagcagtatatcatcaatGAAGACgcGCTTgTAGTTCAGTGGTCACTCTGAGTTTcgGTCTTCgcgactggtaaggatcctagtgtttatcatct
KO927sg1356	AGAP028433-RA	CTCTCGATTATTAGCCCTGGTGG	CTCTCGATTATTAGCCCTGG	GCTTg	GTTT	tggtttggtggaaggagcagtatatcatcaat	gcgactggtaaggatcctagtgtttatcatct	tggtttggtggaaggagcagtatatcatcaatGAAGACgcGCTTgCTCTCGATTATTAGCCCTGGGTTTcgGTCTTCgcgactggtaaggatcctagtgtttatcatct
KO927sg1357	AGAP028433-RA	TAGTATAGTCGCCCCTCCGGTGG	TAGTATAGTCGCCCCTCCGG	GCTTg	GTTT	tggtttggtggaaggagcagtatatcatcaat	gcgactggtaaggatcctagtgtttatcatct	tggtttggtggaaggagcagtatatcatcaatGAAGACgcGCTTgTAGTATAGTCGCCCCTCCGGGTTTcgGTCTTCgcgactggtaaggatcctagtgtttatcatct
KO927sg1358	AGAP028433-RA	TGTCGTGTTAAGTGGAGAATGGG	TGTCGTGTTAAGTGGAGAAT	GCTTg	GTTT	tggtttggtggaaggagcagtatatcatcaat	gcgactggtaaggatcctagtgtttatcatct	tggtttggtggaaggagcagtatatcatcaatGAAGACgcGCTTgTGTCGTGTTAAGTGGAGAATGTTTcgGTCTTCgcgactggtaaggatcctagtgtttatcatct
KO927sg1359	AGAP028433-RA	GAAAAAAAGATCTGATCATATGG	GAAAAAAAGATCTGATCATA	GCTTg	GTTT	tggtttggtggaaggagcagtatatcatcaat	gcgactggtaaggatcctagtgtttatcatct	tggtttggtggaaggagcagtatatcatcaatGAAGACgcGCTTgGAAAAAAAGATCTGATCATAGTTTcgGTCTTCgcgactggtaaggatcctagtgtttatcatct
KO927sg1360	AGAP028433-RA	CGTAACCGCAGTGTCTAATTTGG	CGTAACCGCAGTGTCTAATT	GCTTg	GTTT	tggtttggtggaaggagcagtatatcatcaat	gcgactggtaaggatcctagtgtttatcatct	tggtttggtggaaggagcagtatatcatcaatGAAGACgcGCTTgCGTAACCGCAGTGTCTAATTGTTTcgGTCTTCgcgactggtaaggatcctagtgtttatcatct
KO927sg1361	AGAP028609-RA	CGGTCGGATTAGCCAAGTTGCGG	CGGTCGGATTAGCCAAGTTG	GCTTg	GTTT	tggtttggtggaaggagcagtatatcatcaat	gcgactggtaaggatcctagtgtttatcatct	tggtttggtggaaggagcagtatatcatcaatGAAGACgcGCTTgCGGTCGGATTAGCCAAGTTGGTTTcgGTCTTCgcgactggtaaggatcctagtgtttatcatct
KO927sg1362	AGAP028609-RA	CAATTTGGTAGCCGCCAATCGGG	CAATTTGGTAGCCGCCAATC	GCTTg	GTTT	tggtttggtggaaggagcagtatatcatcaat	gcgactggtaaggatcctagtgtttatcatct	tggtttggtggaaggagcagtatatcatcaatGAAGACgcGCTTgCAATTTGGTAGCCGCCAATCGTTTcgGTCTTCgcgactggtaaggatcctagtgtttatcatct
KO927sg1363	AGAP028609-RA	GAGGTAACACCGGCAAATAGAGG	GAGGTAACACCGGCAAATAG	GCTTg	GTTT	tggtttggtggaaggagcagtatatcatcaat	gcgactggtaaggatcctagtgtttatcatct	tggtttggtggaaggagcagtatatcatcaatGAAGACgcGCTTgGAGGTAACACCGGCAAATAGGTTTcgGTCTTCgcgactggtaaggatcctagtgtttatcatct
KO927sg1364	AGAP028609-RA	GACGCCGGTTAGATCCGCGCTGG	GACGCCGGTTAGATCCGCGC	GCTTg	GTTT	tggtttggtggaaggagcagtatatcatcaat	gcgactggtaaggatcctagtgtttatcatct	tggtttggtggaaggagcagtatatcatcaatGAAGACgcGCTTgGACGCCGGTTAGATCCGCGCGTTTcgGTCTTCgcgactggtaaggatcctagtgtttatcatct
KO927sg1365	AGAP028609-RA	TTCGCAATCCTTGTATTCGCTGG	TTCGCAATCCTTGTATTCGC	GCTTg	GTTT	tggtttggtggaaggagcagtatatcatcaat	gcgactggtaaggatcctagtgtttatcatct	tggtttggtggaaggagcagtatatcatcaatGAAGACgcGCTTgTTCGCAATCCTTGTATTCGCGTTTcgGTCTTCgcgactggtaaggatcctagtgtttatcatct
KO927sg1366	AGAP028609-RA	CGAGAACCAATCCGATGTCGAGG	CGAGAACCAATCCGATGTCG	GCTTg	GTTT	tggtttggtggaaggagcagtatatcatcaat	gcgactggtaaggatcctagtgtttatcatct	tggtttggtggaaggagcagtatatcatcaatGAAGACgcGCTTgCGAGAACCAATCCGATGTCGGTTTcgGTCTTCgcgactggtaaggatcctagtgtttatcatct
KO927sg1367	AGAP028609-RA	TCTCATTACCCGAAAGAGACGGG	TCTCATTACCCGAAAGAGAC	GCTTg	GTTT	tggtttggtggaaggagcagtatatcatcaat	gcgactggtaaggatcctagtgtttatcatct	tggtttggtggaaggagcagtatatcatcaatGAAGACgcGCTTgTCTCATTACCCGAAAGAGACGTTTcgGTCTTCgcgactggtaaggatcctagtgtttatcatct
KO927sg1368	AGAP028609-RA	GCAGCTATCGCAACAAATGAGGG	GCAGCTATCGCAACAAATGA	GCTTg	GTTT	tggtttggtggaaggagcagtatatcatcaat	gcgactggtaaggatcctagtgtttatcatct	tggtttggtggaaggagcagtatatcatcaatGAAGACgcGCTTgGCAGCTATCGCAACAAATGAGTTTcgGTCTTCgcgactggtaaggatcctagtgtttatcatct
KO927sg1369	AGAP028609-RA	CAGTCGCGATGCCAAAAGCTCGG	CAGTCGCGATGCCAAAAGCT	GCTTg	GTTT	tggtttggtggaaggagcagtatatcatcaat	gcgactggtaaggatcctagtgtttatcatct	tggtttggtggaaggagcagtatatcatcaatGAAGACgcGCTTgCAGTCGCGATGCCAAAAGCTGTTTcgGTCTTCgcgactggtaaggatcctagtgtttatcatct
KO927sg1370	AGAP028609-RA	CGCTCACTGCCCGTCTCTTTCGG	CGCTCACTGCCCGTCTCTTT	GCTTg	GTTT	tggtttggtggaaggagcagtatatcatcaat	gcgactggtaaggatcctagtgtttatcatct	tggtttggtggaaggagcagtatatcatcaatGAAGACgcGCTTgCGCTCACTGCCCGTCTCTTTGTTTcgGTCTTCgcgactggtaaggatcctagtgtttatcatct
KO927sg1371	AGAP028616-RA	CGTACCAGGGATGTATCCACGGG	CGTACCAGGGATGTATCCAC	GCTTg	GTTT	tggtttggtggaaggagcagtatatcatcaat	gcgactggtaaggatcctagtgtttatcatct	tggtttggtggaaggagcagtatatcatcaatGAAGACgcGCTTgCGTACCAGGGATGTATCCACGTTTcgGTCTTCgcgactggtaaggatcctagtgtttatcatct
KO927sg1372	AGAP028616-RA	CCGTACCAGGGATGTATCCACGG	CCGTACCAGGGATGTATCCA	GCTTg	GTTT	tggtttggtggaaggagcagtatatcatcaat	gcgactggtaaggatcctagtgtttatcatct	tggtttggtggaaggagcagtatatcatcaatGAAGACgcGCTTgCCGTACCAGGGATGTATCCAGTTTcgGTCTTCgcgactggtaaggatcctagtgtttatcatct
KO927sg1373	AGAP028616-RA	AGCAACAGTCACAGTCTAGTCGG	AGCAACAGTCACAGTCTAGT	GCTTg	GTTT	tggtttggtggaaggagcagtatatcatcaat	gcgactggtaaggatcctagtgtttatcatct	tggtttggtggaaggagcagtatatcatcaatGAAGACgcGCTTgAGCAACAGTCACAGTCTAGTGTTTcgGTCTTCgcgactggtaaggatcctagtgtttatcatct
KO927sg1374	AGAP028616-RA	GCGGACAGTACTAGGAGTAGTGG	GCGGACAGTACTAGGAGTAG	GCTTg	GTTT	tggtttggtggaaggagcagtatatcatcaat	gcgactggtaaggatcctagtgtttatcatct	tggtttggtggaaggagcagtatatcatcaatGAAGACgcGCTTgGCGGACAGTACTAGGAGTAGGTTTcgGTCTTCgcgactggtaaggatcctagtgtttatcatct
KO927sg1375	AGAP028616-RA	GGAAGAGCTTATCTGCGCTGTGG	GGAAGAGCTTATCTGCGCTG	GCTTg	GTTT	tggtttggtggaaggagcagtatatcatcaat	gcgactggtaaggatcctagtgtttatcatct	tggtttggtggaaggagcagtatatcatcaatGAAGACgcGCTTgGGAAGAGCTTATCTGCGCTGGTTTcgGTCTTCgcgactggtaaggatcctagtgtttatcatct
KO927sg1376	AGAP028616-RA	AACAGTCACAGTCTAGTCGGCGG	AACAGTCACAGTCTAGTCGG	GCTTg	GTTT	tggtttggtggaaggagcagtatatcatcaat	gcgactggtaaggatcctagtgtttatcatct	tggtttggtggaaggagcagtatatcatcaatGAAGACgcGCTTgAACAGTCACAGTCTAGTCGGGTTTcgGTCTTCgcgactggtaaggatcctagtgtttatcatct
KO927sg1377	AGAP028616-RA	GGCCCGCATCAGCTAGGAATTGG	GGCCCGCATCAGCTAGGAAT	GCTTg	GTTT	tggtttggtggaaggagcagtatatcatcaat	gcgactggtaaggatcctagtgtttatcatct	tggtttggtggaaggagcagtatatcatcaatGAAGACgcGCTTgGGCCCGCATCAGCTAGGAATGTTTcgGTCTTCgcgactggtaaggatcctagtgtttatcatct
KO927sg1378	AGAP028616-RA	ACAGTGTTGCGAATATGCAAAGG	ACAGTGTTGCGAATATGCAA	GCTTg	GTTT	tggtttggtggaaggagcagtatatcatcaat	gcgactggtaaggatcctagtgtttatcatct	tggtttggtggaaggagcagtatatcatcaatGAAGACgcGCTTgACAGTGTTGCGAATATGCAAGTTTcgGTCTTCgcgactggtaaggatcctagtgtttatcatct
KO927sg1379	AGAP028616-RA	CACGATAAGAGTAGAGCGAGCGG	CACGATAAGAGTAGAGCGAG	GCTTg	GTTT	tggtttggtggaaggagcagtatatcatcaat	gcgactggtaaggatcctagtgtttatcatct	tggtttggtggaaggagcagtatatcatcaatGAAGACgcGCTTgCACGATAAGAGTAGAGCGAGGTTTcgGTCTTCgcgactggtaaggatcctagtgtttatcatct
KO927sg1380	AGAP028616-RA	TCTCGTATGCCTTACACAAAAGG	TCTCGTATGCCTTACACAAA	GCTTg	GTTT	tggtttggtggaaggagcagtatatcatcaat	gcgactggtaaggatcctagtgtttatcatct	tggtttggtggaaggagcagtatatcatcaatGAAGACgcGCTTgTCTCGTATGCCTTACACAAAGTTTcgGTCTTCgcgactggtaaggatcctagtgtttatcatct
KO927sg1381	AGAP029101-RB	ACCGCAAAAAAAACCGAGCCTGG	ACCGCAAAAAAAACCGAGCC	GCTTg	GTTT	tggtttggtggaaggagcagtatatcatcaat	gcgactggtaaggatcctagtgtttatcatct	tggtttggtggaaggagcagtatatcatcaatGAAGACgcGCTTgACCGCAAAAAAAACCGAGCCGTTTcgGTCTTCgcgactggtaaggatcctagtgtttatcatct
KO927sg1382	AGAP029101-RB	ATTAGCAAGGGCCACGTAAATGG	ATTAGCAAGGGCCACGTAAA	GCTTg	GTTT	tggtttggtggaaggagcagtatatcatcaat	gcgactggtaaggatcctagtgtttatcatct	tggtttggtggaaggagcagtatatcatcaatGAAGACgcGCTTgATTAGCAAGGGCCACGTAAAGTTTcgGTCTTCgcgactggtaaggatcctagtgtttatcatct
KO927sg1383	AGAP029101-RB	ATCGACCGACAGATTGTGACCGG	ATCGACCGACAGATTGTGAC	GCTTg	GTTT	tggtttggtggaaggagcagtatatcatcaat	gcgactggtaaggatcctagtgtttatcatct	tggtttggtggaaggagcagtatatcatcaatGAAGACgcGCTTgATCGACCGACAGATTGTGACGTTTcgGTCTTCgcgactggtaaggatcctagtgtttatcatct
KO927sg1384	AGAP029101-RB	GGCCAGTCCGTCGTTCCAGGAGG	GGCCAGTCCGTCGTTCCAGG	GCTTg	GTTT	tggtttggtggaaggagcagtatatcatcaat	gcgactggtaaggatcctagtgtttatcatct	tggtttggtggaaggagcagtatatcatcaatGAAGACgcGCTTgGGCCAGTCCGTCGTTCCAGGGTTTcgGTCTTCgcgactggtaaggatcctagtgtttatcatct
KO927sg1385	AGAP029101-RB	GCCTACCGGTCACAATCTGTCGG	GCCTACCGGTCACAATCTGT	GCTTg	GTTT	tggtttggtggaaggagcagtatatcatcaat	gcgactggtaaggatcctagtgtttatcatct	tggtttggtggaaggagcagtatatcatcaatGAAGACgcGCTTgGCCTACCGGTCACAATCTGTGTTTcgGTCTTCgcgactggtaaggatcctagtgtttatcatct
KO927sg1386	AGAP029101-RB	TCAGCTTATCGTAGGGAATGCGG	TCAGCTTATCGTAGGGAATG	GCTTg	GTTT	tggtttggtggaaggagcagtatatcatcaat	gcgactggtaaggatcctagtgtttatcatct	tggtttggtggaaggagcagtatatcatcaatGAAGACgcGCTTgTCAGCTTATCGTAGGGAATGGTTTcgGTCTTCgcgactggtaaggatcctagtgtttatcatct
KO927sg1387	AGAP029101-RB	CATCATGCACTCCTACCTGCCGG	CATCATGCACTCCTACCTGC	GCTTg	GTTT	tggtttggtggaaggagcagtatatcatcaat	gcgactggtaaggatcctagtgtttatcatct	tggtttggtggaaggagcagtatatcatcaatGAAGACgcGCTTgCATCATGCACTCCTACCTGCGTTTcgGTCTTCgcgactggtaaggatcctagtgtttatcatct
KO927sg1388	AGAP029101-RB	CAGGAAATGCCGCAGTAACGGGG	CAGGAAATGCCGCAGTAACG	GCTTg	GTTT	tggtttggtggaaggagcagtatatcatcaat	gcgactggtaaggatcctagtgtttatcatct	tggtttggtggaaggagcagtatatcatcaatGAAGACgcGCTTgCAGGAAATGCCGCAGTAACGGTTTcgGTCTTCgcgactggtaaggatcctagtgtttatcatct
KO927sg1389	AGAP029101-RB	CAACTTTAGTCTAGCATTTGCGG	CAACTTTAGTCTAGCATTTG	GCTTg	GTTT	tggtttggtggaaggagcagtatatcatcaat	gcgactggtaaggatcctagtgtttatcatct	tggtttggtggaaggagcagtatatcatcaatGAAGACgcGCTTgCAACTTTAGTCTAGCATTTGGTTTcgGTCTTCgcgactggtaaggatcctagtgtttatcatct
KO927sg1390	AGAP029101-RB	GCACATAGTCCATTGTCTTGTGG	GCACATAGTCCATTGTCTTG	GCTTg	GTTT	tggtttggtggaaggagcagtatatcatcaat	gcgactggtaaggatcctagtgtttatcatct	tggtttggtggaaggagcagtatatcatcaatGAAGACgcGCTTgGCACATAGTCCATTGTCTTGGTTTcgGTCTTCgcgactggtaaggatcctagtgtttatcatct
KO927sg1391	AGAP029235-RA	CCAGTTGTGTCTACTACCACTGG	CCAGTTGTGTCTACTACCAC	GCTTg	GTTT	tggtttggtggaaggagcagtatatcatcaat	gcgactggtaaggatcctagtgtttatcatct	tggtttggtggaaggagcagtatatcatcaatGAAGACgcGCTTgCCAGTTGTGTCTACTACCACGTTTcgGTCTTCgcgactggtaaggatcctagtgtttatcatct
KO927sg1392	AGAP029235-RA	AATCCAGCTATACTAGCAGGCGG	AATCCAGCTATACTAGCAGG	GCTTg	GTTT	tggtttggtggaaggagcagtatatcatcaat	gcgactggtaaggatcctagtgtttatcatct	tggtttggtggaaggagcagtatatcatcaatGAAGACgcGCTTgAATCCAGCTATACTAGCAGGGTTTcgGTCTTCgcgactggtaaggatcctagtgtttatcatct
KO927sg1393	AGAP029235-RA	CGCTTCACAGTCACAAATCGTGG	CGCTTCACAGTCACAAATCG	GCTTg	GTTT	tggtttggtggaaggagcagtatatcatcaat	gcgactggtaaggatcctagtgtttatcatct	tggtttggtggaaggagcagtatatcatcaatGAAGACgcGCTTgCGCTTCACAGTCACAAATCGGTTTcgGTCTTCgcgactggtaaggatcctagtgtttatcatct
KO927sg1394	AGAP029235-RA	CAGGCTGGCAATTATTCCAGTGG	CAGGCTGGCAATTATTCCAG	GCTTg	GTTT	tggtttggtggaaggagcagtatatcatcaat	gcgactggtaaggatcctagtgtttatcatct	tggtttggtggaaggagcagtatatcatcaatGAAGACgcGCTTgCAGGCTGGCAATTATTCCAGGTTTcgGTCTTCgcgactggtaaggatcctagtgtttatcatct
KO927sg1395	AGAP029235-RA	ATGCTTGGGCACCCGCACCTCGG	ATGCTTGGGCACCCGCACCT	GCTTg	GTTT	tggtttggtggaaggagcagtatatcatcaat	gcgactggtaaggatcctagtgtttatcatct	tggtttggtggaaggagcagtatatcatcaatGAAGACgcGCTTgATGCTTGGGCACCCGCACCTGTTTcgGTCTTCgcgactggtaaggatcctagtgtttatcatct
KO927sg1396	AGAP029235-RA	GTAATGTAAGGATCTTGATCGGG	GTAATGTAAGGATCTTGATC	GCTTg	GTTT	tggtttggtggaaggagcagtatatcatcaat	gcgactggtaaggatcctagtgtttatcatct	tggtttggtggaaggagcagtatatcatcaatGAAGACgcGCTTgGTAATGTAAGGATCTTGATCGTTTcgGTCTTCgcgactggtaaggatcctagtgtttatcatct
KO927sg1397	AGAP029235-RA	ATAGTGGCACTCGAGCTTGACGG	ATAGTGGCACTCGAGCTTGA	GCTTg	GTTT	tggtttggtggaaggagcagtatatcatcaat	gcgactggtaaggatcctagtgtttatcatct	tggtttggtggaaggagcagtatatcatcaatGAAGACgcGCTTgATAGTGGCACTCGAGCTTGAGTTTcgGTCTTCgcgactggtaaggatcctagtgtttatcatct
KO927sg1398	AGAP029235-RA	AATAATCCAGCTATACTAGCAGG	AATAATCCAGCTATACTAGC	GCTTg	GTTT	tggtttggtggaaggagcagtatatcatcaat	gcgactggtaaggatcctagtgtttatcatct	tggtttggtggaaggagcagtatatcatcaatGAAGACgcGCTTgAATAATCCAGCTATACTAGCGTTTcgGTCTTCgcgactggtaaggatcctagtgtttatcatct
KO927sg1399	AGAP029235-RA	CATTTCGCCATGGTCCGAGACGG	CATTTCGCCATGGTCCGAGA	GCTTg	GTTT	tggtttggtggaaggagcagtatatcatcaat	gcgactggtaaggatcctagtgtttatcatct	tggtttggtggaaggagcagtatatcatcaatGAAGACgcGCTTgCATTTCGCCATGGTCCGAGAGTTTcgGTCTTCgcgactggtaaggatcctagtgtttatcatct
KO927sg1400	AGAP029235-RA	CATCTACGGCTATGCCCGGCTGG	CATCTACGGCTATGCCCGGC	GCTTg	GTTT	tggtttggtggaaggagcagtatatcatcaat	gcgactggtaaggatcctagtgtttatcatct	tggtttggtggaaggagcagtatatcatcaatGAAGACgcGCTTgCATCTACGGCTATGCCCGGCGTTTcgGTCTTCgcgactggtaaggatcctagtgtttatcatct
KO927sg1401	AGAP000184-RB	TGTCGACGAGCCAGATGCGCTGG	TGTCGACGAGCCAGATGCGC	GCTTg	GTTT	tggtttggtggaaggagcagtatatcatcaat	gcgactggtaaggatcctagtgtttatcatct	tggtttggtggaaggagcagtatatcatcaatGAAGACgcGCTTgTGTCGACGAGCCAGATGCGCGTTTcgGTCTTCgcgactggtaaggatcctagtgtttatcatct
KO927sg1402	AGAP000184-RB	TGAACCCGCGATTTCGCCGTCGG	TGAACCCGCGATTTCGCCGT	GCTTg	GTTT	tggtttggtggaaggagcagtatatcatcaat	gcgactggtaaggatcctagtgtttatcatct	tggtttggtggaaggagcagtatatcatcaatGAAGACgcGCTTgTGAACCCGCGATTTCGCCGTGTTTcgGTCTTCgcgactggtaaggatcctagtgtttatcatct
KO927sg1403	AGAP000184-RB	TCGGCCAGGCGTACACGGACGGG	TCGGCCAGGCGTACACGGAC	GCTTg	GTTT	tggtttggtggaaggagcagtatatcatcaat	gcgactggtaaggatcctagtgtttatcatct	tggtttggtggaaggagcagtatatcatcaatGAAGACgcGCTTgTCGGCCAGGCGTACACGGACGTTTcgGTCTTCgcgactggtaaggatcctagtgtttatcatct
KO927sg1404	AGAP000184-RB	CCTACTACGCGGTGCCGTGACGG	CCTACTACGCGGTGCCGTGA	GCTTg	GTTT	tggtttggtggaaggagcagtatatcatcaat	gcgactggtaaggatcctagtgtttatcatct	tggtttggtggaaggagcagtatatcatcaatGAAGACgcGCTTgCCTACTACGCGGTGCCGTGAGTTTcgGTCTTCgcgactggtaaggatcctagtgtttatcatct
KO927sg1405	AGAP000184-RB	GTGCCGACGTCCAGCGTCACCGG	GTGCCGACGTCCAGCGTCAC	GCTTg	GTTT	tggtttggtggaaggagcagtatatcatcaat	gcgactggtaaggatcctagtgtttatcatct	tggtttggtggaaggagcagtatatcatcaatGAAGACgcGCTTgGTGCCGACGTCCAGCGTCACGTTTcgGTCTTCgcgactggtaaggatcctagtgtttatcatct
KO927sg1406	AGAP000184-RB	CCTGGTTGCGAGTAGTGTGTCGG	CCTGGTTGCGAGTAGTGTGT	GCTTg	GTTT	tggtttggtggaaggagcagtatatcatcaat	gcgactggtaaggatcctagtgtttatcatct	tggtttggtggaaggagcagtatatcatcaatGAAGACgcGCTTgCCTGGTTGCGAGTAGTGTGTGTTTcgGTCTTCgcgactggtaaggatcctagtgtttatcatct
KO927sg1407	AGAP000184-RB	GAATCCGACGGCGAAATCGCGGG	GAATCCGACGGCGAAATCGC	GCTTg	GTTT	tggtttggtggaaggagcagtatatcatcaat	gcgactggtaaggatcctagtgtttatcatct	tggtttggtggaaggagcagtatatcatcaatGAAGACgcGCTTgGAATCCGACGGCGAAATCGCGTTTcgGTCTTCgcgactggtaaggatcctagtgtttatcatct
KO927sg1408	AGAP000184-RB	ATCGTGATGTACATGCCCTTTGG	ATCGTGATGTACATGCCCTT	GCTTg	GTTT	tggtttggtggaaggagcagtatatcatcaat	gcgactggtaaggatcctagtgtttatcatct	tggtttggtggaaggagcagtatatcatcaatGAAGACgcGCTTgATCGTGATGTACATGCCCTTGTTTcgGTCTTCgcgactggtaaggatcctagtgtttatcatct
KO927sg1409	AGAP000184-RB	CCGACACACTACTCGCAACCAGG	CCGACACACTACTCGCAACC	GCTTg	GTTT	tggtttggtggaaggagcagtatatcatcaat	gcgactggtaaggatcctagtgtttatcatct	tggtttggtggaaggagcagtatatcatcaatGAAGACgcGCTTgCCGACACACTACTCGCAACCGTTTcgGTCTTCgcgactggtaaggatcctagtgtttatcatct
KO927sg1410	AGAP000184-RB	CGCGTGCTTGCCTCGAACATCGG	CGCGTGCTTGCCTCGAACAT	GCTTg	GTTT	tggtttggtggaaggagcagtatatcatcaat	gcgactggtaaggatcctagtgtttatcatct	tggtttggtggaaggagcagtatatcatcaatGAAGACgcGCTTgCGCGTGCTTGCCTCGAACATGTTTcgGTCTTCgcgactggtaaggatcctagtgtttatcatct
KO927sg1411	AGAP000334-RA	GTAGCACACCAGGTAGATGTAGG	GTAGCACACCAGGTAGATGT	GCTTg	GTTT	tggtttggtggaaggagcagtatatcatcaat	gcgactggtaaggatcctagtgtttatcatct	tggtttggtggaaggagcagtatatcatcaatGAAGACgcGCTTgGTAGCACACCAGGTAGATGTGTTTcgGTCTTCgcgactggtaaggatcctagtgtttatcatct
KO927sg1412	AGAP000334-RA	TGTGCTACGTGCTGCCCCTGTGG	TGTGCTACGTGCTGCCCCTG	GCTTg	GTTT	tggtttggtggaaggagcagtatatcatcaat	gcgactggtaaggatcctagtgtttatcatct	tggtttggtggaaggagcagtatatcatcaatGAAGACgcGCTTgTGTGCTACGTGCTGCCCCTGGTTTcgGTCTTCgcgactggtaaggatcctagtgtttatcatct
KO927sg1413	AGAP000334-RA	CCGGGCGGTAAGCGGGGGTCGGG	CCGGGCGGTAAGCGGGGGTC	GCTTg	GTTT	tggtttggtggaaggagcagtatatcatcaat	gcgactggtaaggatcctagtgtttatcatct	tggtttggtggaaggagcagtatatcatcaatGAAGACgcGCTTgCCGGGCGGTAAGCGGGGGTCGTTTcgGTCTTCgcgactggtaaggatcctagtgtttatcatct
KO927sg1414	AGAP000334-RA	ACGACGCGGACGGCGCGTCCCGG	ACGACGCGGACGGCGCGTCC	GCTTg	GTTT	tggtttggtggaaggagcagtatatcatcaat	gcgactggtaaggatcctagtgtttatcatct	tggtttggtggaaggagcagtatatcatcaatGAAGACgcGCTTgACGACGCGGACGGCGCGTCCGTTTcgGTCTTCgcgactggtaaggatcctagtgtttatcatct
KO927sg1415	AGAP000334-RA	GGGGCAGCACGTAGCACACCAGG	GGGGCAGCACGTAGCACACC	GCTTg	GTTT	tggtttggtggaaggagcagtatatcatcaat	gcgactggtaaggatcctagtgtttatcatct	tggtttggtggaaggagcagtatatcatcaatGAAGACgcGCTTgGGGGCAGCACGTAGCACACCGTTTcgGTCTTCgcgactggtaaggatcctagtgtttatcatct
KO927sg1416	AGAP000334-RA	CCGAGCTCGGGGCGAAGGTGTGG	CCGAGCTCGGGGCGAAGGTG	GCTTg	GTTT	tggtttggtggaaggagcagtatatcatcaat	gcgactggtaaggatcctagtgtttatcatct	tggtttggtggaaggagcagtatatcatcaatGAAGACgcGCTTgCCGAGCTCGGGGCGAAGGTGGTTTcgGTCTTCgcgactggtaaggatcctagtgtttatcatct
KO927sg1417	AGAP000334-RA	CGTAACCGCCGGCTCCCCGCTGG	CGTAACCGCCGGCTCCCCGC	GCTTg	GTTT	tggtttggtggaaggagcagtatatcatcaat	gcgactggtaaggatcctagtgtttatcatct	tggtttggtggaaggagcagtatatcatcaatGAAGACgcGCTTgCGTAACCGCCGGCTCCCCGCGTTTcgGTCTTCgcgactggtaaggatcctagtgtttatcatct
KO927sg1418	AGAP000334-RA	GTTCTGCCCCGAGGGCCCGGCGG	GTTCTGCCCCGAGGGCCCGG	GCTTg	GTTT	tggtttggtggaaggagcagtatatcatcaat	gcgactggtaaggatcctagtgtttatcatct	tggtttggtggaaggagcagtatatcatcaatGAAGACgcGCTTgGTTCTGCCCCGAGGGCCCGGGTTTcgGTCTTCgcgactggtaaggatcctagtgtttatcatct
KO927sg1419	AGAP000334-RA	GCCGGCTTTAAACCACACGATGG	GCCGGCTTTAAACCACACGA	GCTTg	GTTT	tggtttggtggaaggagcagtatatcatcaat	gcgactggtaaggatcctagtgtttatcatct	tggtttggtggaaggagcagtatatcatcaatGAAGACgcGCTTgGCCGGCTTTAAACCACACGAGTTTcgGTCTTCgcgactggtaaggatcctagtgtttatcatct
KO927sg1420	AGAP000334-RA	CAGGCAGCAGCCGACTGGTGAGG	CAGGCAGCAGCCGACTGGTG	GCTTg	GTTT	tggtttggtggaaggagcagtatatcatcaat	gcgactggtaaggatcctagtgtttatcatct	tggtttggtggaaggagcagtatatcatcaatGAAGACgcGCTTgCAGGCAGCAGCCGACTGGTGGTTTcgGTCTTCgcgactggtaaggatcctagtgtttatcatct
KO927sg1421	AGAP000349-RA	TCAGTCCGCTCAGGCTGTCCCGG	TCAGTCCGCTCAGGCTGTCC	GCTTg	GTTT	tggtttggtggaaggagcagtatatcatcaat	gcgactggtaaggatcctagtgtttatcatct	tggtttggtggaaggagcagtatatcatcaatGAAGACgcGCTTgTCAGTCCGCTCAGGCTGTCCGTTTcgGTCTTCgcgactggtaaggatcctagtgtttatcatct
KO927sg1422	AGAP000349-RA	AGCTGACGGGTACCGTCTGGGGG	AGCTGACGGGTACCGTCTGG	GCTTg	GTTT	tggtttggtggaaggagcagtatatcatcaat	gcgactggtaaggatcctagtgtttatcatct	tggtttggtggaaggagcagtatatcatcaatGAAGACgcGCTTgAGCTGACGGGTACCGTCTGGGTTTcgGTCTTCgcgactggtaaggatcctagtgtttatcatct
KO927sg1423	AGAP000349-RA	TGTCGTTGATCGACCACATGTGG	TGTCGTTGATCGACCACATG	GCTTg	GTTT	tggtttggtggaaggagcagtatatcatcaat	gcgactggtaaggatcctagtgtttatcatct	tggtttggtggaaggagcagtatatcatcaatGAAGACgcGCTTgTGTCGTTGATCGACCACATGGTTTcgGTCTTCgcgactggtaaggatcctagtgtttatcatct
KO927sg1424	AGAP000349-RA	GTCGCCACCGAACAGGTCCTCGG	GTCGCCACCGAACAGGTCCT	GCTTg	GTTT	tggtttggtggaaggagcagtatatcatcaat	gcgactggtaaggatcctagtgtttatcatct	tggtttggtggaaggagcagtatatcatcaatGAAGACgcGCTTgGTCGCCACCGAACAGGTCCTGTTTcgGTCTTCgcgactggtaaggatcctagtgtttatcatct
KO927sg1425	AGAP000349-RA	GGGACGGACACGCCGAGTCTGGG	GGGACGGACACGCCGAGTCT	GCTTg	GTTT	tggtttggtggaaggagcagtatatcatcaat	gcgactggtaaggatcctagtgtttatcatct	tggtttggtggaaggagcagtatatcatcaatGAAGACgcGCTTgGGGACGGACACGCCGAGTCTGTTTcgGTCTTCgcgactggtaaggatcctagtgtttatcatct
KO927sg1426	AGAP000349-RA	TGGTCGAGCTCAGTCCGCTCAGG	TGGTCGAGCTCAGTCCGCTC	GCTTg	GTTT	tggtttggtggaaggagcagtatatcatcaat	gcgactggtaaggatcctagtgtttatcatct	tggtttggtggaaggagcagtatatcatcaatGAAGACgcGCTTgTGGTCGAGCTCAGTCCGCTCGTTTcgGTCTTCgcgactggtaaggatcctagtgtttatcatct
KO927sg1427	AGAP000349-RA	CACACCCGCCCAGGACTCGACGG	CACACCCGCCCAGGACTCGA	GCTTg	GTTT	tggtttggtggaaggagcagtatatcatcaat	gcgactggtaaggatcctagtgtttatcatct	tggtttggtggaaggagcagtatatcatcaatGAAGACgcGCTTgCACACCCGCCCAGGACTCGAGTTTcgGTCTTCgcgactggtaaggatcctagtgtttatcatct
KO927sg1428	AGAP000349-RA	AGAAGTCGGTCAGTGCGGCCCGG	AGAAGTCGGTCAGTGCGGCC	GCTTg	GTTT	tggtttggtggaaggagcagtatatcatcaat	gcgactggtaaggatcctagtgtttatcatct	tggtttggtggaaggagcagtatatcatcaatGAAGACgcGCTTgAGAAGTCGGTCAGTGCGGCCGTTTcgGTCTTCgcgactggtaaggatcctagtgtttatcatct
KO927sg1429	AGAP000349-RA	CGCCCGTTCCTCCTACCCGACGG	CGCCCGTTCCTCCTACCCGA	GCTTg	GTTT	tggtttggtggaaggagcagtatatcatcaat	gcgactggtaaggatcctagtgtttatcatct	tggtttggtggaaggagcagtatatcatcaatGAAGACgcGCTTgCGCCCGTTCCTCCTACCCGAGTTTcgGTCTTCgcgactggtaaggatcctagtgtttatcatct
KO927sg1430	AGAP000349-RA	GCACGCGCGAGGAAGACTCGTGG	GCACGCGCGAGGAAGACTCG	GCTTg	GTTT	tggtttggtggaaggagcagtatatcatcaat	gcgactggtaaggatcctagtgtttatcatct	tggtttggtggaaggagcagtatatcatcaatGAAGACgcGCTTgGCACGCGCGAGGAAGACTCGGTTTcgGTCTTCgcgactggtaaggatcctagtgtttatcatct
KO927sg1431	AGAP000588-RA	TGCTAGCCCGCAGGCCGGTGCGG	TGCTAGCCCGCAGGCCGGTG	GCTTg	GTTT	tggtttggtggaaggagcagtatatcatcaat	gcgactggtaaggatcctagtgtttatcatct	tggtttggtggaaggagcagtatatcatcaatGAAGACgcGCTTgTGCTAGCCCGCAGGCCGGTGGTTTcgGTCTTCgcgactggtaaggatcctagtgtttatcatct
KO927sg1432	AGAP000588-RA	ACGGTGGGCGTGACGGCCTTTGG	ACGGTGGGCGTGACGGCCTT	GCTTg	GTTT	tggtttggtggaaggagcagtatatcatcaat	gcgactggtaaggatcctagtgtttatcatct	tggtttggtggaaggagcagtatatcatcaatGAAGACgcGCTTgACGGTGGGCGTGACGGCCTTGTTTcgGTCTTCgcgactggtaaggatcctagtgtttatcatct
KO927sg1433	AGAP000588-RA	TGATTGCTGTGCTAGCCCGCAGG	TGATTGCTGTGCTAGCCCGC	GCTTg	GTTT	tggtttggtggaaggagcagtatatcatcaat	gcgactggtaaggatcctagtgtttatcatct	tggtttggtggaaggagcagtatatcatcaatGAAGACgcGCTTgTGATTGCTGTGCTAGCCCGCGTTTcgGTCTTCgcgactggtaaggatcctagtgtttatcatct
KO927sg1434	AGAP000588-RA	AGGAGCCCTGGTCCGCCCGCAGG	AGGAGCCCTGGTCCGCCCGC	GCTTg	GTTT	tggtttggtggaaggagcagtatatcatcaat	gcgactggtaaggatcctagtgtttatcatct	tggtttggtggaaggagcagtatatcatcaatGAAGACgcGCTTgAGGAGCCCTGGTCCGCCCGCGTTTcgGTCTTCgcgactggtaaggatcctagtgtttatcatct
KO927sg1435	AGAP000588-RA	CCGATCGGCGCCACCTCGGGCGG	CCGATCGGCGCCACCTCGGG	GCTTg	GTTT	tggtttggtggaaggagcagtatatcatcaat	gcgactggtaaggatcctagtgtttatcatct	tggtttggtggaaggagcagtatatcatcaatGAAGACgcGCTTgCCGATCGGCGCCACCTCGGGGTTTcgGTCTTCgcgactggtaaggatcctagtgtttatcatct
KO927sg1436	AGAP000588-RA	TGACTGACTGTCGGCCCAGGCGG	TGACTGACTGTCGGCCCAGG	GCTTg	GTTT	tggtttggtggaaggagcagtatatcatcaat	gcgactggtaaggatcctagtgtttatcatct	tggtttggtggaaggagcagtatatcatcaatGAAGACgcGCTTgTGACTGACTGTCGGCCCAGGGTTTcgGTCTTCgcgactggtaaggatcctagtgtttatcatct
KO927sg1437	AGAP000588-RA	GGCACTGTAAGCCGGCAGGGTGG	GGCACTGTAAGCCGGCAGGG	GCTTg	GTTT	tggtttggtggaaggagcagtatatcatcaat	gcgactggtaaggatcctagtgtttatcatct	tggtttggtggaaggagcagtatatcatcaatGAAGACgcGCTTgGGCACTGTAAGCCGGCAGGGGTTTcgGTCTTCgcgactggtaaggatcctagtgtttatcatct
KO927sg1438	AGAP000588-RA	CCGCCAGCATGTACATGTCGTGG	CCGCCAGCATGTACATGTCG	GCTTg	GTTT	tggtttggtggaaggagcagtatatcatcaat	gcgactggtaaggatcctagtgtttatcatct	tggtttggtggaaggagcagtatatcatcaatGAAGACgcGCTTgCCGCCAGCATGTACATGTCGGTTTcgGTCTTCgcgactggtaaggatcctagtgtttatcatct
KO927sg1439	AGAP000588-RA	GGTAGCGGCCCGTGCAGTGTTGG	GGTAGCGGCCCGTGCAGTGT	GCTTg	GTTT	tggtttggtggaaggagcagtatatcatcaat	gcgactggtaaggatcctagtgtttatcatct	tggtttggtggaaggagcagtatatcatcaatGAAGACgcGCTTgGGTAGCGGCCCGTGCAGTGTGTTTcgGTCTTCgcgactggtaaggatcctagtgtttatcatct
KO927sg1440	AGAP000588-RA	TGCTGTGCTAGCCCGCAGGCCGG	TGCTGTGCTAGCCCGCAGGC	GCTTg	GTTT	tggtttggtggaaggagcagtatatcatcaat	gcgactggtaaggatcctagtgtttatcatct	tggtttggtggaaggagcagtatatcatcaatGAAGACgcGCTTgTGCTGTGCTAGCCCGCAGGCGTTTcgGTCTTCgcgactggtaaggatcctagtgtttatcatct
KO927sg1441	AGAP000823-RA	TCCGGCACCTTGTAGATGGTTGG	TCCGGCACCTTGTAGATGGT	GCTTg	GTTT	tggtttggtggaaggagcagtatatcatcaat	gcgactggtaaggatcctagtgtttatcatct	tggtttggtggaaggagcagtatatcatcaatGAAGACgcGCTTgTCCGGCACCTTGTAGATGGTGTTTcgGTCTTCgcgactggtaaggatcctagtgtttatcatct
KO927sg1442	AGAP000823-RA	CTGGGTCATCGATATCAGGAAGG	CTGGGTCATCGATATCAGGA	GCTTg	GTTT	tggtttggtggaaggagcagtatatcatcaat	gcgactggtaaggatcctagtgtttatcatct	tggtttggtggaaggagcagtatatcatcaatGAAGACgcGCTTgCTGGGTCATCGATATCAGGAGTTTcgGTCTTCgcgactggtaaggatcctagtgtttatcatct
KO927sg1443	AGAP000823-RA	GAATGACGCCGTACTGCGTCTGG	GAATGACGCCGTACTGCGTC	GCTTg	GTTT	tggtttggtggaaggagcagtatatcatcaat	gcgactggtaaggatcctagtgtttatcatct	tggtttggtggaaggagcagtatatcatcaatGAAGACgcGCTTgGAATGACGCCGTACTGCGTCGTTTcgGTCTTCgcgactggtaaggatcctagtgtttatcatct
KO927sg1444	AGAP000823-RA	TGATTGGAGATCTCGATGCTCGG	TGATTGGAGATCTCGATGCT	GCTTg	GTTT	tggtttggtggaaggagcagtatatcatcaat	gcgactggtaaggatcctagtgtttatcatct	tggtttggtggaaggagcagtatatcatcaatGAAGACgcGCTTgTGATTGGAGATCTCGATGCTGTTTcgGTCTTCgcgactggtaaggatcctagtgtttatcatct
KO927sg1445	AGAP000823-RA	GCGCTTGATTGCCAGTCGTTTGG	GCGCTTGATTGCCAGTCGTT	GCTTg	GTTT	tggtttggtggaaggagcagtatatcatcaat	gcgactggtaaggatcctagtgtttatcatct	tggtttggtggaaggagcagtatatcatcaatGAAGACgcGCTTgGCGCTTGATTGCCAGTCGTTGTTTcgGTCTTCgcgactggtaaggatcctagtgtttatcatct
KO927sg1446	AGAP000823-RA	CGTTCTGGGTCATCGATATCAGG	CGTTCTGGGTCATCGATATC	GCTTg	GTTT	tggtttggtggaaggagcagtatatcatcaat	gcgactggtaaggatcctagtgtttatcatct	tggtttggtggaaggagcagtatatcatcaatGAAGACgcGCTTgCGTTCTGGGTCATCGATATCGTTTcgGTCTTCgcgactggtaaggatcctagtgtttatcatct
KO927sg1447	AGAP000823-RA	ATCAAGCGCGTTCAACAACGCGG	ATCAAGCGCGTTCAACAACG	GCTTg	GTTT	tggtttggtggaaggagcagtatatcatcaat	gcgactggtaaggatcctagtgtttatcatct	tggtttggtggaaggagcagtatatcatcaatGAAGACgcGCTTgATCAAGCGCGTTCAACAACGGTTTcgGTCTTCgcgactggtaaggatcctagtgtttatcatct
KO927sg1448	AGAP000823-RA	GCTTGTAGTTATCGTTTCGGCGG	GCTTGTAGTTATCGTTTCGG	GCTTg	GTTT	tggtttggtggaaggagcagtatatcatcaat	gcgactggtaaggatcctagtgtttatcatct	tggtttggtggaaggagcagtatatcatcaatGAAGACgcGCTTgGCTTGTAGTTATCGTTTCGGGTTTcgGTCTTCgcgactggtaaggatcctagtgtttatcatct
KO927sg1449	AGAP000823-RA	CTGCTCCGTGGTCAAGTACCTGG	CTGCTCCGTGGTCAAGTACC	GCTTg	GTTT	tggtttggtggaaggagcagtatatcatcaat	gcgactggtaaggatcctagtgtttatcatct	tggtttggtggaaggagcagtatatcatcaatGAAGACgcGCTTgCTGCTCCGTGGTCAAGTACCGTTTcgGTCTTCgcgactggtaaggatcctagtgtttatcatct
KO927sg1450	AGAP000823-RA	CTCCGTGGTCAAGTACCTGGTGG	CTCCGTGGTCAAGTACCTGG	GCTTg	GTTT	tggtttggtggaaggagcagtatatcatcaat	gcgactggtaaggatcctagtgtttatcatct	tggtttggtggaaggagcagtatatcatcaatGAAGACgcGCTTgCTCCGTGGTCAAGTACCTGGGTTTcgGTCTTCgcgactggtaaggatcctagtgtttatcatct
KO927sg1451	AGAP000899-RA	TCGACGATGTGCGTAAAGCCCGG	TCGACGATGTGCGTAAAGCC	GCTTg	GTTT	tggtttggtggaaggagcagtatatcatcaat	gcgactggtaaggatcctagtgtttatcatct	tggtttggtggaaggagcagtatatcatcaatGAAGACgcGCTTgTCGACGATGTGCGTAAAGCCGTTTcgGTCTTCgcgactggtaaggatcctagtgtttatcatct
KO927sg1452	AGAP000899-RA	ACGTCCGCGGCCCAAGTAATGGG	ACGTCCGCGGCCCAAGTAAT	GCTTg	GTTT	tggtttggtggaaggagcagtatatcatcaat	gcgactggtaaggatcctagtgtttatcatct	tggtttggtggaaggagcagtatatcatcaatGAAGACgcGCTTgACGTCCGCGGCCCAAGTAATGTTTcgGTCTTCgcgactggtaaggatcctagtgtttatcatct
KO927sg1453	AGAP000899-RA	TCTAGTGCAAGTCCCATGCGTGG	TCTAGTGCAAGTCCCATGCG	GCTTg	GTTT	tggtttggtggaaggagcagtatatcatcaat	gcgactggtaaggatcctagtgtttatcatct	tggtttggtggaaggagcagtatatcatcaatGAAGACgcGCTTgTCTAGTGCAAGTCCCATGCGGTTTcgGTCTTCgcgactggtaaggatcctagtgtttatcatct
KO927sg1454	AGAP000899-RA	TTTGGGCGACGACGCCACGATGG	TTTGGGCGACGACGCCACGA	GCTTg	GTTT	tggtttggtggaaggagcagtatatcatcaat	gcgactggtaaggatcctagtgtttatcatct	tggtttggtggaaggagcagtatatcatcaatGAAGACgcGCTTgTTTGGGCGACGACGCCACGAGTTTcgGTCTTCgcgactggtaaggatcctagtgtttatcatct
KO927sg1455	AGAP000899-RA	TGCGTGGAAGATACTCCTGCAGG	TGCGTGGAAGATACTCCTGC	GCTTg	GTTT	tggtttggtggaaggagcagtatatcatcaat	gcgactggtaaggatcctagtgtttatcatct	tggtttggtggaaggagcagtatatcatcaatGAAGACgcGCTTgTGCGTGGAAGATACTCCTGCGTTTcgGTCTTCgcgactggtaaggatcctagtgtttatcatct
KO927sg1456	AGAP000899-RA	CGGCAGGGTGGGTTTAGCGCGGG	CGGCAGGGTGGGTTTAGCGC	GCTTg	GTTT	tggtttggtggaaggagcagtatatcatcaat	gcgactggtaaggatcctagtgtttatcatct	tggtttggtggaaggagcagtatatcatcaatGAAGACgcGCTTgCGGCAGGGTGGGTTTAGCGCGTTTcgGTCTTCgcgactggtaaggatcctagtgtttatcatct
KO927sg1457	AGAP000899-RA	CGTTGCTTGATCCGCCCGGTTGG	CGTTGCTTGATCCGCCCGGT	GCTTg	GTTT	tggtttggtggaaggagcagtatatcatcaat	gcgactggtaaggatcctagtgtttatcatct	tggtttggtggaaggagcagtatatcatcaatGAAGACgcGCTTgCGTTGCTTGATCCGCCCGGTGTTTcgGTCTTCgcgactggtaaggatcctagtgtttatcatct
KO927sg1458	AGAP000899-RA	GGTACGCTCGCACCTTCATCGGG	GGTACGCTCGCACCTTCATC	GCTTg	GTTT	tggtttggtggaaggagcagtatatcatcaat	gcgactggtaaggatcctagtgtttatcatct	tggtttggtggaaggagcagtatatcatcaatGAAGACgcGCTTgGGTACGCTCGCACCTTCATCGTTTcgGTCTTCgcgactggtaaggatcctagtgtttatcatct
KO927sg1459	AGAP000899-RA	CTGCTCAGCGGCATCATACCGGG	CTGCTCAGCGGCATCATACC	GCTTg	GTTT	tggtttggtggaaggagcagtatatcatcaat	gcgactggtaaggatcctagtgtttatcatct	tggtttggtggaaggagcagtatatcatcaatGAAGACgcGCTTgCTGCTCAGCGGCATCATACCGTTTcgGTCTTCgcgactggtaaggatcctagtgtttatcatct
KO927sg1460	AGAP000899-RA	CCGCCGTTGCTTGATCCGCCCGG	CCGCCGTTGCTTGATCCGCC	GCTTg	GTTT	tggtttggtggaaggagcagtatatcatcaat	gcgactggtaaggatcctagtgtttatcatct	tggtttggtggaaggagcagtatatcatcaatGAAGACgcGCTTgCCGCCGTTGCTTGATCCGCCGTTTcgGTCTTCgcgactggtaaggatcctagtgtttatcatct
KO927sg1461	AGAP000964-RA	GACTTGTTCTTCAGTCTGATCGG	GACTTGTTCTTCAGTCTGAT	GCTTg	GTTT	tggtttggtggaaggagcagtatatcatcaat	gcgactggtaaggatcctagtgtttatcatct	tggtttggtggaaggagcagtatatcatcaatGAAGACgcGCTTgGACTTGTTCTTCAGTCTGATGTTTcgGTCTTCgcgactggtaaggatcctagtgtttatcatct
KO927sg1462	AGAP000964-RA	GTGCAGTATCACACAGGTGATGG	GTGCAGTATCACACAGGTGA	GCTTg	GTTT	tggtttggtggaaggagcagtatatcatcaat	gcgactggtaaggatcctagtgtttatcatct	tggtttggtggaaggagcagtatatcatcaatGAAGACgcGCTTgGTGCAGTATCACACAGGTGAGTTTcgGTCTTCgcgactggtaaggatcctagtgtttatcatct
KO927sg1463	AGAP000964-RA	TGTCGGCCGGCACTTTCGTCGGG	TGTCGGCCGGCACTTTCGTC	GCTTg	GTTT	tggtttggtggaaggagcagtatatcatcaat	gcgactggtaaggatcctagtgtttatcatct	tggtttggtggaaggagcagtatatcatcaatGAAGACgcGCTTgTGTCGGCCGGCACTTTCGTCGTTTcgGTCTTCgcgactggtaaggatcctagtgtttatcatct
KO927sg1464	AGAP000964-RA	ATACTGCACTACAAAAGTCTCGG	ATACTGCACTACAAAAGTCT	GCTTg	GTTT	tggtttggtggaaggagcagtatatcatcaat	gcgactggtaaggatcctagtgtttatcatct	tggtttggtggaaggagcagtatatcatcaatGAAGACgcGCTTgATACTGCACTACAAAAGTCTGTTTcgGTCTTCgcgactggtaaggatcctagtgtttatcatct
KO927sg1465	AGAP000964-RA	ACTGTACCCGACGAAAGTGCCGG	ACTGTACCCGACGAAAGTGC	GCTTg	GTTT	tggtttggtggaaggagcagtatatcatcaat	gcgactggtaaggatcctagtgtttatcatct	tggtttggtggaaggagcagtatatcatcaatGAAGACgcGCTTgACTGTACCCGACGAAAGTGCGTTTcgGTCTTCgcgactggtaaggatcctagtgtttatcatct
KO927sg1466	AGAP000964-RA	ATTGTCCATCGTGAAATTCCTGG	ATTGTCCATCGTGAAATTCC	GCTTg	GTTT	tggtttggtggaaggagcagtatatcatcaat	gcgactggtaaggatcctagtgtttatcatct	tggtttggtggaaggagcagtatatcatcaatGAAGACgcGCTTgATTGTCCATCGTGAAATTCCGTTTcgGTCTTCgcgactggtaaggatcctagtgtttatcatct
KO927sg1467	AGAP000964-RA	AAGAAGATCGGCATCTCGAAGGG	AAGAAGATCGGCATCTCGAA	GCTTg	GTTT	tggtttggtggaaggagcagtatatcatcaat	gcgactggtaaggatcctagtgtttatcatct	tggtttggtggaaggagcagtatatcatcaatGAAGACgcGCTTgAAGAAGATCGGCATCTCGAAGTTTcgGTCTTCgcgactggtaaggatcctagtgtttatcatct
KO927sg1468	AGAP000964-RA	ACTTGTTCTTCAGTCTGATCGGG	ACTTGTTCTTCAGTCTGATC	GCTTg	GTTT	tggtttggtggaaggagcagtatatcatcaat	gcgactggtaaggatcctagtgtttatcatct	tggtttggtggaaggagcagtatatcatcaatGAAGACgcGCTTgACTTGTTCTTCAGTCTGATCGTTTcgGTCTTCgcgactggtaaggatcctagtgtttatcatct
KO927sg1469	AGAP000964-RA	GGTTCACTGGCCGTCACGAACGG	GGTTCACTGGCCGTCACGAA	GCTTg	GTTT	tggtttggtggaaggagcagtatatcatcaat	gcgactggtaaggatcctagtgtttatcatct	tggtttggtggaaggagcagtatatcatcaatGAAGACgcGCTTgGGTTCACTGGCCGTCACGAAGTTTcgGTCTTCgcgactggtaaggatcctagtgtttatcatct
KO927sg1470	AGAP000964-RA	TTCACTGGCCGTCACGAACGGGG	TTCACTGGCCGTCACGAACG	GCTTg	GTTT	tggtttggtggaaggagcagtatatcatcaat	gcgactggtaaggatcctagtgtttatcatct	tggtttggtggaaggagcagtatatcatcaatGAAGACgcGCTTgTTCACTGGCCGTCACGAACGGTTTcgGTCTTCgcgactggtaaggatcctagtgtttatcatct
KO927sg1471	AGAP000971-RA	AATAGCTCACCGTCTACCGGTGG	AATAGCTCACCGTCTACCGG	GCTTg	GTTT	tggtttggtggaaggagcagtatatcatcaat	gcgactggtaaggatcctagtgtttatcatct	tggtttggtggaaggagcagtatatcatcaatGAAGACgcGCTTgAATAGCTCACCGTCTACCGGGTTTcgGTCTTCgcgactggtaaggatcctagtgtttatcatct
KO927sg1472	AGAP000971-RA	GTGAAACACTATGGTCGCTACGG	GTGAAACACTATGGTCGCTA	GCTTg	GTTT	tggtttggtggaaggagcagtatatcatcaat	gcgactggtaaggatcctagtgtttatcatct	tggtttggtggaaggagcagtatatcatcaatGAAGACgcGCTTgGTGAAACACTATGGTCGCTAGTTTcgGTCTTCgcgactggtaaggatcctagtgtttatcatct
KO927sg1473	AGAP000971-RA	TACCGCATTGGCTGACATGGAGG	TACCGCATTGGCTGACATGG	GCTTg	GTTT	tggtttggtggaaggagcagtatatcatcaat	gcgactggtaaggatcctagtgtttatcatct	tggtttggtggaaggagcagtatatcatcaatGAAGACgcGCTTgTACCGCATTGGCTGACATGGGTTTcgGTCTTCgcgactggtaaggatcctagtgtttatcatct
KO927sg1474	AGAP000971-RA	CATTCGGTCGGAACCACGCTGGG	CATTCGGTCGGAACCACGCT	GCTTg	GTTT	tggtttggtggaaggagcagtatatcatcaat	gcgactggtaaggatcctagtgtttatcatct	tggtttggtggaaggagcagtatatcatcaatGAAGACgcGCTTgCATTCGGTCGGAACCACGCTGTTTcgGTCTTCgcgactggtaaggatcctagtgtttatcatct
KO927sg1475	AGAP000971-RA	GTGAATAGAATGACTCCACTTGG	GTGAATAGAATGACTCCACT	GCTTg	GTTT	tggtttggtggaaggagcagtatatcatcaat	gcgactggtaaggatcctagtgtttatcatct	tggtttggtggaaggagcagtatatcatcaatGAAGACgcGCTTgGTGAATAGAATGACTCCACTGTTTcgGTCTTCgcgactggtaaggatcctagtgtttatcatct
KO927sg1476	AGAP000971-RA	GTAGCGACCATAGTGTTTCACGG	GTAGCGACCATAGTGTTTCA	GCTTg	GTTT	tggtttggtggaaggagcagtatatcatcaat	gcgactggtaaggatcctagtgtttatcatct	tggtttggtggaaggagcagtatatcatcaatGAAGACgcGCTTgGTAGCGACCATAGTGTTTCAGTTTcgGTCTTCgcgactggtaaggatcctagtgtttatcatct
KO927sg1477	AGAP000971-RA	TACAGTACTGAGCTGTCGGCGGG	TACAGTACTGAGCTGTCGGC	GCTTg	GTTT	tggtttggtggaaggagcagtatatcatcaat	gcgactggtaaggatcctagtgtttatcatct	tggtttggtggaaggagcagtatatcatcaatGAAGACgcGCTTgTACAGTACTGAGCTGTCGGCGTTTcgGTCTTCgcgactggtaaggatcctagtgtttatcatct
KO927sg1478	AGAP000971-RA	GTAAATAGCTCACCGTCTACCGG	GTAAATAGCTCACCGTCTAC	GCTTg	GTTT	tggtttggtggaaggagcagtatatcatcaat	gcgactggtaaggatcctagtgtttatcatct	tggtttggtggaaggagcagtatatcatcaatGAAGACgcGCTTgGTAAATAGCTCACCGTCTACGTTTcgGTCTTCgcgactggtaaggatcctagtgtttatcatct
KO927sg1479	AGAP000971-RA	CGAGGTTATAGGTGTCCTGCAGG	CGAGGTTATAGGTGTCCTGC	GCTTg	GTTT	tggtttggtggaaggagcagtatatcatcaat	gcgactggtaaggatcctagtgtttatcatct	tggtttggtggaaggagcagtatatcatcaatGAAGACgcGCTTgCGAGGTTATAGGTGTCCTGCGTTTcgGTCTTCgcgactggtaaggatcctagtgtttatcatct
KO927sg1480	AGAP000971-RA	GGACGGCAGAGCTACCTGAACGG	GGACGGCAGAGCTACCTGAA	GCTTg	GTTT	tggtttggtggaaggagcagtatatcatcaat	gcgactggtaaggatcctagtgtttatcatct	tggtttggtggaaggagcagtatatcatcaatGAAGACgcGCTTgGGACGGCAGAGCTACCTGAAGTTTcgGTCTTCgcgactggtaaggatcctagtgtttatcatct
KO927sg1481	AGAP001197-RA	CCTCGGCAGACAGAAATTCACGG	CCTCGGCAGACAGAAATTCA	GCTTg	GTTT	tggtttggtggaaggagcagtatatcatcaat	gcgactggtaaggatcctagtgtttatcatct	tggtttggtggaaggagcagtatatcatcaatGAAGACgcGCTTgCCTCGGCAGACAGAAATTCAGTTTcgGTCTTCgcgactggtaaggatcctagtgtttatcatct
KO927sg1482	AGAP001197-RA	CGTGCAGTCGGAATACCACTCGG	CGTGCAGTCGGAATACCACT	GCTTg	GTTT	tggtttggtggaaggagcagtatatcatcaat	gcgactggtaaggatcctagtgtttatcatct	tggtttggtggaaggagcagtatatcatcaatGAAGACgcGCTTgCGTGCAGTCGGAATACCACTGTTTcgGTCTTCgcgactggtaaggatcctagtgtttatcatct
KO927sg1483	AGAP001197-RA	GCGCAAGTCGCAAGGTGCATAGG	GCGCAAGTCGCAAGGTGCAT	GCTTg	GTTT	tggtttggtggaaggagcagtatatcatcaat	gcgactggtaaggatcctagtgtttatcatct	tggtttggtggaaggagcagtatatcatcaatGAAGACgcGCTTgGCGCAAGTCGCAAGGTGCATGTTTcgGTCTTCgcgactggtaaggatcctagtgtttatcatct
KO927sg1484	AGAP001197-RA	TGATGCAATCTTCGTGCAGTCGG	TGATGCAATCTTCGTGCAGT	GCTTg	GTTT	tggtttggtggaaggagcagtatatcatcaat	gcgactggtaaggatcctagtgtttatcatct	tggtttggtggaaggagcagtatatcatcaatGAAGACgcGCTTgTGATGCAATCTTCGTGCAGTGTTTcgGTCTTCgcgactggtaaggatcctagtgtttatcatct
KO927sg1485	AGAP001197-RA	GTAGGTGTACGGGCGATCGTAGG	GTAGGTGTACGGGCGATCGT	GCTTg	GTTT	tggtttggtggaaggagcagtatatcatcaat	gcgactggtaaggatcctagtgtttatcatct	tggtttggtggaaggagcagtatatcatcaatGAAGACgcGCTTgGTAGGTGTACGGGCGATCGTGTTTcgGTCTTCgcgactggtaaggatcctagtgtttatcatct
KO927sg1486	AGAP001197-RA	CTGTCTGCCGAGGCCAGCGCAGG	CTGTCTGCCGAGGCCAGCGC	GCTTg	GTTT	tggtttggtggaaggagcagtatatcatcaat	gcgactggtaaggatcctagtgtttatcatct	tggtttggtggaaggagcagtatatcatcaatGAAGACgcGCTTgCTGTCTGCCGAGGCCAGCGCGTTTcgGTCTTCgcgactggtaaggatcctagtgtttatcatct
KO927sg1487	AGAP001197-RA	TATCATTCCGGTACGACAACGGG	TATCATTCCGGTACGACAAC	GCTTg	GTTT	tggtttggtggaaggagcagtatatcatcaat	gcgactggtaaggatcctagtgtttatcatct	tggtttggtggaaggagcagtatatcatcaatGAAGACgcGCTTgTATCATTCCGGTACGACAACGTTTcgGTCTTCgcgactggtaaggatcctagtgtttatcatct
KO927sg1488	AGAP001197-RA	CCGTGAATTTCTGTCTGCCGAGG	CCGTGAATTTCTGTCTGCCG	GCTTg	GTTT	tggtttggtggaaggagcagtatatcatcaat	gcgactggtaaggatcctagtgtttatcatct	tggtttggtggaaggagcagtatatcatcaatGAAGACgcGCTTgCCGTGAATTTCTGTCTGCCGGTTTcgGTCTTCgcgactggtaaggatcctagtgtttatcatct
KO927sg1489	AGAP001197-RA	TCCGCCGGACTACCAGTTTCCGG	TCCGCCGGACTACCAGTTTC	GCTTg	GTTT	tggtttggtggaaggagcagtatatcatcaat	gcgactggtaaggatcctagtgtttatcatct	tggtttggtggaaggagcagtatatcatcaatGAAGACgcGCTTgTCCGCCGGACTACCAGTTTCGTTTcgGTCTTCgcgactggtaaggatcctagtgtttatcatct
KO927sg1490	AGAP001197-RA	CTAGCCGCGTGGTGCTCAACTGG	CTAGCCGCGTGGTGCTCAAC	GCTTg	GTTT	tggtttggtggaaggagcagtatatcatcaat	gcgactggtaaggatcctagtgtttatcatct	tggtttggtggaaggagcagtatatcatcaatGAAGACgcGCTTgCTAGCCGCGTGGTGCTCAACGTTTcgGTCTTCgcgactggtaaggatcctagtgtttatcatct
KO927sg1491	AGAP001941-RA	GCTGTATCGGAATCCCCGCACGG	GCTGTATCGGAATCCCCGCA	GCTTg	GTTT	tggtttggtggaaggagcagtatatcatcaat	gcgactggtaaggatcctagtgtttatcatct	tggtttggtggaaggagcagtatatcatcaatGAAGACgcGCTTgGCTGTATCGGAATCCCCGCAGTTTcgGTCTTCgcgactggtaaggatcctagtgtttatcatct
KO927sg1492	AGAP001941-RA	GCGCGCGCCTCGTAGTGGGTCGG	GCGCGCGCCTCGTAGTGGGT	GCTTg	GTTT	tggtttggtggaaggagcagtatatcatcaat	gcgactggtaaggatcctagtgtttatcatct	tggtttggtggaaggagcagtatatcatcaatGAAGACgcGCTTgGCGCGCGCCTCGTAGTGGGTGTTTcgGTCTTCgcgactggtaaggatcctagtgtttatcatct
KO927sg1493	AGAP001941-RA	AGATTGCGGTAGGCCGCCCGCGG	AGATTGCGGTAGGCCGCCCG	GCTTg	GTTT	tggtttggtggaaggagcagtatatcatcaat	gcgactggtaaggatcctagtgtttatcatct	tggtttggtggaaggagcagtatatcatcaatGAAGACgcGCTTgAGATTGCGGTAGGCCGCCCGGTTTcgGTCTTCgcgactggtaaggatcctagtgtttatcatct
KO927sg1494	AGAP001941-RA	ATGACGTCCAAGGGCATGTCCGG	ATGACGTCCAAGGGCATGTC	GCTTg	GTTT	tggtttggtggaaggagcagtatatcatcaat	gcgactggtaaggatcctagtgtttatcatct	tggtttggtggaaggagcagtatatcatcaatGAAGACgcGCTTgATGACGTCCAAGGGCATGTCGTTTcgGTCTTCgcgactggtaaggatcctagtgtttatcatct
KO927sg1495	AGAP001941-RA	GCTGCACTACCTGAGGACGCGGG	GCTGCACTACCTGAGGACGC	GCTTg	GTTT	tggtttggtggaaggagcagtatatcatcaat	gcgactggtaaggatcctagtgtttatcatct	tggtttggtggaaggagcagtatatcatcaatGAAGACgcGCTTgGCTGCACTACCTGAGGACGCGTTTcgGTCTTCgcgactggtaaggatcctagtgtttatcatct
KO927sg1496	AGAP001941-RA	TTATCACTCCGTTCAGGCCGAGG	TTATCACTCCGTTCAGGCCG	GCTTg	GTTT	tggtttggtggaaggagcagtatatcatcaat	gcgactggtaaggatcctagtgtttatcatct	tggtttggtggaaggagcagtatatcatcaatGAAGACgcGCTTgTTATCACTCCGTTCAGGCCGGTTTcgGTCTTCgcgactggtaaggatcctagtgtttatcatct
KO927sg1497	AGAP001941-RA	GTGACAGTTGCGGTCGGAAAAGG	GTGACAGTTGCGGTCGGAAA	GCTTg	GTTT	tggtttggtggaaggagcagtatatcatcaat	gcgactggtaaggatcctagtgtttatcatct	tggtttggtggaaggagcagtatatcatcaatGAAGACgcGCTTgGTGACAGTTGCGGTCGGAAAGTTTcgGTCTTCgcgactggtaaggatcctagtgtttatcatct
KO927sg1498	AGAP001941-RA	GTCCAAGGGCATGTCCGGCGTGG	GTCCAAGGGCATGTCCGGCG	GCTTg	GTTT	tggtttggtggaaggagcagtatatcatcaat	gcgactggtaaggatcctagtgtttatcatct	tggtttggtggaaggagcagtatatcatcaatGAAGACgcGCTTgGTCCAAGGGCATGTCCGGCGGTTTcgGTCTTCgcgactggtaaggatcctagtgtttatcatct
KO927sg1499	AGAP001941-RA	ATATGCGGGCACTGATAGACGGG	ATATGCGGGCACTGATAGAC	GCTTg	GTTT	tggtttggtggaaggagcagtatatcatcaat	gcgactggtaaggatcctagtgtttatcatct	tggtttggtggaaggagcagtatatcatcaatGAAGACgcGCTTgATATGCGGGCACTGATAGACGTTTcgGTCTTCgcgactggtaaggatcctagtgtttatcatct
KO927sg1500	AGAP001941-RA	CAGCTTGCCGATAAGGTACCAGG	CAGCTTGCCGATAAGGTACC	GCTTg	GTTT	tggtttggtggaaggagcagtatatcatcaat	gcgactggtaaggatcctagtgtttatcatct	tggtttggtggaaggagcagtatatcatcaatGAAGACgcGCTTgCAGCTTGCCGATAAGGTACCGTTTcgGTCTTCgcgactggtaaggatcctagtgtttatcatct
KO927sg1501	AGAP002257-RA	TTTACTAATTCAGGCAGCCCAGG	TTTACTAATTCAGGCAGCCC	GCTTg	GTTT	tggtttggtggaaggagcagtatatcatcaat	gcgactggtaaggatcctagtgtttatcatct	tggtttggtggaaggagcagtatatcatcaatGAAGACgcGCTTgTTTACTAATTCAGGCAGCCCGTTTcgGTCTTCgcgactggtaaggatcctagtgtttatcatct
KO927sg1502	AGAP002257-RA	TCGCTGGTAATGATCATCGCCGG	TCGCTGGTAATGATCATCGC	GCTTg	GTTT	tggtttggtggaaggagcagtatatcatcaat	gcgactggtaaggatcctagtgtttatcatct	tggtttggtggaaggagcagtatatcatcaatGAAGACgcGCTTgTCGCTGGTAATGATCATCGCGTTTcgGTCTTCgcgactggtaaggatcctagtgtttatcatct
KO927sg1503	AGAP002257-RA	GCGGTGCTCCAGTTGGCTTTTGG	GCGGTGCTCCAGTTGGCTTT	GCTTg	GTTT	tggtttggtggaaggagcagtatatcatcaat	gcgactggtaaggatcctagtgtttatcatct	tggtttggtggaaggagcagtatatcatcaatGAAGACgcGCTTgGCGGTGCTCCAGTTGGCTTTGTTTcgGTCTTCgcgactggtaaggatcctagtgtttatcatct
KO927sg1504	AGAP002257-RA	GCGCCCCGAGACAGCCGGCCAGG	GCGCCCCGAGACAGCCGGCC	GCTTg	GTTT	tggtttggtggaaggagcagtatatcatcaat	gcgactggtaaggatcctagtgtttatcatct	tggtttggtggaaggagcagtatatcatcaatGAAGACgcGCTTgGCGCCCCGAGACAGCCGGCCGTTTcgGTCTTCgcgactggtaaggatcctagtgtttatcatct
KO927sg1505	AGAP002257-RA	GCTGACGTACGTAAAGTTGTGGG	GCTGACGTACGTAAAGTTGT	GCTTg	GTTT	tggtttggtggaaggagcagtatatcatcaat	gcgactggtaaggatcctagtgtttatcatct	tggtttggtggaaggagcagtatatcatcaatGAAGACgcGCTTgGCTGACGTACGTAAAGTTGTGTTTcgGTCTTCgcgactggtaaggatcctagtgtttatcatct
KO927sg1506	AGAP002257-RA	GTAGGCACAGATTCGAAAGTGGG	GTAGGCACAGATTCGAAAGT	GCTTg	GTTT	tggtttggtggaaggagcagtatatcatcaat	gcgactggtaaggatcctagtgtttatcatct	tggtttggtggaaggagcagtatatcatcaatGAAGACgcGCTTgGTAGGCACAGATTCGAAAGTGTTTcgGTCTTCgcgactggtaaggatcctagtgtttatcatct
KO927sg1507	AGAP002257-RA	TCATCCGTATAAGGGCATCGAGG	TCATCCGTATAAGGGCATCG	GCTTg	GTTT	tggtttggtggaaggagcagtatatcatcaat	gcgactggtaaggatcctagtgtttatcatct	tggtttggtggaaggagcagtatatcatcaatGAAGACgcGCTTgTCATCCGTATAAGGGCATCGGTTTcgGTCTTCgcgactggtaaggatcctagtgtttatcatct
KO927sg1508	AGAP002257-RA	TAAAGTTGTGGGTCGGGTAGCGG	TAAAGTTGTGGGTCGGGTAG	GCTTg	GTTT	tggtttggtggaaggagcagtatatcatcaat	gcgactggtaaggatcctagtgtttatcatct	tggtttggtggaaggagcagtatatcatcaatGAAGACgcGCTTgTAAAGTTGTGGGTCGGGTAGGTTTcgGTCTTCgcgactggtaaggatcctagtgtttatcatct
KO927sg1509	AGAP002257-RA	ACGTACGTAAAGTTGTGGGTCGG	ACGTACGTAAAGTTGTGGGT	GCTTg	GTTT	tggtttggtggaaggagcagtatatcatcaat	gcgactggtaaggatcctagtgtttatcatct	tggtttggtggaaggagcagtatatcatcaatGAAGACgcGCTTgACGTACGTAAAGTTGTGGGTGTTTcgGTCTTCgcgactggtaaggatcctagtgtttatcatct
KO927sg1510	AGAP002257-RA	AGAGCGAGTAGAACTTGAGCAGG	AGAGCGAGTAGAACTTGAGC	GCTTg	GTTT	tggtttggtggaaggagcagtatatcatcaat	gcgactggtaaggatcctagtgtttatcatct	tggtttggtggaaggagcagtatatcatcaatGAAGACgcGCTTgAGAGCGAGTAGAACTTGAGCGTTTcgGTCTTCgcgactggtaaggatcctagtgtttatcatct
KO927sg1511	AGAP002277-RA	GATTGCGATAGCCAATGCACAGG	GATTGCGATAGCCAATGCAC	GCTTg	GTTT	tggtttggtggaaggagcagtatatcatcaat	gcgactggtaaggatcctagtgtttatcatct	tggtttggtggaaggagcagtatatcatcaatGAAGACgcGCTTgGATTGCGATAGCCAATGCACGTTTcgGTCTTCgcgactggtaaggatcctagtgtttatcatct
KO927sg1512	AGAP002277-RA	GAACCGTCCAGATCTTGGCCTGG	GAACCGTCCAGATCTTGGCC	GCTTg	GTTT	tggtttggtggaaggagcagtatatcatcaat	gcgactggtaaggatcctagtgtttatcatct	tggtttggtggaaggagcagtatatcatcaatGAAGACgcGCTTgGAACCGTCCAGATCTTGGCCGTTTcgGTCTTCgcgactggtaaggatcctagtgtttatcatct
KO927sg1513	AGAP002277-RA	CATAAACCGGTCCATACACATGG	CATAAACCGGTCCATACACA	GCTTg	GTTT	tggtttggtggaaggagcagtatatcatcaat	gcgactggtaaggatcctagtgtttatcatct	tggtttggtggaaggagcagtatatcatcaatGAAGACgcGCTTgCATAAACCGGTCCATACACAGTTTcgGTCTTCgcgactggtaaggatcctagtgtttatcatct
KO927sg1514	AGAP002277-RA	ACTCTTGGAACGTTGTTTCGAGG	ACTCTTGGAACGTTGTTTCG	GCTTg	GTTT	tggtttggtggaaggagcagtatatcatcaat	gcgactggtaaggatcctagtgtttatcatct	tggtttggtggaaggagcagtatatcatcaatGAAGACgcGCTTgACTCTTGGAACGTTGTTTCGGTTTcgGTCTTCgcgactggtaaggatcctagtgtttatcatct
KO927sg1515	AGAP002277-RA	GTTCCGAACCGTCCAGATCTTGG	GTTCCGAACCGTCCAGATCT	GCTTg	GTTT	tggtttggtggaaggagcagtatatcatcaat	gcgactggtaaggatcctagtgtttatcatct	tggtttggtggaaggagcagtatatcatcaatGAAGACgcGCTTgGTTCCGAACCGTCCAGATCTGTTTcgGTCTTCgcgactggtaaggatcctagtgtttatcatct
KO927sg1516	AGAP002277-RA	ACTGACTCAGCGCCTTCAGCAGG	ACTGACTCAGCGCCTTCAGC	GCTTg	GTTT	tggtttggtggaaggagcagtatatcatcaat	gcgactggtaaggatcctagtgtttatcatct	tggtttggtggaaggagcagtatatcatcaatGAAGACgcGCTTgACTGACTCAGCGCCTTCAGCGTTTcgGTCTTCgcgactggtaaggatcctagtgtttatcatct
KO927sg1517	AGAP002277-RA	CATGTGTATGGACCGGTTTATGG	CATGTGTATGGACCGGTTTA	GCTTg	GTTT	tggtttggtggaaggagcagtatatcatcaat	gcgactggtaaggatcctagtgtttatcatct	tggtttggtggaaggagcagtatatcatcaatGAAGACgcGCTTgCATGTGTATGGACCGGTTTAGTTTcgGTCTTCgcgactggtaaggatcctagtgtttatcatct
KO927sg1518	AGAP002277-RA	CGTTCCAAGAGTCCATAAACCGG	CGTTCCAAGAGTCCATAAAC	GCTTg	GTTT	tggtttggtggaaggagcagtatatcatcaat	gcgactggtaaggatcctagtgtttatcatct	tggtttggtggaaggagcagtatatcatcaatGAAGACgcGCTTgCGTTCCAAGAGTCCATAAACGTTTcgGTCTTCgcgactggtaaggatcctagtgtttatcatct
KO927sg1519	AGAP002277-RA	GATAGCCAATGCACAGGAGCTGG	GATAGCCAATGCACAGGAGC	GCTTg	GTTT	tggtttggtggaaggagcagtatatcatcaat	gcgactggtaaggatcctagtgtttatcatct	tggtttggtggaaggagcagtatatcatcaatGAAGACgcGCTTgGATAGCCAATGCACAGGAGCGTTTcgGTCTTCgcgactggtaaggatcctagtgtttatcatct
KO927sg1520	AGAP002277-RA	CGGTAAACCAGGCCAAGATCTGG	CGGTAAACCAGGCCAAGATC	GCTTg	GTTT	tggtttggtggaaggagcagtatatcatcaat	gcgactggtaaggatcctagtgtttatcatct	tggtttggtggaaggagcagtatatcatcaatGAAGACgcGCTTgCGGTAAACCAGGCCAAGATCGTTTcgGTCTTCgcgactggtaaggatcctagtgtttatcatct
KO927sg1521	AGAP002402-RA	CACCGTATCATGCAGTACACGGG	CACCGTATCATGCAGTACAC	GCTTg	GTTT	tggtttggtggaaggagcagtatatcatcaat	gcgactggtaaggatcctagtgtttatcatct	tggtttggtggaaggagcagtatatcatcaatGAAGACgcGCTTgCACCGTATCATGCAGTACACGTTTcgGTCTTCgcgactggtaaggatcctagtgtttatcatct
KO927sg1522	AGAP002402-RA	GTGCTGCGTATTCCGCTGCAAGG	GTGCTGCGTATTCCGCTGCA	GCTTg	GTTT	tggtttggtggaaggagcagtatatcatcaat	gcgactggtaaggatcctagtgtttatcatct	tggtttggtggaaggagcagtatatcatcaatGAAGACgcGCTTgGTGCTGCGTATTCCGCTGCAGTTTcgGTCTTCgcgactggtaaggatcctagtgtttatcatct
KO927sg1523	AGAP002402-RA	TGCATGATACGGTGCCGAAGGGG	TGCATGATACGGTGCCGAAG	GCTTg	GTTT	tggtttggtggaaggagcagtatatcatcaat	gcgactggtaaggatcctagtgtttatcatct	tggtttggtggaaggagcagtatatcatcaatGAAGACgcGCTTgTGCATGATACGGTGCCGAAGGTTTcgGTCTTCgcgactggtaaggatcctagtgtttatcatct
KO927sg1524	AGAP002402-RA	CCTGTTTGATGACCTCCCGCCGG	CCTGTTTGATGACCTCCCGC	GCTTg	GTTT	tggtttggtggaaggagcagtatatcatcaat	gcgactggtaaggatcctagtgtttatcatct	tggtttggtggaaggagcagtatatcatcaatGAAGACgcGCTTgCCTGTTTGATGACCTCCCGCGTTTcgGTCTTCgcgactggtaaggatcctagtgtttatcatct
KO927sg1525	AGAP002402-RA	GTTGGACGACCGCTTAGCAATGG	GTTGGACGACCGCTTAGCAA	GCTTg	GTTT	tggtttggtggaaggagcagtatatcatcaat	gcgactggtaaggatcctagtgtttatcatct	tggtttggtggaaggagcagtatatcatcaatGAAGACgcGCTTgGTTGGACGACCGCTTAGCAAGTTTcgGTCTTCgcgactggtaaggatcctagtgtttatcatct
KO927sg1526	AGAP002402-RA	ACACTGCGAACAAGTGGTTGTGG	ACACTGCGAACAAGTGGTTG	GCTTg	GTTT	tggtttggtggaaggagcagtatatcatcaat	gcgactggtaaggatcctagtgtttatcatct	tggtttggtggaaggagcagtatatcatcaatGAAGACgcGCTTgACACTGCGAACAAGTGGTTGGTTTcgGTCTTCgcgactggtaaggatcctagtgtttatcatct
KO927sg1527	AGAP002402-RA	ACGCAATGCTGTGGGATATGCGG	ACGCAATGCTGTGGGATATG	GCTTg	GTTT	tggtttggtggaaggagcagtatatcatcaat	gcgactggtaaggatcctagtgtttatcatct	tggtttggtggaaggagcagtatatcatcaatGAAGACgcGCTTgACGCAATGCTGTGGGATATGGTTTcgGTCTTCgcgactggtaaggatcctagtgtttatcatct
KO927sg1528	AGAP002402-RA	TGTCGATGCTATGCCATTGAAGG	TGTCGATGCTATGCCATTGA	GCTTg	GTTT	tggtttggtggaaggagcagtatatcatcaat	gcgactggtaaggatcctagtgtttatcatct	tggtttggtggaaggagcagtatatcatcaatGAAGACgcGCTTgTGTCGATGCTATGCCATTGAGTTTcgGTCTTCgcgactggtaaggatcctagtgtttatcatct
KO927sg1529	AGAP002402-RA	ACCGTATCATGCAGTACACGGGG	ACCGTATCATGCAGTACACG	GCTTg	GTTT	tggtttggtggaaggagcagtatatcatcaat	gcgactggtaaggatcctagtgtttatcatct	tggtttggtggaaggagcagtatatcatcaatGAAGACgcGCTTgACCGTATCATGCAGTACACGGTTTcgGTCTTCgcgactggtaaggatcctagtgtttatcatct
KO927sg1530	AGAP002402-RA	ATGCGATGCAATACACGGATCGG	ATGCGATGCAATACACGGAT	GCTTg	GTTT	tggtttggtggaaggagcagtatatcatcaat	gcgactggtaaggatcctagtgtttatcatct	tggtttggtggaaggagcagtatatcatcaatGAAGACgcGCTTgATGCGATGCAATACACGGATGTTTcgGTCTTCgcgactggtaaggatcctagtgtttatcatct
KO927sg1531	AGAP002878-RA	GCAGTACAAGATAACCGTTTGGG	GCAGTACAAGATAACCGTTT	GCTTg	GTTT	tggtttggtggaaggagcagtatatcatcaat	gcgactggtaaggatcctagtgtttatcatct	tggtttggtggaaggagcagtatatcatcaatGAAGACgcGCTTgGCAGTACAAGATAACCGTTTGTTTcgGTCTTCgcgactggtaaggatcctagtgtttatcatct
KO927sg1532	AGAP002878-RA	CAGCCAAGGTCGTTCCCAAACGG	CAGCCAAGGTCGTTCCCAAA	GCTTg	GTTT	tggtttggtggaaggagcagtatatcatcaat	gcgactggtaaggatcctagtgtttatcatct	tggtttggtggaaggagcagtatatcatcaatGAAGACgcGCTTgCAGCCAAGGTCGTTCCCAAAGTTTcgGTCTTCgcgactggtaaggatcctagtgtttatcatct
KO927sg1533	AGAP002878-RA	GAACGTGATCTTGCGTGCCTCGG	GAACGTGATCTTGCGTGCCT	GCTTg	GTTT	tggtttggtggaaggagcagtatatcatcaat	gcgactggtaaggatcctagtgtttatcatct	tggtttggtggaaggagcagtatatcatcaatGAAGACgcGCTTgGAACGTGATCTTGCGTGCCTGTTTcgGTCTTCgcgactggtaaggatcctagtgtttatcatct
KO927sg1534	AGAP002878-RA	GCCAGCATGACCATCCGTGGTGG	GCCAGCATGACCATCCGTGG	GCTTg	GTTT	tggtttggtggaaggagcagtatatcatcaat	gcgactggtaaggatcctagtgtttatcatct	tggtttggtggaaggagcagtatatcatcaatGAAGACgcGCTTgGCCAGCATGACCATCCGTGGGTTTcgGTCTTCgcgactggtaaggatcctagtgtttatcatct
KO927sg1535	AGAP002878-RA	ATGACCATCCGTGGTGGCCAGGG	ATGACCATCCGTGGTGGCCA	GCTTg	GTTT	tggtttggtggaaggagcagtatatcatcaat	gcgactggtaaggatcctagtgtttatcatct	tggtttggtggaaggagcagtatatcatcaatGAAGACgcGCTTgATGACCATCCGTGGTGGCCAGTTTcgGTCTTCgcgactggtaaggatcctagtgtttatcatct
KO927sg1536	AGAP002878-RA	CATGACCATCCGTGGTGGCCAGG	CATGACCATCCGTGGTGGCC	GCTTg	GTTT	tggtttggtggaaggagcagtatatcatcaat	gcgactggtaaggatcctagtgtttatcatct	tggtttggtggaaggagcagtatatcatcaatGAAGACgcGCTTgCATGACCATCCGTGGTGGCCGTTTcgGTCTTCgcgactggtaaggatcctagtgtttatcatct
KO927sg1537	AGAP002878-RA	GTGATCTTGCGTGCCTCGGCCGG	GTGATCTTGCGTGCCTCGGC	GCTTg	GTTT	tggtttggtggaaggagcagtatatcatcaat	gcgactggtaaggatcctagtgtttatcatct	tggtttggtggaaggagcagtatatcatcaatGAAGACgcGCTTgGTGATCTTGCGTGCCTCGGCGTTTcgGTCTTCgcgactggtaaggatcctagtgtttatcatct
KO927sg1538	AGAP002878-RA	ACTGCACCGCGTGACAAAGCAGG	ACTGCACCGCGTGACAAAGC	GCTTg	GTTT	tggtttggtggaaggagcagtatatcatcaat	gcgactggtaaggatcctagtgtttatcatct	tggtttggtggaaggagcagtatatcatcaatGAAGACgcGCTTgACTGCACCGCGTGACAAAGCGTTTcgGTCTTCgcgactggtaaggatcctagtgtttatcatct
[truncated: 2,350 more rows]

## Sheet: CRISPRseq Primers
				PCR1
				Forward primer
[truncated: 17 more rows]

## Sheet: Readcounts
sgRNA ID	Gene ID (AgamP4)	ACOM ortholog	Dmel ortholog	REF	Untreated	Rapamycin_1	Rapamycin_2	20_hydroxyecdysone_1	20_hydroxyecdysone_2	Trametinib_1	Trametinib_2
[truncated: 3,867 more rows]

[truncated: 3 more sheets: Log2 fold-change, MaGeCK Test, Variant analysis]
