# Supplementary material for: Bioinformatic and cell-based tools for pooled CRISPR knockout screening in mosquitos
Source: Nat Commun. 2021 Nov 24;12:6825. doi: 10.1038/s41467-021-27129-3 (PMC8613219; doi:10.1038/s41467-021-27129-3)
Supplement: Supplementary file 8 — Supplementary Dataset 4 [file 41467_2021_27129_MOESM8_ESM.xls]

## Sheet: Raw statistics
	Table1: All genes including non-protein coding genes
	Species	Genome Assembly	All genes	sgRNA count	genes covered by all sgRNA design	Percent coverage	sgRNA no OTE count	gene covered by sgRNA no OTE	genes with >=6 sgRNAs	genes with 5 sgRNAs	genes with 4 sgRNAs	genes with 3 sgRNAs	genes with 2 sgRNAs	genes with 1 sgRNA	genes without sgRNA
	Aedes aegypti	AaegL5.2	19764	2193849	16437	83.1664	1220605	14800	14770	222	265	320	400	460	3327
	Aedes albopictus	AaloF1.2	18294	1615079	16597	90.7237	726988	14814	15434	200	204	248	255	256	1697
	Anopheles coluzzii	AcolM1.8	14796	2432278	14558	98.3915	1304253	14030	14423	18	28	31	29	29	238
	Anopheles gambiae	AgamP4.12	13809	2488989	13067	94.6267	1401803	12593	12589	85	94	102	96	101	742
	Aedes albopictus	C6-36	38706	1721122	32587	84.1911	318703	25207	28094	750	789	881	982	1091	6119
	Culex quinquefasciatus	CpipJ2.4	19793	2539472	18691	94.4324	1516927	17587	17781	163	177	209	179	182	1102
	Anopheles stephensi	AsteS1.7	13615	2362140	13331	97.9141	1499808	13035	12933	80	63	85	84	86	284
	Table2: Protein coding genes, all sgRNA
	Species	Genome Assembly	protein-codinng gene	sgRNA count	protein-coding gene covered by all sgRNA design	Percent coverage	pc genes with >=6 sgRNAs	pc genes with 5 sgRNAs	pc genes with 4 sgRNAs	pc genes with 3 sgRNAs	pc genes with 2 sgRNAs	pc genes with 1 sgRNA	genes without sgRNA
	Aedes aegypti	AaegL5.2	14578	2123047	13371	91.7204	12811	70	82	119	141	148	1207
	Aedes albopictus	AaloF1.2	17535	1613894	16428	93.6869	15378	186	186	227	223	228	1107
	Anopheles coluzzii	AcolM1.8	14464	2431441	14447	99.8825	14376	13	13	16	16	13	17
	Anopheles gambiae	AgamP4.12	13070	2486528	12821	98.0949	12493	65	66	63	70	64	249
	Aedes albopictus	C6-36	28635	1639354	27100	94.6394	24823	452	452	444	463	466	1535
	Culex quinquefasciatus	CpipJ2.4	18965	2538204	18462	97.3477	17706	140	155	181	142	138	503
	Anopheles stephensi	AsteS1.7	13340	2361316	13214	99.0555	12878	71	54	64	72	75	126
	Table3: Protein coding genes, sgRNA no OTE
	Species	Genome Assembly	protein-codinng gene	sgRNA no OTE count	protein-coding gene covered by sgRNA no OTE	Percent coverage	pc genes with >=6 sgRNAs	pc genes with 5 sgRNAs	pc genes with 4 sgRNAs	pc genes with 3 sgRNAs	pc genes with 2 sgRNAs	pc genes with 1 sgRNA	genes without sgRNA
	Aedes aegypti	AaegL5.2	14578	1194528	12826	87.9819	12041	86	103	126	179	291	1752
	Aedes albopictus	AaloF1.2	17535	726633	14724	83.9692	11014	480	565	695	858	1112	2811
	Anopheles coluzzii	AcolM1.8	14464	1303794	13946	96.4187	13346	104	106	112	129	149	518
	Anopheles gambiae	AgamP4.12	13070	1400801	12424	95.0574	11856	56	78	98	130	206	646
	Aedes albopictus	C6-36	28635	300166	22251	77.7056	11059	1515	1681	2099	2542	3355	6384
	Culex quinquefasciatus	CpipJ2.4	18965	1516265	17442	91.9694	15596	252	266	348	410	570	1523
	Anopheles stephensi	AsteS1.7	13340	1499295	12941	97.009	12366	113	105	106	109	142	399
	Table4: Wild population targeting, all genes
	Species	Genome Assembly	All genes	All sgRNA	genes covered by all sgRNA design	sgRNA targeting > 99% WP	gene covered (>99% WP)	sgRNA targeting > 95% WP	gene covered (>95% WP)
	Anopheles gambiae	AgamP4.12	13809	2488989	13067	530535	10976	2201977	11648
	Anopheles coluzzii	AcolM1.8	14796	2432278	14558	489316	12255	1651214	12681
	Table5: Wild population targeting, protein coding genes
	Species	Genome Assembly	protein-codinng gene	All sgRNA	protein-coding genes covered by all sgRNA design	sgRNA targeting > 99% WP	pc gene covered (>99% WP)	sgRNA targeting > 95% WP	pc gene covered (>95% WP)	pc genes with >=6 sgRNAs (>95% WP)	pc genes with 5 sgRNAs (>95% WP)	pc genes with 4 sgRNAs (>95% WP)	pc genes with 3 sgRNAs (>95% WP)	pc genes with 2 sgRNAs (>95% WP)	pc genes with 1 sgRNA (>95% WP)
	Anopheles gambiae	AgamP4.12	13070	2486528	12821	530006	10885	2200671	11548	11438	22	18	22	21	27
	Anopheles coluzzii	AcolM1.8	14464	2431441	14447	489030	12199	1650718	12621	12453	27	22	33	43	43
	Table6: Wild population targeting, protein coding genes, no OTE
	Species	Genome Assembly	protein-codinng gene	All sgRNA	protein-coding genes covered by all sgRNA design	sgRNA targeting > 99% WP	pc gene covered (>99% WP)	sgRNA targeting > 95% WP	pc gene covered (>95% WP)	pc genes with >=6 sgRNAs (>95% WP)	pc genes with 5 sgRNAs	pc genes with 4 sgRNAs	pc genes with 3 sgRNAs	pc genes with 2 sgRNAs	pc genes with 1 sgRNA
	Anopheles gambiae	AgamP4.12	13070	2486528	12424	317538	10584	1259710	11513	11322	39	34	43	32	43
	Anopheles coluzzii	AcolM1.8	14464	2431441	13946	272663	11018	881826	11817	11146	109	112	136	137	177
	Table7: OTE and wild population targeting
	Species	Genome Assembly	sgRNA with OTE (all)	sgRNA OTE & >95% WP	sgRNA noOTE (all)	sgRNA noOTE & >95% WP	% sgRNA with OTE & >95 WP	% sgRNA noOTE & >95 WP
	Anopheles gambiae	AgamP4.12	1087186	941682	1401803	1260285	0.866165	0.899046
	Anopheles coluzzii	AcolM1.8	1128025	769102	1304253	882112	0.681813	0.676335
