# Supplementary material for: Bioinformatic and cell-based tools for pooled CRISPR knockout screening in mosquitos
Source: Nat Commun. 2021 Nov 24;12:6825. doi: 10.1038/s41467-021-27129-3 (PMC8613219; doi:10.1038/s41467-021-27129-3)
Supplement: Supplementary file 9 — Source Data [file 41467_2021_27129_MOESM9_ESM.xlsx]

## Sheet: Figure 1b,c,d
	OTE= "off target effect" score
Figure 1b	#sgRNAs designs targeting protein-coding genes in each species
	Species	Genome Assembly	with OTEs (OTE= ≥1)	no OTE (OTE= <1)	Total
	Anopheles gambiae	AgamP4.12	1085727	1400801	2486528
	Anopheles coluzzii	AcolM1.8	1127647	1303794	2431441
	Anopheles stephensi	AsteS1.7	862021	1499295	2361316
	Culex quinquefasciatus	CpipJ2.4	1021939	1516265	2538204
	Aedes aegypti	AaegL5.2	928519	1194528	2123047
	Aedes albopictus	AaloF1.2	887261	726633	1613894
Figure 1c	% coverage (sgRNA/gene) CRSPR-KO sgRNA designs of protein-coding genes
	Species	Ae. Aegypti (AaegL5.2)	Ae. Albopictus (AaloF1.2 )	An. coluzzii (AcolM1.8)	An. gambiae (AgamP4.12)	C. quinquefasciatus (CpipJ2.4)	An. stephensi (AsteS1.7)
	genes not targeted	8.2796	6.31309	0.117533	1.90513	2.65225	0.944528
	genes targeted by sgRNA with OTEs(OTE= ≥1)	3.73851	9.71771	3.46377	3.03749	5.37833	2.04648
	pc genes with 1 sgRNA (OTE=<1)	1.99616	6.3416	1.03014	1.57613	3.00554	1.06447
	pc genes with 2 sgRNAs (OTE=<1)	1.22788	4.89307	0.891869	0.994644	2.16188	0.817091
	pc genes with 3 sgRNAs (OTE=<1)	0.864316	3.9635	0.774336	0.749809	1.83496	0.794603
	pc genes with 4 sgRNAs (OTE=<1)	0.706544	3.22213	0.732854	0.596787	1.40258	0.787106
	pc genes with 5 sgRNAs (OTE=<1)	0.58993	2.73738	0.719027	0.428462	1.32876	0.847076
	pc genes with ≥ 6 sgRNAs (OTE=<1)	82.5971	62.8115	92.2705	90.7116	82.2357	92.6987
Figure 1d	% coverage (sgRNA/gene) CRSIPR-KO sgRNA designs of protein-codoing genes effective in 95% of wild population
	Species	An. gambiae (AgamP4.12)	An. coluzzii (AcolM1.8)
	genes not targeted	11.645	12.742
	genes targeted by sgRNA with OTEs (OTE= ≥1)	0.267789	5.55863
	pc genes with 1 sgRNA (OTE=<1)	0.328998	1.22373
	pc genes with 2 sgRNAs (OTE=<1)	0.244836	0.947179
	pc genes with 3 sgRNAs (OTE=<1)	0.328998	0.940265
	pc genes with 4 sgRNAs (OTE=<1)	0.260138	0.774336
	pc genes with 5 sgRNAs (OTE=<1)	0.298393	0.753595
	pc genes with ≥ 6 sgRNAs (OTE=<1)	86.6259	77.0603

## Sheet: Figure 2b
Uncropped western blot relative to Figure 2b

## Sheet: Figure 3c,d,e
FIGURE 3c																				FIGURE 3d																				FIGURE 3e
Figure 3c -plotted data	Sua-5B-IE8 (Anopheles)	sgNT - Cas9	sgNT + Cas9	Dmel_U62	Dmel_U63	Agam_695	Agam_557	Cquin_596	Cquin_728	Cquin_801	Aaeg_774	Aaeg_763	Aaeg_972	Aalb_726	Aalb_743	Aalb_744	Consensus			Figure 3d -plotted data	C6/36-HE8 (Aedes)	sgNT - Cas9	sgNT + Cas9	Dmel_U62	Dmel_U63	Agam_695	Agam_557	Cquin_596	Cquin_728	Cquin_801	Aaeg_774	Aaeg_763	Aaeg_972	Aalb_726	Aalb_743	Aalb_744	Consensus			Figure 3e -plotted data	NAMRU2-CQ-01-1.7 (Culex)	sgNT - Cas9	sgNT + Cas9	Dmel_U62	Dmel_U63	Agam_695	Agam_557	Cquin_596	Cquin_728
		0.9	0.5	1.6	4.3	72	65.4	67.3	48.4	16	83.1	20.5	27.6	37.1	45.6	39.6	69.7					1.4	1.6	2.5	2.2	14.5	1.3	20.9	4.3	5	17.9	2.2	11.9	5	21.9	20.6	17.9					1.7	3.5	5.6	9.3	30.6	20.1	28.6	26.3
		1.1	0.2	1.8	2.8	75.3	59.8	68.4	42.9	12.2	82.4	25.4	22	35	38.4	40	76.5					2.2	1.3	1.3	1	16.83	0.8	24.3	5.3	6.1	20.6	1.6	10.4	5.8	21.1	25.9	18.2					2.7	2	5.5	10.4	39.5	19.8	34.2	26.4
		0.6	0.8	1.9	5	73.7	59.9	65.4	40.2	11.4	83.4	16.6	14.1	45.85	39.4	44.15	73.55					2	1.6	1.5	1.4	18.9	2.7	24.6	6.4	5.3	21.5	2.9	10.7	4.6	20.7	21.3	23.3					2.5	1.9	8	10.4	35.2	20.1	32.7	28.9
		1.1	1.3	1.95	4.9	76.8	72.65	81	56.95	15.25	82	29.6	32.6	46.05	47.65	45.95	75.85					1.2	1.53	1.5	1.6	26.33	1.8	16.9	4.3	4.5	19.3		16.77	5.5	20.7	21.2	19.2					1.2	1	2.4	5	36.5	22.6	34.5	28.1
		0.8	0.8	0.85	3.3	74.8	74.35	80.2	60.4	14.95	78.85	26.25	24.8	39.75	53.3	49.05	78.2					1.57	2.03	2.1	1.37	26.17	1.5	25.73	7.97	7.4	26.87		13.8	7.37	32.8	22.9	21.07					2.2	1.4	3	5.3	38.1	21.3	39.9	30.9
		0.45	0.65	1	4.25	77	68.65	79.75	58.2	11.5	79.95	22.8	23.45	40.5	49.8	48.35	77.9					1.07	2.1	1.37	1.23	16.3	2.33	36	7.93	8.6	30.03		17.13	6.2	33.03	25.53	23.23					2.3	1.6	2.7	7.3	35.6	20.8	38.1	33
		0.35	0.35	3.35	5.7	80.8	74.5	76.9	60.75	16.3	83.3	26.7	29.65	45.6	48.65	48.75	74.45					1.63	1.63	1.83	1.6	16.83	2.7	35.43	6.8	7.83	30.5		21.53	7.13	28.7	26.37	22.8					3	3.7	2.6	6.1	35.9	23.9	36.3	29.4
		0.4	0.6	0.95	3.5	80.45	74.5	76.35	58.8	13.4	78.6	25.75	27.25	50.95	50.35	50.35	72.15					1.2	1.63	1.53	0.97			29.67	9.7	7.3	30.03		13.43	5	32.63	26.83	23.83					3.8		2.3	6.7		20.1	42	28.3
		1	0.6	1.05	4.5	78.9	70.65	74.3		14.8	80.95	29.4	33.75		52.9							0.9	1.53	1.93	1.2			34.4	9.03	9.23	32.87		20.93	9.27	34.27	34.63	25.43							2.7	6.4		21.9	37
																						1.67		1.23	2.4			33.47	8.2	8.33	36.47			9	33.77	33.43	27.73
																						1.2		1.83	1.67					7.63	34.07			7.1	34.7	31.7	28
																								1.4	1.3
Figure 3c -Descriptive statistics		sgNT - Cas9	sgNT + Cas9	Dmel_U62	Dmel_U63	Agam_695	Agam_557	Cquin_596	Cquin_728	Cquin_801	Aaeg_774	Aaeg_763	Aaeg_972	Aalb_726	Aalb_743	Aalb_744	Consensus			Figure 3d -Descriptive statistics		sgNT - Cas9	sgNT + Cas9	Dmel_U62	Dmel_U63	Agam_695	Agam_557	Cquin_596	Cquin_728	Cquin_801	Aaeg_774	Aaeg_763	Aaeg_972	Aalb_726	Aalb_743	Aalb_744	Consensus			Figure 3e -Descriptive statistics		sgNT - Cas9	sgNT + Cas9	Dmel_U62	Dmel_U63	Agam_695	Agam_557	Cquin_596	Cquin_728
	Number of values	9	9	9	9	9	9	9	8	9	9	9	9	8	9	8	8				Number of values	11	9	12	12	7	7	10	10	11	11	3	9	11	11	11	11				Number of values	8	7	9	9	7	9	9	8
	Minimum	0.35	0.2	0.85	2.8	72	59.8	65.4	40.2	11.4	78.6	16.6	14.1	35	38.4	39.6	69.7				Minimum	0.9	1.3	1.23	0.97	14.5	0.8	16.9	4.3	4.5	17.9	1.6	10.4	4.6	20.7	20.6	17.9				Minimum	1.2	1	2.3	5	30.6	19.8	28.6	26.3
	Maximum	1.1	1.3	3.35	5.7	80.8	74.5	81	60.75	16.3	83.4	29.6	33.75	50.95	53.3	50.35	78.2				Maximum	2.2	2.1	2.5	2.4	26.33	2.7	36	9.7	9.23	36.47	2.9	21.53	9.27	34.7	34.63	28				Maximum	3.8	3.7	8	10.4	39.5	23.9	42	33
	Range	0.75	1.1	2.5	2.9	8.8	14.7	15.6	20.55	4.9	4.8	13	19.65	15.95	14.9	10.75	8.5				Range	1.3	0.8	1.27	1.43	11.83	1.9	19.1	5.4	4.73	18.57	1.3	11.13	4.67	14	14.03	10.1				Range	2.6	2.7	5.7	5.4	8.9	4.1	13.4	6.7
	95% CI of median																				95% CI of median																				95% CI of median
	Actual confidence level	96.09%	96.09%	96.09%	96.09%	96.09%	96.09%	96.09%	99.22%	96.09%	96.09%	96.09%	96.09%	99.22%	96.09%	99.22%	99.22%				Actual confidence level	98.83%	96.09%	96.14%	96.14%	98.44%	98.44%	97.85%	97.85%	98.83%	98.83%	75.00%	96.09%	98.83%	98.83%	98.83%	98.83%				Actual confidence level	99.22%	98.44%	96.09%	96.09%	98.44%	96.09%	96.09%	99.22%
	Lower confidence limit	0.4	0.35	0.95	3.3	73.7	59.9	67.3	40.2	11.5	78.85	20.5	22	35	39.4	39.6	69.7				Lower confidence limit	1.07	1.53	1.37	1.2	14.5	0.8	20.9	4.3	5	19.3	1.6	10.7	5	20.7	21.2	18.2				Lower confidence limit	1.2	1	2.4	5.3	30.6	20.1	32.7	26.3
	Upper confidence limit	1.1	0.8	1.95	5	80.45	74.5	80.2	60.75	16	83.3	29.4	32.6	50.95	52.9	50.35	78.2				Upper confidence limit	2	2.03	1.93	1.67	26.33	2.7	35.43	9.03	8.6	34.07	2.9	20.93	9	34.27	33.43	27.73				Upper confidence limit	3.8	3.7	5.6	10.4	39.5	22.6	39.9	33
	Mean	0.7444	0.6444	1.606	4.25	76.64	68.93	74.4	53.33	13.98	81.39	24.78	26.13	42.6	47.34	45.78	74.79				Mean	1.458	1.661	1.668	1.495	19.41	1.876	28.14	6.993	7.02	27.29	2.233	15.18	6.543	28.57	26.4	22.79				Mean	2.425	2.157	3.867	7.433	35.91	21.18	35.92	28.91
	Std. Deviation	0.3015	0.3137	0.7876	0.9165	3.009	5.976	5.951	8.257	1.904	1.888	4.197	5.984	5.368	5.354	4.163	2.925				Std. Deviation	0.3995	0.2507	0.377	0.4379	4.847	0.7304	6.639	1.901	1.568	6.459	0.6506	4.159	1.585	6.128	4.954	3.477				Std. Deviation	0.7924	1.041	2.014	2.09	2.794	1.392	3.997	2.238
	Std. Error of Mean	0.1005	0.1046	0.2625	0.3055	1.003	1.992	1.984	2.919	0.6347	0.6292	1.399	1.995	1.898	1.785	1.472	1.034				Std. Error of Mean	0.1205	0.08357	0.1088	0.1264	1.832	0.2761	2.099	0.6012	0.4727	1.947	0.3756	1.386	0.4777	1.848	1.494	1.048				Std. Error of Mean	0.2801	0.3933	0.6712	0.6968	1.056	0.4639	1.332	0.7913
	Lower 95% CI of mean	0.5127	0.4033	1	3.546	74.33	64.34	69.83	46.42	12.51	79.94	21.55	21.53	38.11	43.22	42.29	72.34				Lower 95% CI of mean	1.19	1.468	1.429	1.217	14.93	1.2	23.39	5.633	5.967	22.95	0.6171	11.98	5.478	24.46	23.07	20.45				Lower 95% CI of mean	1.763	1.195	2.319	5.826	33.33	20.11	32.85	27.04
	Upper 95% CI of mean	0.9762	0.8856	2.211	4.954	78.95	73.53	78.97	60.23	15.44	82.85	28	30.73	47.09	51.45	49.26	77.23				Upper 95% CI of mean	1.727	1.854	1.908	1.773	23.89	2.551	32.89	8.353	8.073	31.62	3.85	18.37	7.607	32.69	29.73	25.13				Upper 95% CI of mean	3.087	3.12	5.415	9.04	38.5	22.25	38.99	30.78
	Coefficient of variation	40.50%	48.68%	49.05%	21.57%	3.926%	8.669%	7.998%	15.48%	13.62%	2.319%	16.94%	22.90%	12.60%	11.31%	9.094%	3.911%				Coefficient of variation	27.40%	15.09%	22.60%	29.29%	24.97%	38.94%	23.59%	27.19%	22.33%	23.67%	29.13%	27.40%	24.22%	21.45%	18.76%	15.26%				Coefficient of variation	32.68%	48.24%	52.08%	28.12%	7.779%	6.572%	11.13%	7.742%
	Geometric mean	0.6844	0.5745	1.461	4.158	76.59	68.69	74.18	52.72	13.86	81.37	24.43	25.42	42.3	47.05	45.6	74.74				Geometric mean	1.41	1.645	1.632	1.442	18.93	1.737	27.38	6.74	6.848	26.55	2.169	14.69	6.376	27.93	25.99	22.55				Geometric mean	2.304	1.958	3.493	7.183	35.82	21.14	35.72	28.84
	Geometric SD factor	1.569	1.706	1.569	1.253	1.04	1.093	1.085	1.179	1.15	1.024	1.203	1.301	1.135	1.126	1.098	1.04				Geometric SD factor	1.312	1.158	1.239	1.32	1.266	1.559	1.288	1.341	1.271	1.284	1.347	1.312	1.267	1.256	1.202	1.167				Geometric SD factor	1.423	1.607	1.58	1.318	1.084	1.066	1.121	1.079
	Lower 95% CI of geo. mean	0.484	0.381	1.033	3.495	74.31	64.14	69.68	45.95	12.45	79.93	21.19	20.77	38.04	42.96	42.17	72.31				Lower 95% CI of geo. mean	1.175	1.47	1.425	1.209	15.22	1.152	22.85	5.464	5.83	22.45	1.036	11.92	5.439	23.96	22.97	20.32				Lower 95% CI of geo. mean	1.715	1.263	2.457	5.81	33.25	20.12	32.71	27.06
	Upper 95% CI of geo. mean	0.9677	0.8662	2.066	4.946	78.93	73.57	78.98	60.5	15.43	82.85	28.16	31.11	47.04	51.54	49.31	77.24				Upper 95% CI of geo. mean	1.692	1.841	1.87	1.719	23.56	2.619	32.81	8.316	8.043	31.4	4.543	18.09	7.475	32.56	29.41	25.01				Upper 95% CI of geo. mean	3.095	3.035	4.964	8.881	38.59	22.21	39	30.74
	Skewness	-0.1188	0.8994	1.407	-0.1184	0.0306	-0.7403	-0.4913	-0.8196	-0.3219	-0.4829	-0.8927	-0.8059	0.05764	-0.8287	-0.6815	-0.5774				Skewness	0.573	0.8425	0.9972	1.012	0.9386	-0.1648	-0.3043	-0.2492	-0.3897	-0.2235	0.2299	0.4839	0.6085	-0.4801	0.5455	0.04865				Skewness	0.2214	0.8111	1.325	0.5407	-1.003	1.014	-0.3397	0.7101
	Kurtosis	-1.879	1.869	2.407	-0.5966	-1.013	-1.052	-1.517	-1.267	-1.683	-1.486	0.4706	0.983	-0.9649	-0.4303	-1.19	-0.4019				Kurtosis	-0.3885	0.3937	0.566	0.5491	-1.046	-1.407	-1.182	-1.194	-1.131	-1.494		-1.172	-0.6898	-1.962	-0.9661	-0.9387				Kurtosis	0.5102	-0.9661	0.7313	-1.382	2.155	0.2085	0.2927	0.3158
Figure 3c -Statistical analysis	Brown-Forsythe ANOVA test																			Figure 3d -Statistical analysis	Brown-Forsythe ANOVA test																			Figure 3e -Statistical analysis	Brown-Forsythe ANOVA test
	F* (DFn, DFd)	435.0 (15.00, 58.75)																			F* (DFn, DFd)	95.06 (15.00, 60.22)																			F* (DFn, DFd)	178.6 (15.00, 91.10)
	P value	<0.0001																			P value	<0.0001																			P value	<0.0001
	P value summary	****																			P value summary	****																			P value summary	****
	Significant diff. among means (P < 0.05)?	Yes																			Significant diff. among means (P < 0.05)?	Yes																			Significant diff. among means (P < 0.05)?	Yes
	Welch's ANOVA test																				Welch's ANOVA test																				Welch's ANOVA test
	W (DFn, DFd)	1773 (15.00, 45.53)																			W (DFn, DFd)	93.29 (15.00, 42.86)																			W (DFn, DFd)	356.8 (15.00, 45.61)
	P value	<0.0001																			P value	<0.0001																			P value	<0.0001
	P value summary	****																			P value summary	****																			P value summary	****
	Significant diff. among means (P < 0.05)?	Yes																			Significant diff. among means (P < 0.05)?	Yes																			Significant diff. among means (P < 0.05)?	Yes
	Data summary																				Data summary																				Data summary
	Number of treatments (columns)	16																			Number of treatments (columns)	16																			Number of treatments (columns)	16
	Number of values (total)	140																			Number of values (total)	156																			Number of values (total)	138
	Number of families	1																			Number of families	1
	Number of comparisons per family	120																			Number of comparisons per family	120																			Number of families	1
	Alpha	0.05																			Alpha	0.05																			Number of comparisons per family	120
																																									Alpha	0.05
	Dunnett's T3 multiple comparisons test	Mean Diff.	95.00% CI of diff.	Below threshold?	Summary	Adjusted P Value															Dunnett's T3 multiple comparisons test	Mean Diff.	95.00% CI of diff.	Below threshold?	Summary	Adjusted P Value
	sgNT - Cas9 vs. sgNT + Cas9	0.1	-0.5683 to 0.7683	No	ns	>0.9999															sgNT - Cas9 vs. sgNT + Cas9	-0.2029	-0.8703 to 0.4644	No	ns	0.9999															Dunnett's T3 multiple comparisons test	Mean Diff.	95.00% CI of diff.	Below threshold?	Summary	Adjusted P Value
	sgNT - Cas9 vs. Dmel_U62	-0.8611	-2.325 to 0.6023	No	ns	0.4124															sgNT - Cas9 vs. Dmel_U62	-0.2102	-0.9216 to 0.5013	No	ns	>0.9999															sgNT - Cas9 vs. sgNT + Cas9	0.2679	-2.174 to 2.710	No	ns	>0.9999
	sgNT - Cas9 vs. Dmel_U63	-3.506	-5.180 to -1.831	Yes	****	<0.0001															sgNT - Cas9 vs. Dmel_U63	-0.03682	-0.8021 to 0.7285	No	ns	>0.9999															sgNT - Cas9 vs. Dmel_U62	-1.442	-5.120 to 2.236	No	ns	0.9394
	sgNT - Cas9 vs. Agam_695	-75.89	-81.57 to -70.21	Yes	****	<0.0001															sgNT - Cas9 vs. Agam_695	-17.95	-29.72 to -6.180	Yes	**	0.0027															sgNT - Cas9 vs. Dmel_U63	-5.008	-8.918 to -1.098	Yes	**	0.004
	sgNT - Cas9 vs. Agam_557	-68.19	-79.43 to -56.95	Yes	****	<0.0001															sgNT - Cas9 vs. Agam_557	-0.4175	-2.115 to 1.280	No	ns	0.9986															sgNT - Cas9 vs. Agam_695	-33.49	-40.00 to -26.98	Yes	****	<0.0001
	sgNT - Cas9 vs. Aaeg_763	-24.03	-31.94 to -16.13	Yes	****	<0.0001															sgNT - Cas9 vs. Aaeg_763	-0.7752	-7.798 to 6.248	No	ns	0.8551															sgNT - Cas9 vs. Agam_557	-18.75	-21.37 to -16.13	Yes	****	<0.0001
	sgNT - Cas9 vs. Aaeg_774	-80.65	-84.24 to -77.06	Yes	****	<0.0001															sgNT - Cas9 vs. Aaeg_774	-25.83	-35.99 to -15.67	Yes	****	<0.0001															sgNT - Cas9 vs. Aaeg_763	-25.79	-31.06 to -20.51	Yes	****	<0.0001
	sgNT - Cas9 vs. Aaeg_972	-25.39	-36.64 to -14.14	Yes	****	<0.0001															sgNT - Cas9 vs. Aaeg_972	-13.72	-21.56 to -5.878	Yes	***	0.0006															sgNT - Cas9 vs. Aaeg_774	-32.06	-38.15 to -25.97	Yes	****	<0.0001
	sgNT - Cas9 vs. Aalb_726	-41.86	-53.18 to -30.53	Yes	****	<0.0001															sgNT - Cas9 vs. Aalb_726	-5.085	-7.576 to -2.593	Yes	****	<0.0001															sgNT - Cas9 vs. Aaeg_972	-25.56	-30.79 to -20.34	Yes	****	<0.0001
	sgNT - Cas9 vs. Aalb_743	-46.59	-56.67 to -36.52	Yes	****	<0.0001															sgNT - Cas9 vs. Aalb_743	-27.11	-36.75 to -17.47	Yes	****	<0.0001															sgNT - Cas9 vs. Aalb_726	-26.95	-31.28 to -22.63	Yes	****	<0.0001
	sgNT - Cas9 vs. Aalb_744	-45.03	-53.82 to -36.24	Yes	****	<0.0001															sgNT - Cas9 vs. Aalb_744	-24.94	-32.74 to -17.14	Yes	****	<0.0001															sgNT - Cas9 vs. Aalb_743	-31.16	-38.31 to -24.02	Yes	****	<0.0001
	sgNT - Cas9 vs. Cquin_596	-73.66	-84.85 to -62.46	Yes	****	<0.0001															sgNT - Cas9 vs. Cquin_596	-26.68	-38.02 to -15.34	Yes	****	<0.0001															sgNT - Cas9 vs. Aalb_744	-28.95	-34.59 to -23.32	Yes	****	<0.0001
	sgNT - Cas9 vs. Cquin_728	-52.58	-69.98 to -35.18	Yes	****	<0.0001															sgNT - Cas9 vs. Cquin_728	-5.535	-8.727 to -2.343	Yes	***	0.0003															sgNT - Cas9 vs. Cquin_596	-33.5	-40.84 to -26.15	Yes	****	<0.0001
	sgNT - Cas9 vs. Cquin_801	-13.23	-16.85 to -9.613	Yes	****	<0.0001															sgNT - Cas9 vs. Cquin_801	-5.562	-8.029 to -3.095	Yes	****	<0.0001															sgNT - Cas9 vs. Cquin_728	-26.49	-31.01 to -21.96	Yes	****	<0.0001
	sgNT - Cas9 vs. Consensus	-74.04	-80.23 to -67.85	Yes	****	<0.0001															sgNT - Cas9 vs. Consensus	-21.33	-26.83 to -15.84	Yes	****	<0.0001															sgNT - Cas9 vs. Cquin_801	-26.19	-31.10 to -21.28	Yes	****	<0.0001
	sgNT + Cas9 vs. Dmel_U62	-0.9611	-2.432 to 0.5100	No	ns	0.2762															sgNT + Cas9 vs. Dmel_U62	-0.007222	-0.6189 to 0.6044	No	ns	>0.9999															sgNT - Cas9 vs. Consensus	-31.39	-38.07 to -24.70	Yes	****	<0.0001
	sgNT + Cas9 vs. Dmel_U63	-3.606	-5.287 to -1.924	Yes	****	<0.0001															sgNT + Cas9 vs. Dmel_U63	0.1661	-0.5161 to 0.8483	No	ns	>0.9999															sgNT + Cas9 vs. Dmel_U62	-1.71	-5.548 to 2.129	No	ns	0.8683
	sgNT + Cas9 vs. Agam_695	-75.99	-81.68 to -70.31	Yes	****	<0.0001															sgNT + Cas9 vs. Agam_695	-17.75	-29.50 to -5.990	Yes	**	0.0028															sgNT + Cas9 vs. Dmel_U63	-5.276	-9.224 to -1.328	Yes	**	0.0021
	sgNT + Cas9 vs. Agam_557	-68.29	-79.53 to -57.05	Yes	****	<0.0001															sgNT + Cas9 vs. Agam_557	-0.2146	-1.933 to 1.504	No	ns	>0.9999															sgNT + Cas9 vs. Agam_695	-33.76	-40.11 to -27.41	Yes	****	<0.0001
	sgNT + Cas9 vs. Aaeg_763	-24.13	-32.04 to -16.23	Yes	****	<0.0001															sgNT + Cas9 vs. Aaeg_763	-0.5722	-7.423 to 6.279	No	ns	0.9605															sgNT + Cas9 vs. Agam_557	-19.02	-21.91 to -16.13	Yes	****	<0.0001
	sgNT + Cas9 vs. Aaeg_774	-80.75	-84.34 to -77.16	Yes	****	<0.0001															sgNT + Cas9 vs. Aaeg_774	-25.62	-35.77 to -15.48	Yes	****	<0.0001															sgNT + Cas9 vs. Aaeg_763	-26.05	-31.19 to -20.91	Yes	****	<0.0001
	sgNT + Cas9 vs. Aaeg_972	-25.49	-36.74 to -14.23	Yes	****	<0.0001															sgNT + Cas9 vs. Aaeg_972	-13.52	-21.34 to -5.691	Yes	***	0.0006															sgNT + Cas9 vs. Aaeg_774	-32.33	-38.38 to -26.28	Yes	****	<0.0001
	sgNT + Cas9 vs. Aalb_726	-41.96	-53.28 to -30.63	Yes	****	<0.0001															sgNT + Cas9 vs. Aalb_726	-4.882	-7.334 to -2.429	Yes	****	<0.0001															sgNT + Cas9 vs. Aaeg_972	-25.83	-30.92 to -20.74	Yes	****	<0.0001
	sgNT + Cas9 vs. Aalb_743	-46.69	-56.77 to -36.62	Yes	****	<0.0001															sgNT + Cas9 vs. Aalb_743	-26.91	-36.54 to -17.28	Yes	****	<0.0001															sgNT + Cas9 vs. Aalb_726	-27.22	-31.54 to -22.90	Yes	****	<0.0001
	sgNT + Cas9 vs. Aalb_744	-45.13	-53.92 to -36.34	Yes	****	<0.0001															sgNT + Cas9 vs. Aalb_744	-24.74	-32.53 to -16.95	Yes	****	<0.0001															sgNT + Cas9 vs. Aalb_743	-31.43	-38.73 to -24.13	Yes	****	<0.0001
	sgNT + Cas9 vs. Cquin_596	-73.76	-84.95 to -62.56	Yes	****	<0.0001															sgNT + Cas9 vs. Cquin_596	-26.48	-37.81 to -15.15	Yes	****	<0.0001															sgNT + Cas9 vs. Aalb_744	-29.22	-34.85 to -23.59	Yes	****	<0.0001
	sgNT + Cas9 vs. Cquin_728	-52.68	-70.08 to -35.28	Yes	****	<0.0001															sgNT + Cas9 vs. Cquin_728	-5.332	-8.605 to -2.058	Yes	***	0.0007															sgNT + Cas9 vs. Cquin_596	-33.77	-41.26 to -26.27	Yes	****	<0.0001
	sgNT + Cas9 vs. Cquin_801	-13.33	-16.96 to -9.709	Yes	****	<0.0001															sgNT + Cas9 vs. Cquin_801	-5.359	-7.786 to -2.931	Yes	****	<0.0001															sgNT + Cas9 vs. Cquin_728	-26.76	-31.36 to -22.15	Yes	****	<0.0001
	sgNT + Cas9 vs. Consensus	-74.14	-80.33 to -67.95	Yes	****	<0.0001															sgNT + Cas9 vs. Consensus	-21.13	-26.60 to -15.65	Yes	****	<0.0001															sgNT + Cas9 vs. Cquin_801	-26.45	-31.42 to -21.48	Yes	****	<0.0001
	Dmel_U62 vs. Dmel_U63	-2.644	-4.500 to -0.7885	Yes	***	0.0007															Dmel_U62 vs. Dmel_U63	0.1733	-0.5523 to 0.8990	No	ns	>0.9999															sgNT + Cas9 vs. Consensus	-31.65	-38.26 to -25.05	Yes	****	<0.0001
	Dmel_U62 vs. Agam_695	-75.03	-80.63 to -69.44	Yes	****	<0.0001															Dmel_U62 vs. Agam_695	-17.74	-29.51 to -5.975	Yes	**	0.0029															Dmel_U62 vs. Dmel_U63	-3.567	-8.025 to 0.8914	No	ns	0.1369
	Dmel_U62 vs. Agam_557	-67.33	-78.65 to -56.01	Yes	****	<0.0001															Dmel_U62 vs. Agam_557	-0.2074	-1.879 to 1.465	No	ns	>0.9999															Dmel_U62 vs. Agam_695	-32.05	-38.37 to -25.72	Yes	****	<0.0001
	Dmel_U62 vs. Aaeg_763	-23.17	-30.85 to -15.50	Yes	****	<0.0001															Dmel_U62 vs. Aaeg_763	-0.565	-7.527 to 6.397	No	ns	0.9667															Dmel_U62 vs. Agam_557	-17.31	-21.18 to -13.44	Yes	****	<0.0001
	Dmel_U62 vs. Aaeg_774	-79.79	-83.24 to -76.34	Yes	****	<0.0001															Dmel_U62 vs. Aaeg_774	-25.62	-35.77 to -15.46	Yes	****	<0.0001															Dmel_U62 vs. Aaeg_763	-24.34	-29.82 to -18.87	Yes	****	<0.0001
	Dmel_U62 vs. Aaeg_972	-24.53	-35.86 to -13.19	Yes	***	0.0001															Dmel_U62 vs. Aaeg_972	-13.51	-21.34 to -5.674	Yes	***	0.0006															Dmel_U62 vs. Aaeg_774	-30.62	-36.82 to -24.42	Yes	****	<0.0001
	Dmel_U62 vs. Aalb_726	-40.99	-52.41 to -29.58	Yes	****	<0.0001															Dmel_U62 vs. Aalb_726	-4.874	-7.352 to -2.397	Yes	****	<0.0001															Dmel_U62 vs. Aaeg_972	-24.12	-29.47 to -18.77	Yes	****	<0.0001
	Dmel_U62 vs. Aalb_743	-45.73	-55.90 to -35.57	Yes	****	<0.0001															Dmel_U62 vs. Aalb_743	-26.9	-36.54 to -17.27	Yes	****	<0.0001															Dmel_U62 vs. Aalb_726	-25.51	-30.26 to -20.76	Yes	****	<0.0001
	Dmel_U62 vs. Aalb_744	-44.17	-53.07 to -35.26	Yes	****	<0.0001															Dmel_U62 vs. Aalb_744	-24.73	-32.53 to -16.93	Yes	****	<0.0001															Dmel_U62 vs. Aalb_743	-29.72	-36.92 to -22.52	Yes	****	<0.0001
	Dmel_U62 vs. Cquin_596	-72.79	-84.07 to -61.52	Yes	****	<0.0001															Dmel_U62 vs. Cquin_596	-26.47	-37.81 to -15.13	Yes	****	<0.0001															Dmel_U62 vs. Aalb_744	-27.51	-33.25 to -21.77	Yes	****	<0.0001
	Dmel_U62 vs. Cquin_728	-51.72	-69.18 to -34.26	Yes	****	<0.0001															Dmel_U62 vs. Cquin_728	-5.325	-8.505 to -2.144	Yes	***	0.0004															Dmel_U62 vs. Cquin_596	-32.06	-39.42 to -24.69	Yes	****	<0.0001
	Dmel_U62 vs. Cquin_801	-12.37	-15.85 to -8.899	Yes	****	<0.0001															Dmel_U62 vs. Cquin_801	-5.352	-7.805 to -2.899	Yes	****	<0.0001															Dmel_U62 vs. Cquin_728	-25.05	-29.97 to -20.12	Yes	****	<0.0001
	Dmel_U62 vs. Consensus	-73.18	-79.19 to -67.17	Yes	****	<0.0001															Dmel_U62 vs. Consensus	-21.12	-26.61 to -15.63	Yes	****	<0.0001															Dmel_U62 vs. Cquin_801	-24.74	-29.99 to -19.50	Yes	****	<0.0001
	Dmel_U63 vs. Agam_695	-72.39	-78.04 to -66.73	Yes	****	<0.0001															Dmel_U63 vs. Agam_695	-17.91	-29.69 to -6.141	Yes	**	0.0027															Dmel_U62 vs. Consensus	-29.94	-36.62 to -23.27	Yes	****	<0.0001
	Dmel_U63 vs. Agam_557	-64.68	-76.04 to -53.33	Yes	****	<0.0001															Dmel_U63 vs. Agam_557	-0.3807	-2.018 to 1.257	No	ns	0.9998															Dmel_U63 vs. Agam_695	-28.48	-34.88 to -22.08	Yes	****	<0.0001
	Dmel_U63 vs. Aaeg_763	-20.53	-28.25 to -12.81	Yes	****	<0.0001															Dmel_U63 vs. Aaeg_763	-0.7383	-7.794 to 6.318	No	ns	0.8817															Dmel_U63 vs. Agam_557	-13.74	-17.72 to -9.772	Yes	****	<0.0001
	Dmel_U63 vs. Aaeg_774	-77.14	-80.60 to -73.69	Yes	****	<0.0001															Dmel_U63 vs. Aaeg_774	-25.79	-35.95 to -15.63	Yes	****	<0.0001															Dmel_U63 vs. Aaeg_763	-20.78	-26.24 to -15.32	Yes	****	<0.0001
	Dmel_U63 vs. Aaeg_972	-21.88	-33.25 to -10.51	Yes	***	0.0003															Dmel_U63 vs. Aaeg_972	-13.68	-21.52 to -5.839	Yes	***	0.0006															Dmel_U63 vs. Aaeg_774	-27.06	-33.21 to -20.90	Yes	****	<0.0001
	Dmel_U63 vs. Aalb_726	-38.35	-49.80 to -26.90	Yes	****	<0.0001															Dmel_U63 vs. Aalb_726	-5.048	-7.547 to -2.549	Yes	****	<0.0001															Dmel_U63 vs. Aaeg_972	-20.56	-25.97 to -15.14	Yes	****	<0.0001
	Dmel_U63 vs. Aalb_743	-43.09	-53.29 to -32.89	Yes	****	<0.0001															Dmel_U63 vs. Aalb_743	-27.08	-36.72 to -17.44	Yes	****	<0.0001															Dmel_U63 vs. Aalb_726	-21.94	-26.77 to -17.12	Yes	****	<0.0001
	Dmel_U63 vs. Aalb_744	-41.53	-49.99 to -33.06	Yes	****	<0.0001															Dmel_U63 vs. Aalb_744	-24.9	-32.71 to -17.10	Yes	****	<0.0001															Dmel_U63 vs. Aalb_743	-26.16	-33.41 to -18.90	Yes	****	<0.0001
	Dmel_U63 vs. Cquin_596	-70.15	-81.46 to -58.84	Yes	****	<0.0001															Dmel_U63 vs. Cquin_596	-26.65	-37.99 to -15.30	Yes	****	<0.0001															Dmel_U63 vs. Aalb_744	-23.94	-29.75 to -18.13	Yes	****	<0.0001
	Dmel_U63 vs. Cquin_728	-49.08	-66.56 to -31.59	Yes	****	<0.0001															Dmel_U63 vs. Cquin_728	-5.498	-8.696 to -2.300	Yes	***	0.0003															Dmel_U63 vs. Cquin_596	-28.49	-35.91 to -21.07	Yes	****	<0.0001
	Dmel_U63 vs. Cquin_801	-9.728	-13.20 to -6.252	Yes	****	<0.0001															Dmel_U63 vs. Cquin_801	-5.525	-7.999 to -3.051	Yes	****	<0.0001															Dmel_U63 vs. Cquin_728	-21.48	-26.48 to -16.48	Yes	****	<0.0001
	Dmel_U63 vs. Consensus	-70.54	-76.61 to -64.46	Yes	****	<0.0001															Dmel_U63 vs. Consensus	-21.3	-26.79 to -15.80	Yes	****	<0.0001															Dmel_U63 vs. Cquin_801	-21.18	-26.50 to -15.86	Yes	****	<0.0001
	Agam_695 vs. Agam_557	7.706	-3.298 to 18.71	No	ns	0.2359															Agam_695 vs. Agam_557	17.53	5.655 to 29.41	Yes	**	0.0032															Dmel_U63 vs. Consensus	-26.38	-33.11 to -19.64	Yes	****	<0.0001
	Agam_695 vs. Aaeg_763	51.86	43.82 to 59.90	Yes	****	<0.0001															Agam_695 vs. Aaeg_763	17.18	5.186 to 29.16	Yes	**	0.0038															Agam_695 vs. Agam_557	14.74	8.238 to 21.23	Yes	****	<0.0001
	Agam_695 vs. Aaeg_774	-4.756	-10.48 to 0.9661	No	ns	0.0949															Agam_695 vs. Aaeg_774	-7.877	-20.37 to 4.614	No	ns	0.4423															Agam_695 vs. Aaeg_763	7.703	0.8797 to 14.53	Yes	**	0.0091
	Agam_695 vs. Aaeg_972	50.51	39.49 to 61.52	Yes	****	<0.0001															Agam_695 vs. Aaeg_972	4.232	-7.103 to 15.57	No	ns	0.9731															Agam_695 vs. Aaeg_774	1.425	-5.790 to 8.640	No	ns	>0.9999
	Agam_695 vs. Aalb_726	34.04	23.18 to 44.89	Yes	****	<0.0001															Agam_695 vs. Aalb_726	12.87	1.589 to 24.14	Yes	*	0.0118															Agam_695 vs. Aaeg_972	7.925	1.135 to 14.72	Yes	**	0.0067
	Agam_695 vs. Aalb_743	29.3	19.41 to 39.19	Yes	****	<0.0001															Agam_695 vs. Aalb_743	-9.164	-21.32 to 2.991	No	ns	0.1887															Agam_695 vs. Aalb_726	6.537	0.05151 to 13.02	Yes	*	0.0235
	Agam_695 vs. Aalb_744	30.86	22.26 to 39.47	Yes	****	<0.0001															Agam_695 vs. Aalb_744	-6.991	-18.41 to 4.431	No	ns	0.4452															Agam_695 vs. Aalb_743	2.325	-5.605 to 10.26	No	ns	0.9998
	Agam_695 vs. Cquin_596	2.239	-8.729 to 13.21	No	ns	>0.9999															Agam_695 vs. Cquin_596	-8.731	-21.75 to 4.286	No	ns	0.3426															Agam_695 vs. Aalb_744	4.537	-2.513 to 11.59	No	ns	0.3672
	Agam_695 vs. Cquin_728	23.31	6.666 to 39.96	Yes	**	0.0023															Agam_695 vs. Cquin_728	12.42	0.9307 to 23.90	Yes	*	0.0161															Agam_695 vs. Cquin_596	-0.007937	-8.076 to 8.060	No	ns	>0.9999
	Agam_695 vs. Cquin_801	62.66	57.03 to 68.29	Yes	****	<0.0001															Agam_695 vs. Cquin_801	12.39	1.119 to 23.66	Yes	*	0.0147															Agam_695 vs. Cquin_728	7.002	0.4910 to 13.51	Yes	*	0.0141
	Agam_695 vs. Consensus	1.851	-4.879 to 8.582	No	ns	>0.9999															Agam_695 vs. Consensus	-3.381	-14.37 to 7.606	No	ns	0.9934															Agam_695 vs. Cquin_801	7.303	0.5967 to 14.01	Yes	*	0.0124
	Agam_557 vs. Aaeg_763	44.16	32.60 to 55.71	Yes	****	<0.0001															Agam_557 vs. Aaeg_763	-0.3576	-4.211 to 3.496	No	ns	>0.9999															Agam_695 vs. Consensus	2.103	-5.507 to 9.714	No	ns	>0.9999
	Agam_557 vs. Aaeg_774	-12.46	-23.34 to -1.586	Yes	**	0.0094															Agam_557 vs. Aaeg_774	-25.41	-35.65 to -15.17	Yes	****	<0.0001															Agam_557 vs. Aaeg_763	-7.033	-12.19 to -1.872	Yes	**	0.0018
	Agam_557 vs. Aaeg_972	42.8	29.81 to 55.79	Yes	****	<0.0001															Agam_557 vs. Aaeg_972	-13.3	-20.92 to -5.678	Yes	***	0.0004															Agam_557 vs. Aaeg_774	-13.31	-19.32 to -7.304	Yes	****	<0.0001
	Agam_557 vs. Aalb_726	26.33	13.48 to 39.19	Yes	****	<0.0001															Agam_557 vs. Aalb_726	-4.667	-7.245 to -2.089	Yes	****	<0.0001															Agam_557 vs. Aaeg_972	-6.811	-11.93 to -1.696	Yes	**	0.0022
	Agam_557 vs. Aalb_743	21.59	9.271 to 33.92	Yes	****	<0.0001															Agam_557 vs. Aalb_743	-26.7	-36.42 to -16.97	Yes	****	<0.0001															Agam_557 vs. Aalb_726	-8.2	-12.60 to -3.804	Yes	****	<0.0001
	Agam_557 vs. Aalb_744	23.16	11.40 to 34.91	Yes	****	<0.0001															Agam_557 vs. Aalb_744	-24.52	-32.20 to -16.84	Yes	****	<0.0001															Agam_557 vs. Aalb_743	-12.41	-19.57 to -5.249	Yes	***	0.0003
	Agam_557 vs. Cquin_596	-5.467	-18.42 to 7.486	No	ns	0.9641															Agam_557 vs. Cquin_596	-26.26	-37.68 to -14.84	Yes	****	<0.0001															Agam_557 vs. Aalb_744	-10.2	-15.80 to -4.596	Yes	***	0.0001
	Agam_557 vs. Cquin_728	15.61	-1.469 to 32.69	Yes	*	0.0495															Agam_557 vs. Cquin_728	-5.117	-8.381 to -1.853	Yes	***	0.0005															Agam_557 vs. Cquin_596	-14.74	-22.09 to -7.400	Yes	****	<0.0001
	Agam_557 vs. Cquin_801	54.96	44.07 to 65.84	Yes	****	<0.0001															Agam_557 vs. Cquin_801	-5.144	-7.702 to -2.587	Yes	****	<0.0001															Agam_557 vs. Cquin_728	-7.735	-12.37 to -3.096	Yes	***	0.0003
	Agam_557 vs. Consensus	-5.854	-16.93 to 5.219	No	ns	0.6494															Agam_557 vs. Consensus	-20.91	-26.40 to -15.43	Yes	****	<0.0001															Agam_557 vs. Cquin_801	-7.433	-12.43 to -2.434	Yes	***	0.0008
	Aaeg_763 vs. Aaeg_774	-56.62	-64.37 to -48.86	Yes	****	<0.0001															Aaeg_763 vs. Aaeg_774	-25.05	-35.08 to -15.02	Yes	****	<0.0001															Agam_557 vs. Consensus	-12.63	-19.36 to -5.902	Yes	***	0.0002
	Aaeg_763 vs. Aaeg_972	-1.356	-12.92 to 10.21	No	ns	>0.9999															Aaeg_763 vs. Aaeg_972	-12.94	-20.69 to -5.197	Yes	***	0.0006															Aaeg_763 vs. Aaeg_774	-6.278	-12.92 to 0.3599	Yes	*	0.0401
	Aaeg_763 vs. Aalb_726	-17.82	-29.22 to -6.429	Yes	***	0.0004															Aaeg_763 vs. Aalb_726	-4.309	-7.587 to -1.032	Yes	**	0.0037															Aaeg_763 vs. Aaeg_972	0.2222	-5.853 to 6.298	No	ns	>0.9999
	Aaeg_763 vs. Aalb_743	-22.56	-33.16 to -11.97	Yes	****	<0.0001															Aaeg_763 vs. Aalb_743	-26.34	-35.87 to -16.81	Yes	****	<0.0001															Aaeg_763 vs. Aalb_726	-1.167	-6.794 to 4.460	No	ns	>0.9999
	Aaeg_763 vs. Aalb_744	-21	-30.48 to -11.51	Yes	****	<0.0001															Aaeg_763 vs. Aalb_744	-24.17	-31.95 to -16.38	Yes	****	<0.0001															Aaeg_763 vs. Aalb_743	-5.378	-12.85 to 2.092	No	ns	0.2429
	Aaeg_763 vs. Cquin_596	-49.62	-61.14 to -38.10	Yes	****	<0.0001															Aaeg_763 vs. Cquin_596	-25.91	-37.01 to -14.80	Yes	****	<0.0001															Aaeg_763 vs. Aalb_744	-3.167	-9.505 to 3.172	No	ns	0.834
	Aaeg_763 vs. Cquin_728	-28.55	-45.40 to -11.69	Yes	***	0.0004															Aaeg_763 vs. Cquin_728	-4.76	-8.450 to -1.069	Yes	**	0.0037															Aaeg_763 vs. Cquin_596	-7.711	-15.44 to 0.02037	Yes	*	0.0255
	Aaeg_763 vs. Cquin_801	10.8	3.032 to 18.57	Yes	**	0.0017															Aaeg_763 vs. Cquin_801	-4.787	-8.043 to -1.530	Yes	**	0.0016															Aaeg_763 vs. Cquin_728	-0.7014	-6.433 to 5.030	No	ns	>0.9999
	Aaeg_763 vs. Consensus	-50.01	-58.27 to -41.75	Yes	****	<0.0001															Aaeg_763 vs. Consensus	-20.56	-26.05 to -15.06	Yes	****	<0.0001															Aaeg_763 vs. Cquin_801	-0.4	-6.390 to 5.590	No	ns	>0.9999
	Aaeg_774 vs. Aaeg_972	55.26	44.37 to 66.15	Yes	****	<0.0001															Aaeg_774 vs. Aaeg_972	12.11	1.229 to 22.99	Yes	**	0.009															Aaeg_763 vs. Consensus	-5.6	-12.74 to 1.540	No	ns	0.1491
	Aaeg_774 vs. Aalb_726	38.79	28.01 to 49.58	Yes	****	<0.0001															Aaeg_774 vs. Aalb_726	20.74	10.60 to 30.88	Yes	****	<0.0001															Aaeg_774 vs. Aaeg_972	6.5	-0.1065 to 13.11	Yes	*	0.0288
	Aaeg_774 vs. Aalb_743	34.06	24.20 to 43.91	Yes	****	<0.0001															Aaeg_774 vs. Aalb_743	-1.287	-13.15 to 10.57	No	ns	>0.9999															Aaeg_774 vs. Aalb_726	5.111	-1.271 to 11.49	No	ns	0.1256
	Aaeg_774 vs. Aalb_744	35.62	27.29 to 43.95	Yes	****	<0.0001															Aaeg_774 vs. Aalb_744	0.8864	-10.05 to 11.83	No	ns	>0.9999															Aaeg_774 vs. Aalb_743	0.9	-6.911 to 8.711	No	ns	>0.9999
	Aaeg_774 vs. Cquin_596	6.994	-3.839 to 17.83	No	ns	0.2902															Aaeg_774 vs. Cquin_596	-0.8545	-13.62 to 11.91	No	ns	>0.9999															Aaeg_774 vs. Aalb_744	3.111	-3.738 to 9.960	No	ns	0.924
	Aaeg_774 vs. Cquin_728	28.07	11.24 to 44.90	Yes	***	0.0008															Aaeg_774 vs. Cquin_728	20.29	10.24 to 30.35	Yes	****	<0.0001															Aaeg_774 vs. Cquin_596	-1.433	-9.486 to 6.620	No	ns	>0.9999
	Aaeg_774 vs. Cquin_801	67.42	63.30 to 71.53	Yes	****	<0.0001															Aaeg_774 vs. Cquin_801	20.27	10.13 to 30.40	Yes	****	<0.0001															Aaeg_774 vs. Cquin_728	5.576	-0.8305 to 11.98	No	ns	0.0722
	Aaeg_774 vs. Consensus	6.607	0.6344 to 12.58	Yes	*	0.0112															Aaeg_774 vs. Consensus	4.495	-5.837 to 14.83	No	ns	0.9398															Aaeg_774 vs. Cquin_801	5.878	-0.7415 to 12.50	No	ns	0.0643
	Aaeg_972 vs. Aalb_726	-16.47	-29.33 to -3.603	Yes	**	0.0024															Aaeg_972 vs. Aalb_726	8.634	1.000 to 16.27	Yes	*	0.0103															Aaeg_774 vs. Consensus	0.6778	-6.827 to 8.182	No	ns	>0.9999
	Aaeg_972 vs. Aalb_743	-21.21	-33.54 to -8.873	Yes	****	<0.0001															Aaeg_972 vs. Aalb_743	-13.4	-23.91 to -2.883	Yes	**	0.0021															Aaeg_972 vs. Aalb_726	-1.389	-6.979 to 4.201	No	ns	>0.9999
	Aaeg_972 vs. Aalb_744	-19.64	-31.41 to -7.878	Yes	***	0.0002															Aaeg_972 vs. Aalb_744	-11.22	-20.40 to -2.049	Yes	**	0.0032															Aaeg_972 vs. Aalb_743	-5.6	-13.16 to 1.959	No	ns	0.1983
	Aaeg_972 vs. Cquin_596	-48.27	-61.23 to -35.31	Yes	****	<0.0001															Aaeg_972 vs. Cquin_596	-12.96	-24.72 to -1.210	Yes	*	0.0104															Aaeg_972 vs. Aalb_744	-3.389	-9.695 to 2.917	No	ns	0.7344
	Aaeg_972 vs. Cquin_728	-27.19	-44.28 to -10.11	Yes	***	0.0003															Aaeg_972 vs. Cquin_728	8.184	0.5434 to 15.82	Yes	*	0.015															Aaeg_972 vs. Cquin_596	-7.933	-15.64 to -0.2302	Yes	*	0.0196
	Aaeg_972 vs. Cquin_801	12.16	1.258 to 23.05	Yes	*	0.0114															Aaeg_972 vs. Cquin_801	8.157	0.5317 to 15.78	Yes	*	0.0155															Aaeg_972 vs. Cquin_728	-0.9236	-6.618 to 4.771	No	ns	>0.9999
	Aaeg_972 vs. Consensus	-48.65	-59.74 to -37.57	Yes	****	<0.0001															Aaeg_972 vs. Consensus	-7.613	-15.62 to 0.3947	Yes	*	0.0384															Aaeg_972 vs. Cquin_801	-0.6222	-6.578 to 5.334	No	ns	>0.9999
	Aalb_726 vs. Aalb_743	-4.739	-16.91 to 7.433	No	ns	0.9825															Aalb_726 vs. Aalb_743	-22.03	-31.68 to -12.38	Yes	****	<0.0001															Aaeg_972 vs. Consensus	-5.822	-12.93 to 1.288	No	ns	0.1133
	Aalb_726 vs. Aalb_744	-3.175	-14.78 to 8.431	No	ns	0.9999															Aalb_726 vs. Aalb_744	-19.86	-27.59 to -12.12	Yes	****	<0.0001															Aalb_726 vs. Aalb_743	-4.211	-11.52 to 3.101	No	ns	0.5447
	Aalb_726 vs. Cquin_596	-31.8	-44.63 to -18.97	Yes	****	<0.0001															Aalb_726 vs. Cquin_596	-21.6	-32.81 to -10.39	Yes	***	0.0001															Aalb_726 vs. Aalb_744	-2	-7.957 to 3.957	No	ns	0.9981
	Aalb_726 vs. Cquin_728	-10.73	-27.91 to 6.456	No	ns	0.3886															Aalb_726 vs. Cquin_728	-0.4503	-3.907 to 3.007	No	ns	>0.9999															Aalb_726 vs. Cquin_596	-6.544	-14.01 to 0.9218	No	ns	0.0665
	Aalb_726 vs. Cquin_801	28.62	17.83 to 39.42	Yes	****	<0.0001															Aalb_726 vs. Cquin_801	-0.4773	-3.447 to 2.492	No	ns	>0.9999															Aalb_726 vs. Cquin_728	0.4653	-4.734 to 5.665	No	ns	>0.9999
	Aalb_726 vs. Consensus	-32.19	-43.12 to -21.26	Yes	****	<0.0001															Aalb_726 vs. Consensus	-16.25	-21.71 to -10.78	Yes	****	<0.0001															Aalb_726 vs. Cquin_801	0.7667	-4.731 to 6.264	No	ns	>0.9999
	Aalb_743 vs. Aalb_744	1.564	-9.244 to 12.37	No	ns	>0.9999															Aalb_743 vs. Aalb_744	2.174	-8.417 to 12.76	No	ns	>0.9999															Aalb_726 vs. Consensus	-4.433	-11.26 to 2.393	No	ns	0.3743
	Aalb_743 vs. Cquin_596	-27.06	-39.36 to -14.77	Yes	****	<0.0001															Aalb_743 vs. Cquin_596	0.4327	-12.16 to 13.02	No	ns	>0.9999															Aalb_743 vs. Aalb_744	2.211	-5.452 to 9.874	No	ns	>0.9999
	Aalb_743 vs. Cquin_728	-5.986	-22.87 to 10.90	No	ns	0.9852															Aalb_743 vs. Cquin_728	21.58	11.99 to 31.17	Yes	****	<0.0001															Aalb_743 vs. Cquin_596	-2.333	-10.89 to 6.228	No	ns	>0.9999
	Aalb_743 vs. Cquin_801	33.36	23.50 to 43.22	Yes	****	<0.0001															Aalb_743 vs. Cquin_801	21.55	11.91 to 31.20	Yes	****	<0.0001															Aalb_743 vs. Cquin_728	4.676	-2.658 to 12.01	No	ns	0.3811
	Aalb_743 vs. Consensus	-27.45	-37.42 to -17.48	Yes	****	<0.0001															Aalb_743 vs. Consensus	5.783	-4.006 to 15.57	No	ns	0.5771															Aalb_743 vs. Cquin_801	4.978	-2.509 to 12.46	No	ns	0.3385
	Aalb_744 vs. Cquin_596	-28.63	-40.35 to -16.90	Yes	****	<0.0001															Aalb_744 vs. Cquin_596	-1.741	-13.47 to 9.986	No	ns	>0.9999															Aalb_743 vs. Consensus	-0.2222	-8.379 to 7.935	No	ns	>0.9999
	Aalb_744 vs. Cquin_728	-7.55	-24.57 to 9.470	No	ns	0.8072															Aalb_744 vs. Cquin_728	19.41	11.63 to 27.19	Yes	****	<0.0001															Aalb_744 vs. Cquin_596	-4.544	-12.35 to 3.257	No	ns	0.5786
	Aalb_744 vs. Cquin_801	31.8	23.45 to 40.14	Yes	****	<0.0001															Aalb_744 vs. Cquin_801	19.38	11.65 to 27.11	Yes	****	<0.0001															Aalb_744 vs. Cquin_728	2.465	-3.517 to 8.447	No	ns	0.9658
	Aalb_744 vs. Consensus	-29.01	-37.70 to -20.32	Yes	****	<0.0001															Aalb_744 vs. Consensus	3.609	-4.605 to 11.82	No	ns	0.9612															Aalb_744 vs. Cquin_801	2.767	-3.457 to 8.990	No	ns	0.9382
	Cquin_596 vs. Cquin_728	21.08	4.020 to 38.13	Yes	**	0.004															Cquin_596 vs. Cquin_728	21.15	9.778 to 32.52	Yes	***	0.0002															Aalb_744 vs. Consensus	-2.433	-9.675 to 4.808	No	ns	0.9987
	Cquin_596 vs. Cquin_801	60.42	49.58 to 71.26	Yes	****	<0.0001															Cquin_596 vs. Cquin_801	21.12	9.916 to 32.32	Yes	***	0.0001															Cquin_596 vs. Cquin_728	7.01	-0.4781 to 14.50	Yes	*	0.0415
	Cquin_596 vs. Consensus	-0.3875	-11.42 to 10.65	No	ns	>0.9999															Cquin_596 vs. Consensus	5.35	-5.989 to 16.69	No	ns	0.8347															Cquin_596 vs. Cquin_801	7.311	-0.3210 to 14.94	Yes	*	0.0353
	Cquin_728 vs. Cquin_801	39.35	22.51 to 56.18	Yes	****	<0.0001															Cquin_728 vs. Cquin_801	-0.027	-3.470 to 3.416	No	ns	>0.9999															Cquin_596 vs. Consensus	2.111	-6.172 to 10.39	No	ns	>0.9999
	Cquin_728 vs. Consensus	-21.46	-38.17 to -4.759	Yes	**	0.0044															Cquin_728 vs. Consensus	-15.8	-21.37 to -10.23	Yes	****	<0.0001															Cquin_728 vs. Cquin_801	0.3014	-5.300 to 5.903	No	ns	>0.9999
	Cquin_801 vs. Consensus	-60.81	-66.80 to -54.82	Yes	****	<0.0001															Cquin_801 vs. Consensus	-15.77	-21.23 to -10.31	Yes	****	<0.0001															Cquin_728 vs. Consensus	-4.899	-11.75 to 1.950	No	ns	0.2391
																																									Cquin_801 vs. Consensus	-5.2	-12.24 to 1.835	No	ns	0.2109
	Test details	Mean 1	Mean 2	Mean Diff.	SE of diff.	n1	n2	t	DF												Test details	Mean 1	Mean 2	Mean Diff.	SE of diff.	n1	n2	t	DF
	sgNT - Cas9 vs. sgNT + Cas9	0.7444	0.6444	0.1	0.145	9	9	0.6895	15.97												sgNT - Cas9 vs. sgNT + Cas9	1.458	1.661	-0.2029	0.1466	11	9	1.384	17.02												Test details	Mean 1	Mean 2	Mean Diff.	SE of diff.	n1	n2	t	DF
	sgNT - Cas9 vs. Dmel_U62	0.7444	1.606	-0.8611	0.2811	9	9	3.063	10.3												sgNT - Cas9 vs. Dmel_U62	1.458	1.668	-0.2102	0.1623	11	12	1.294	20.54												sgNT - Cas9 vs. sgNT + Cas9	2.425	2.157	0.2679	0.4829	8	7	0.5547	11.17
	sgNT - Cas9 vs. Dmel_U63	0.7444	4.25	-3.506	0.3216	9	9	10.9	9.711												sgNT - Cas9 vs. Dmel_U63	1.458	1.495	-0.03682	0.1746	11	12	0.2108	21												sgNT - Cas9 vs. Dmel_U62	2.425	3.867	-1.442	0.7273	8	9	1.982	10.66
	sgNT - Cas9 vs. Agam_695	0.7444	76.64	-75.89	1.008	9	9	75.29	8.161												sgNT - Cas9 vs. Agam_695	1.458	19.41	-17.95	1.836	11	7	9.778	6.052												sgNT - Cas9 vs. Dmel_U63	2.425	7.433	-5.008	0.751	8	9	6.669	10.48
	sgNT - Cas9 vs. Agam_557	0.7444	68.93	-68.19	1.994	9	9	34.19	8.041												sgNT - Cas9 vs. Agam_557	1.458	1.876	-0.4175	0.3012	11	7	1.386	8.322												sgNT - Cas9 vs. Agam_695	2.425	35.91	-33.49	1.092	8	7	30.66	6.845
	sgNT - Cas9 vs. Aaeg_763	0.7444	24.78	-24.03	1.403	9	9	17.14	8.083												sgNT - Cas9 vs. Aaeg_763	1.458	2.233	-0.7752	0.3945	11	3	1.965	2.427												sgNT - Cas9 vs. Agam_557	2.425	21.18	-18.75	0.5419	8	9	34.6	12.93
	sgNT - Cas9 vs. Aaeg_774	0.7444	81.39	-80.65	0.6372	9	9	126.6	8.408												sgNT - Cas9 vs. Aaeg_774	1.458	27.29	-25.83	1.951	11	11	13.24	10.08												sgNT - Cas9 vs. Aaeg_763	2.425	28.21	-25.79	0.9785	8	9	26.35	9.407
	sgNT - Cas9 vs. Aaeg_972	0.7444	26.13	-25.39	1.997	9	9	12.71	8.041												sgNT - Cas9 vs. Aaeg_972	1.458	15.18	-13.72	1.391	11	9	9.859	8.121												sgNT - Cas9 vs. Aaeg_774	2.425	34.49	-32.06	1.129	8	9	28.4	9.04
	sgNT - Cas9 vs. Aalb_726	0.7444	42.6	-41.86	1.901	9	8	22.02	7.039												sgNT - Cas9 vs. Aalb_726	1.458	6.543	-5.085	0.4927	11	11	10.32	11.27												sgNT - Cas9 vs. Aaeg_972	2.425	27.99	-25.56	0.9685	8	9	26.39	9.438
	sgNT - Cas9 vs. Aalb_743	0.7444	47.34	-46.59	1.788	9	9	26.07	8.051												sgNT - Cas9 vs. Aalb_743	1.458	28.57	-27.11	1.852	11	11	14.64	10.09												sgNT - Cas9 vs. Aalb_726	2.425	29.38	-26.95	0.8312	8	9	32.43	9.994
	sgNT - Cas9 vs. Aalb_744	0.7444	45.78	-45.03	1.475	9	8	30.53	7.065												sgNT - Cas9 vs. Aalb_744	1.458	26.4	-24.94	1.498	11	11	16.65	10.13												sgNT - Cas9 vs. Aalb_743	2.425	33.59	-31.16	1.325	8	9	23.52	8.744
	sgNT - Cas9 vs. Cquin_596	0.7444	74.4	-73.66	1.986	9	9	37.08	8.041												sgNT - Cas9 vs. Cquin_596	1.458	28.14	-26.68	2.103	11	10	12.69	9.059												sgNT - Cas9 vs. Aalb_744	2.425	31.38	-28.95	1.045	8	9	27.71	9.224
	sgNT - Cas9 vs. Cquin_728	0.7444	53.33	-52.58	2.921	9	8	18	7.017												sgNT - Cas9 vs. Cquin_728	1.458	6.993	-5.535	0.6131	11	10	9.027	9.723												sgNT - Cas9 vs. Cquin_596	2.425	35.92	-33.5	1.361	8	9	24.6	8.704
	sgNT - Cas9 vs. Cquin_801	0.7444	13.98	-13.23	0.6426	9	9	20.59	8.401												sgNT - Cas9 vs. Cquin_801	1.458	7.02	-5.562	0.4878	11	11	11.4	11.29												sgNT - Cas9 vs. Cquin_728	2.425	28.91	-26.49	0.8395	8	8	31.55	8.727
	sgNT - Cas9 vs. Consensus	0.7444	74.79	-74.04	1.039	9	8	71.27	7.132												sgNT - Cas9 vs. Consensus	1.458	22.79	-21.33	1.055	11	11	20.22	10.26												sgNT - Cas9 vs. Cquin_801	2.425	28.61	-26.19	0.9432	8	9	27.76	9.521
	sgNT + Cas9 vs. Dmel_U62	0.6444	1.606	-0.9611	0.2826	9	9	3.401	10.48												sgNT + Cas9 vs. Dmel_U62	1.661	1.668	-0.007222	0.1372	9	12	0.05263	18.81												sgNT - Cas9 vs. Consensus	2.425	33.81	-31.39	1.239	8	9	25.33	8.856
	sgNT + Cas9 vs. Dmel_U63	0.6444	4.25	-3.606	0.3229	9	9	11.17	9.849												sgNT + Cas9 vs. Dmel_U63	1.661	1.495	0.1661	0.1515	9	12	1.096	17.99												sgNT + Cas9 vs. Dmel_U62	2.157	3.867	-1.71	0.778	7	9	2.197	12.48
	sgNT + Cas9 vs. Agam_695	0.6444	76.64	-75.99	1.008	9	9	75.36	8.174												sgNT + Cas9 vs. Agam_695	1.661	19.41	-17.75	1.834	9	7	9.678	6.025												sgNT + Cas9 vs. Dmel_U63	2.157	7.433	-5.276	0.8002	7	9	6.594	12.25
	sgNT + Cas9 vs. Agam_557	0.6444	68.93	-68.29	1.995	9	9	34.24	8.044												sgNT + Cas9 vs. Agam_557	1.661	1.876	-0.2146	0.2884	9	7	0.744	7.105												sgNT + Cas9 vs. Agam_695	2.157	35.91	-33.76	1.127	7	7	29.96	7.633
	sgNT + Cas9 vs. Aaeg_763	0.6444	24.78	-24.13	1.403	9	9	17.2	8.089												sgNT + Cas9 vs. Aaeg_763	1.661	2.233	-0.5722	0.3848	9	3	1.487	2.202												sgNT + Cas9 vs. Agam_557	2.157	21.18	-19.02	0.6082	7	9	31.27	13.99
	sgNT + Cas9 vs. Aaeg_774	0.6444	81.39	-80.75	0.6379	9	9	126.6	8.442												sgNT + Cas9 vs. Aaeg_774	1.661	27.29	-25.62	1.949	9	11	13.15	10.04												sgNT + Cas9 vs. Aaeg_763	2.157	28.21	-26.05	1.017	7	9	25.63	10.62
	sgNT + Cas9 vs. Aaeg_972	0.6444	26.13	-25.49	1.997	9	9	12.76	8.044												sgNT + Cas9 vs. Aaeg_972	1.661	15.18	-13.52	1.389	9	9	9.732	8.058												sgNT + Cas9 vs. Aaeg_774	2.157	34.49	-32.33	1.162	7	9	27.82	9.98
	sgNT + Cas9 vs. Aalb_726	0.6444	42.6	-41.96	1.901	9	8	22.07	7.043												sgNT + Cas9 vs. Aalb_726	1.661	6.543	-4.882	0.485	9	11	10.07	10.61												sgNT + Cas9 vs. Aaeg_972	2.157	27.99	-25.83	1.007	7	9	25.65	10.68
	sgNT + Cas9 vs. Aalb_743	0.6444	47.34	-46.69	1.788	9	9	26.12	8.055												sgNT + Cas9 vs. Aalb_743	1.661	28.57	-26.91	1.85	9	11	14.55	10.04												sgNT + Cas9 vs. Aalb_726	2.157	29.38	-27.22	0.8759	7	9	31.08	11.57
	sgNT + Cas9 vs. Aalb_744	0.6444	45.78	-45.13	1.475	9	8	30.59	7.071												sgNT + Cas9 vs. Aalb_744	1.661	26.4	-24.74	1.496	9	11	16.54	10.06												sgNT + Cas9 vs. Aalb_743	2.157	33.59	-31.43	1.354	7	9	23.22	9.437
	sgNT + Cas9 vs. Cquin_596	0.6444	74.4	-73.76	1.986	9	9	37.13	8.044												sgNT + Cas9 vs. Cquin_596	1.661	28.14	-26.48	2.101	9	10	12.6	9.029												sgNT + Cas9 vs. Aalb_744	2.157	31.38	-29.22	1.081	7	9	27.04	10.31
	sgNT + Cas9 vs. Cquin_728	0.6444	53.33	-52.68	2.921	9	8	18.03	7.018												sgNT + Cas9 vs. Cquin_728	1.661	6.993	-5.332	0.6069	9	10	8.785	9.347												sgNT + Cas9 vs. Cquin_596	2.157	35.92	-33.77	1.389	7	9	24.31	9.36
	sgNT + Cas9 vs. Cquin_801	0.6444	13.98	-13.33	0.6432	9	9	20.73	8.434												sgNT + Cas9 vs. Cquin_801	1.661	7.02	-5.359	0.4801	9	11	11.16	10.62												sgNT + Cas9 vs. Cquin_728	2.157	28.91	-26.76	0.8837	7	8	30.28	10.16
	sgNT + Cas9 vs. Consensus	0.6444	74.79	-74.14	1.039	9	8	71.34	7.143												sgNT + Cas9 vs. Consensus	1.661	22.79	-21.13	1.052	9	11	20.09	10.13												sgNT + Cas9 vs. Cquin_801	2.157	28.61	-26.45	0.9828	7	9	26.92	10.82
	Dmel_U62 vs. Dmel_U63	1.606	4.25	-2.644	0.4028	9	9	6.565	15.65												Dmel_U62 vs. Dmel_U63	1.668	1.495	0.1733	0.1668	12	12	1.039	21.52												sgNT + Cas9 vs. Consensus	2.157	33.81	-31.65	1.269	7	9	24.94	9.645
	Dmel_U62 vs. Agam_695	1.606	76.64	-75.03	1.037	9	9	72.37	9.091												Dmel_U62 vs. Agam_695	1.668	19.41	-17.74	1.835	12	7	9.667	6.042												Dmel_U62 vs. Dmel_U63	3.867	7.433	-3.567	0.9675	9	9	3.686	15.98
	Dmel_U62 vs. Agam_557	1.606	68.93	-67.33	2.009	9	9	33.51	8.278												Dmel_U62 vs. Agam_557	1.668	1.876	-0.2074	0.2967	12	7	0.6989	7.906												Dmel_U62 vs. Agam_695	3.867	35.91	-32.05	1.251	9	7	25.61	10.54
	Dmel_U62 vs. Aaeg_763	1.606	24.78	-23.17	1.423	9	9	16.28	8.563												Dmel_U62 vs. Aaeg_763	1.668	2.233	-0.565	0.3911	12	3	1.445	2.347												Dmel_U62 vs. Agam_557	3.867	21.18	-17.31	0.8159	9	9	21.22	14.22
	Dmel_U62 vs. Aaeg_774	1.606	81.39	-79.79	0.6818	9	9	117	10.7												Dmel_U62 vs. Aaeg_774	1.668	27.29	-25.62	1.95	12	11	13.13	10.06												Dmel_U62 vs. Aaeg_763	3.867	28.21	-24.34	1.153	9	9	21.11	14.49
	Dmel_U62 vs. Aaeg_972	1.606	26.13	-24.53	2.012	9	9	12.19	8.277												Dmel_U62 vs. Aaeg_972	1.668	15.18	-13.51	1.391	12	9	9.715	8.099												Dmel_U62 vs. Aaeg_774	3.867	34.49	-30.62	1.283	9	9	23.86	13.28
	Dmel_U62 vs. Aalb_726	1.606	42.6	-40.99	1.916	9	8	21.4	7.268												Dmel_U62 vs. Aalb_726	1.668	6.543	-4.874	0.49	12	11	9.948	11.04												Dmel_U62 vs. Aaeg_972	3.867	27.99	-24.12	1.145	9	9	21.07	14.58
	Dmel_U62 vs. Aalb_743	1.606	47.34	-45.73	1.804	9	9	25.35	8.346												Dmel_U62 vs. Aalb_743	1.668	28.57	-26.9	1.851	12	11	14.54	10.07												Dmel_U62 vs. Aalb_726	3.867	29.38	-25.51	1.031	9	9	24.74	15.64
	Dmel_U62 vs. Aalb_744	1.606	45.78	-44.17	1.495	9	8	29.55	7.446												Dmel_U62 vs. Aalb_744	1.668	26.4	-24.73	1.498	12	11	16.51	10.11												Dmel_U62 vs. Aalb_743	3.867	33.59	-29.72	1.459	9	9	20.38	12.01
	Dmel_U62 vs. Cquin_596	1.606	74.4	-72.79	2.001	9	9	36.38	8.28												Dmel_U62 vs. Cquin_596	1.668	28.14	-26.47	2.102	12	10	12.59	9.048												Dmel_U62 vs. Aalb_744	3.867	31.38	-27.51	1.21	9	9	22.74	13.94
	Dmel_U62 vs. Cquin_728	1.606	53.33	-51.72	2.931	9	8	17.64	7.113												Dmel_U62 vs. Cquin_728	1.668	6.993	-5.325	0.6109	12	10	8.716	9.591												Dmel_U62 vs. Cquin_596	3.867	35.92	-32.06	1.492	9	9	21.49	11.82
	Dmel_U62 vs. Cquin_801	1.606	13.98	-12.37	0.6868	9	9	18.01	10.66												Dmel_U62 vs. Cquin_801	1.668	7.02	-5.352	0.4851	12	11	11.03	11.06												Dmel_U62 vs. Cquin_728	3.867	28.91	-25.05	1.038	9	8	24.14	14.24
	Dmel_U62 vs. Consensus	1.606	74.79	-73.18	1.067	9	8	68.6	7.903												Dmel_U62 vs. Consensus	1.668	22.79	-21.12	1.054	12	11	20.04	10.22												Dmel_U62 vs. Cquin_801	3.867	28.61	-24.74	1.123	9	9	22.03	14.79
	Dmel_U63 vs. Agam_695	4.25	76.64	-72.39	1.049	9	9	69.04	9.472												Dmel_U63 vs. Agam_695	1.495	19.41	-17.91	1.836	12	7	9.756	6.057												Dmel_U62 vs. Consensus	3.867	33.81	-29.94	1.381	9	9	21.68	12.52
	Dmel_U63 vs. Agam_557	4.25	68.93	-64.68	2.015	9	9	32.1	8.376												Dmel_U63 vs. Agam_557	1.495	1.876	-0.3807	0.3036	12	7	1.254	8.574												Dmel_U63 vs. Agam_695	7.433	35.91	-28.48	1.265	9	7	22.51	10.82
	Dmel_U63 vs. Aaeg_763	4.25	24.78	-20.53	1.432	9	9	14.34	8.761												Dmel_U63 vs. Aaeg_763	1.495	2.233	-0.7383	0.3963	12	3	1.863	2.473												Dmel_U63 vs. Agam_557	7.433	21.18	-13.74	0.8371	9	9	16.42	13.93
	Dmel_U63 vs. Aaeg_774	4.25	81.39	-77.14	0.6995	9	9	110.3	11.57												Dmel_U63 vs. Aaeg_774	1.495	27.29	-25.79	1.952	12	11	13.22	10.08												Dmel_U63 vs. Aaeg_763	7.433	28.21	-20.78	1.168	9	9	17.79	14.77
	Dmel_U63 vs. Aaeg_972	4.25	26.13	-21.88	2.018	9	9	10.84	8.375												Dmel_U63 vs. Aaeg_972	1.495	15.18	-13.68	1.392	12	9	9.829	8.133												Dmel_U63 vs. Aaeg_774	7.433	34.49	-27.06	1.297	9	9	20.86	13.58
	Dmel_U63 vs. Aalb_726	4.25	42.6	-38.35	1.922	9	8	19.95	7.363												Dmel_U63 vs. Aalb_726	1.495	6.543	-5.048	0.4942	12	11	10.21	11.4												Dmel_U63 vs. Aaeg_972	7.433	27.99	-20.56	1.16	9	9	17.72	14.85
	Dmel_U63 vs. Aalb_743	4.25	47.34	-43.09	1.811	9	9	23.8	8.468												Dmel_U63 vs. Aalb_743	1.495	28.57	-27.08	1.852	12	11	14.62	10.09												Dmel_U63 vs. Aalb_726	7.433	29.38	-21.94	1.048	9	9	20.94	15.79
	Dmel_U63 vs. Aalb_744	4.25	45.78	-41.53	1.503	9	8	27.63	7.604												Dmel_U63 vs. Aalb_744	1.495	26.4	-24.9	1.499	12	11	16.62	10.14												Dmel_U63 vs. Aalb_743	7.433	33.59	-26.16	1.471	9	9	17.78	12.27
	Dmel_U63 vs. Cquin_596	4.25	74.4	-70.15	2.007	9	9	34.95	8.379												Dmel_U63 vs. Cquin_596	1.495	28.14	-26.65	2.103	12	10	12.67	9.065												Dmel_U63 vs. Aalb_744	7.433	31.38	-23.94	1.224	9	9	19.56	14.24
	Dmel_U63 vs. Cquin_728	4.25	53.33	-49.08	2.935	9	8	16.72	7.153												Dmel_U63 vs. Cquin_728	1.495	6.993	-5.498	0.6143	12	10	8.95	9.798												Dmel_U63 vs. Cquin_596	7.433	35.92	-28.49	1.503	9	9	18.95	12.07
	Dmel_U63 vs. Cquin_801	4.25	13.98	-9.728	0.7044	9	9	13.81	11.52												Dmel_U63 vs. Cquin_801	1.495	7.02	-5.525	0.4893	12	11	11.29	11.43												Dmel_U63 vs. Cquin_728	7.433	28.91	-21.48	1.054	9	8	20.37	14.46
	Dmel_U63 vs. Consensus	4.25	74.79	-70.54	1.078	9	8	65.42	8.221												Dmel_U63 vs. Consensus	1.495	22.79	-21.3	1.056	12	11	20.17	10.29												Dmel_U63 vs. Cquin_801	7.433	28.61	-21.18	1.139	9	9	18.6	15.05
	Agam_695 vs. Agam_557	76.64	68.93	7.706	2.23	9	9	3.455	11.81												Agam_695 vs. Agam_557	19.41	1.876	17.53	1.853	7	7	9.464	6.272												Dmel_U63 vs. Consensus	7.433	33.81	-26.38	1.394	9	9	18.93	12.8
	Agam_695 vs. Aaeg_763	76.64	24.78	51.86	1.721	9	9	30.13	14.51												Agam_695 vs. Aaeg_763	19.41	2.233	17.18	1.87	7	3	9.185	6.481												Agam_695 vs. Agam_557	35.91	21.18	14.74	1.153	7	9	12.78	8.308
	Agam_695 vs. Aaeg_774	76.64	81.39	-4.756	1.184	9	9	4.016	13.45												Agam_695 vs. Aaeg_774	19.41	27.29	-7.877	2.674	7	11	2.946	15.41												Agam_695 vs. Aaeg_763	35.91	28.21	7.703	1.412	7	9	5.455	13.09
	Agam_695 vs. Aaeg_972	76.64	26.13	50.51	2.233	9	9	22.62	11.8												Agam_695 vs. Aaeg_972	19.41	15.18	4.232	2.297	7	9	1.842	11.91												Agam_695 vs. Aaeg_774	35.91	34.49	1.425	1.52	7	9	0.9376	13.84
	Agam_695 vs. Aalb_726	76.64	42.6	34.04	2.147	9	8	15.86	10.72												Agam_695 vs. Aalb_726	19.41	6.543	12.87	1.893	7	11	6.796	6.825												Agam_695 vs. Aaeg_972	35.91	27.99	7.925	1.405	7	9	5.64	13.02
	Agam_695 vs. Aalb_743	76.64	47.34	29.3	2.047	9	9	14.31	12.6												Agam_695 vs. Aalb_743	19.41	28.57	-9.164	2.602	7	11	3.522	15.06												Agam_695 vs. Aalb_726	35.91	29.38	6.537	1.314	7	9	4.973	11.74
	Agam_695 vs. Aalb_744	76.64	45.78	30.86	1.781	9	8	17.33	12.63												Agam_695 vs. Aalb_744	19.41	26.4	-6.991	2.364	7	11	2.958	13.14												Agam_695 vs. Aalb_743	35.91	33.59	2.325	1.671	7	9	1.392	13.95
	Agam_695 vs. Cquin_596	76.64	74.4	2.239	2.223	9	9	1.007	11.84												Agam_695 vs. Cquin_596	19.41	28.14	-8.731	2.786	7	10	3.134	14.94												Agam_695 vs. Aalb_744	35.91	31.38	4.537	1.459	7	9	3.11	13.5
	Agam_695 vs. Cquin_728	76.64	53.33	23.31	3.087	9	8	7.553	8.645												Agam_695 vs. Cquin_728	19.41	6.993	12.42	1.928	7	10	6.44	7.306												Agam_695 vs. Cquin_596	35.91	35.92	-0.007937	1.7	7	9	0.004669	13.9
	Agam_695 vs. Cquin_801	76.64	13.98	62.66	1.187	9	9	52.79	13.52												Agam_695 vs. Cquin_801	19.41	7.02	12.39	1.892	7	11	6.548	6.808												Agam_695 vs. Cquin_728	35.91	28.91	7.002	1.32	7	8	5.306	11.52
	Agam_695 vs. Consensus	76.64	74.79	1.851	1.441	9	8	1.285	14.86												Agam_695 vs. Consensus	19.41	22.79	-3.381	2.111	7	11	1.602	9.934												Agam_695 vs. Cquin_801	35.91	28.61	7.303	1.388	7	9	5.262	12.82
	Agam_557 vs. Aaeg_763	68.93	24.78	44.16	2.434	9	9	18.14	14.35												Agam_557 vs. Aaeg_763	1.876	2.233	-0.3576	0.4662	7	3	0.7671	4.323												Agam_695 vs. Consensus	35.91	33.81	2.103	1.604	7	9	1.312	14
	Agam_557 vs. Aaeg_774	68.93	81.39	-12.46	2.089	9	9	5.965	9.581												Agam_557 vs. Aaeg_774	1.876	27.29	-25.41	1.967	7	11	12.92	10.4												Agam_557 vs. Aaeg_763	21.18	28.21	-7.033	1.046	9	9	6.724	11.7
	Agam_557 vs. Aaeg_972	68.93	26.13	42.8	2.819	9	9	15.18	16												Agam_557 vs. Aaeg_972	1.876	15.18	-13.3	1.413	7	9	9.41	8.629												Agam_557 vs. Aaeg_774	21.18	34.49	-13.31	1.188	9	9	11.2	10.79
	Agam_557 vs. Aalb_726	68.93	42.6	26.33	2.751	9	8	9.571	14.99												Agam_557 vs. Aalb_726	1.876	6.543	-4.667	0.5518	7	11	8.458	15												Agam_557 vs. Aaeg_972	21.18	27.99	-6.811	1.037	9	9	6.57	11.77
	Agam_557 vs. Aalb_743	68.93	47.34	21.59	2.675	9	9	8.074	15.81												Agam_557 vs. Aalb_743	1.876	28.57	-26.7	1.868	7	11	14.29	10.44												Agam_557 vs. Aalb_726	21.18	29.38	-8.2	0.9098	9	9	9.013	13
	Agam_557 vs. Aalb_744	68.93	45.78	23.16	2.477	9	8	9.351	14.26												Agam_557 vs. Aalb_744	1.876	26.4	-24.52	1.519	7	11	16.15	10.67												Agam_557 vs. Aalb_743	21.18	33.59	-12.41	1.376	9	9	9.022	10.02
	Agam_557 vs. Cquin_596	68.93	74.4	-5.467	2.811	9	9	1.945	16												Agam_557 vs. Cquin_596	1.876	28.14	-26.26	2.118	7	10	12.4	9.31												Agam_557 vs. Aalb_744	21.18	31.38	-10.2	1.108	9	9	9.203	11.25
	Agam_557 vs. Cquin_728	68.93	53.33	15.61	3.534	9	8	4.416	12.64												Agam_557 vs. Cquin_728	1.876	6.993	-5.117	0.6615	7	10	7.736	12.37												Agam_557 vs. Cquin_596	21.18	35.92	-14.74	1.411	9	9	10.45	9.912
	Agam_557 vs. Cquin_801	68.93	13.98	54.96	2.091	9	9	26.29	9.608												Agam_557 vs. Cquin_801	1.876	7.02	-5.144	0.5474	7	11	9.397	15.06												Agam_557 vs. Cquin_728	21.18	28.91	-7.735	0.9173	9	8	8.432	11.45
	Agam_557 vs. Consensus	68.93	74.79	-5.854	2.244	9	8	2.608	11.9												Agam_557 vs. Consensus	1.876	22.79	-20.91	1.084	7	11	19.29	11.34												Agam_557 vs. Cquin_801	21.18	28.61	-7.433	1.013	9	9	7.337	11.97
	Aaeg_763 vs. Aaeg_774	24.78	81.39	-56.62	1.534	9	9	36.91	11.11												Aaeg_763 vs. Aaeg_774	2.233	27.29	-25.05	1.983	3	11	12.63	10.68												Agam_557 vs. Consensus	21.18	33.81	-12.63	1.293	9	9	9.771	10.31
	Aaeg_763 vs. Aaeg_972	24.78	26.13	-1.356	2.436	9	9	0.5564	14.34												Aaeg_763 vs. Aaeg_972	2.233	15.18	-12.94	1.436	3	9	9.012	9.023												Aaeg_763 vs. Aaeg_774	28.21	34.49	-6.278	1.441	9	9	4.358	15.63
	Aaeg_763 vs. Aalb_726	24.78	42.6	-17.82	2.358	9	8	7.559	13.25												Aaeg_763 vs. Aalb_726	2.233	6.543	-4.309	0.6077	3	11	7.091	8.995												Aaeg_763 vs. Aaeg_972	28.21	27.99	0.2222	1.319	9	9	0.1685	16
	Aaeg_763 vs. Aalb_743	24.78	47.34	-22.56	2.268	9	9	9.949	15.14												Aaeg_763 vs. Aalb_743	2.233	28.57	-26.34	1.886	3	11	13.97	10.75												Aaeg_763 vs. Aalb_726	28.21	29.38	-1.167	1.221	9	9	0.9553	15.5
	Aaeg_763 vs. Aalb_744	24.78	45.78	-21	2.03	9	8	10.34	14.8												Aaeg_763 vs. Aalb_744	2.233	26.4	-24.17	1.54	3	11	15.69	11.08												Aaeg_763 vs. Aalb_743	28.21	33.59	-5.378	1.599	9	9	3.364	14.58
	Aaeg_763 vs. Cquin_596	24.78	74.4	-49.62	2.427	9	9	20.44	14.38												Aaeg_763 vs. Cquin_596	2.233	28.14	-25.91	2.133	3	10	12.15	9.541												Aaeg_763 vs. Aalb_744	28.21	31.38	-3.167	1.376	9	9	2.302	15.92
	Aaeg_763 vs. Cquin_728	24.78	53.33	-28.55	3.237	9	8	8.818	10.12												Aaeg_763 vs. Cquin_728	2.233	6.993	-4.76	0.7089	3	10	6.714	10.32												Aaeg_763 vs. Cquin_596	28.21	35.92	-7.711	1.629	9	9	4.733	14.36
	Aaeg_763 vs. Cquin_801	24.78	13.98	10.8	1.536	9	9	7.031	11.16												Aaeg_763 vs. Cquin_801	2.233	7.02	-4.787	0.6038	3	11	7.927	8.891												Aaeg_763 vs. Cquin_728	28.21	28.91	-0.7014	1.227	9	8	0.5717	14.85
	Aaeg_763 vs. Consensus	24.78	74.79	-50.01	1.74	9	8	28.75	14.26												Aaeg_763 vs. Consensus	2.233	22.79	-20.56	1.114	3	11	18.46	11.76												Aaeg_763 vs. Cquin_801	28.21	28.61	-0.4	1.3	9	9	0.3077	15.97
	Aaeg_774 vs. Aaeg_972	81.39	26.13	55.26	2.092	9	9	26.42	9.577												Aaeg_774 vs. Aaeg_972	27.29	15.18	12.11	2.39	11	9	5.066	17.19												Aaeg_763 vs. Consensus	28.21	33.81	-5.6	1.528	9	9	3.664	15.08
	Aaeg_774 vs. Aalb_726	81.39	42.6	38.79	2	9	8	19.4	8.533												Aaeg_774 vs. Aalb_726	27.29	6.543	20.74	2.005	11	11	10.34	11.2												Aaeg_774 vs. Aaeg_972	34.49	27.99	6.5	1.434	9	9	4.533	15.58
	Aaeg_774 vs. Aalb_743	81.39	47.34	34.06	1.892	9	9	18	9.958												Aaeg_774 vs. Aalb_743	27.29	28.57	-1.287	2.685	11	11	0.4795	19.95												Aaeg_774 vs. Aalb_726	34.49	29.38	5.111	1.345	9	9	3.8	14.49
	Aaeg_774 vs. Aalb_744	81.39	45.78	35.62	1.601	9	8	22.25	9.515												Aaeg_774 vs. Aalb_744	27.29	26.4	0.8864	2.454	11	11	0.3612	18.74												Aaeg_774 vs. Aalb_743	34.49	33.59	0.9	1.695	9	9	0.5309	15.56
	Aaeg_774 vs. Cquin_596	81.39	74.4	6.994	2.081	9	9	3.361	9.594												Aaeg_774 vs. Cquin_596	27.29	28.14	-0.8545	2.864	11	10	0.2984	18.69												Aaeg_774 vs. Aalb_744	34.49	31.38	3.111	1.486	9	9	2.093	15.89
	Aaeg_774 vs. Cquin_728	81.39	53.33	28.07	2.986	9	8	9.399	7.651												Aaeg_774 vs. Cquin_728	27.29	6.993	20.29	2.038	11	10	9.957	11.88												Aaeg_774 vs. Cquin_596	34.49	35.92	-1.433	1.724	9	9	0.8315	15.42
	Aaeg_774 vs. Cquin_801	81.39	13.98	67.42	0.8937	9	9	75.43	16												Aaeg_774 vs. Cquin_801	27.29	7.02	20.27	2.004	11	11	10.11	11.17												Aaeg_774 vs. Cquin_728	34.49	28.91	5.576	1.35	9	8	4.131	14.14
	Aaeg_774 vs. Consensus	81.39	74.79	6.607	1.21	9	8	5.458	11.74												Aaeg_774 vs. Consensus	27.29	22.79	4.495	2.212	11	11	2.033	15.35												Aaeg_774 vs. Cquin_801	34.49	28.61	5.878	1.417	9	9	4.148	15.43
	Aaeg_972 vs. Aalb_726	26.13	42.6	-16.47	2.753	9	8	5.981	15												Aaeg_972 vs. Aalb_726	15.18	6.543	8.634	1.466	9	11	5.888	9.901												Aaeg_774 vs. Consensus	34.49	33.81	0.6778	1.629	9	9	0.4161	15.85
	Aaeg_972 vs. Aalb_743	26.13	47.34	-21.21	2.677	9	9	7.923	15.81												Aaeg_972 vs. Aalb_743	15.18	28.57	-13.4	2.31	9	11	5.799	17.5												Aaeg_972 vs. Aalb_726	27.99	29.38	-1.389	1.213	9	9	1.145	15.56
	Aaeg_972 vs. Aalb_744	26.13	45.78	-19.64	2.479	9	8	7.924	14.25												Aaeg_972 vs. Aalb_744	15.18	26.4	-11.22	2.038	9	11	5.507	17.98												Aaeg_972 vs. Aalb_743	27.99	33.59	-5.6	1.593	9	9	3.516	14.49
	Aaeg_972 vs. Cquin_596	26.13	74.4	-48.27	2.813	9	9	17.16	16												Aaeg_972 vs. Cquin_596	15.18	28.14	-12.96	2.516	9	10	5.153	15.29												Aaeg_972 vs. Aalb_744	27.99	31.38	-3.389	1.369	9	9	2.476	15.89
	Aaeg_972 vs. Cquin_728	26.13	53.33	-27.19	3.536	9	8	7.691	12.65												Aaeg_972 vs. Cquin_728	15.18	6.993	8.184	1.511	9	10	5.416	10.95												Aaeg_972 vs. Cquin_596	27.99	35.92	-7.933	1.623	9	9	4.888	14.28
	Aaeg_972 vs. Cquin_801	26.13	13.98	12.16	2.093	9	9	5.807	9.603												Aaeg_972 vs. Cquin_801	15.18	7.02	8.157	1.465	9	11	5.569	9.862												Aaeg_972 vs. Cquin_728	27.99	28.91	-0.9236	1.219	9	8	0.7577	14.88
	Aaeg_972 vs. Consensus	26.13	74.79	-48.65	2.247	9	8	21.66	11.9												Aaeg_972 vs. Consensus	15.18	22.79	-7.613	1.738	9	11	4.381	15.67												Aaeg_972 vs. Cquin_801	27.99	28.61	-0.6222	1.293	9	9	0.4814	15.99
	Aalb_726 vs. Aalb_743	42.6	47.34	-4.739	2.605	8	9	1.819	14.76												Aalb_726 vs. Aalb_743	6.543	28.57	-22.03	1.909	11	11	11.54	11.33												Aaeg_972 vs. Consensus	27.99	33.81	-5.822	1.522	9	9	3.826	15
	Aalb_726 vs. Aalb_744	42.6	45.78	-3.175	2.402	8	8	1.322	13.18												Aalb_726 vs. Aalb_744	6.543	26.4	-19.86	1.568	11	11	12.66	12.03												Aalb_726 vs. Aalb_743	29.38	33.59	-4.211	1.513	9	9	2.783	13.15
	Aalb_726 vs. Cquin_596	42.6	74.4	-31.8	2.745	8	9	11.58	14.99												Aalb_726 vs. Cquin_596	6.543	28.14	-21.6	2.153	11	10	10.03	9.932												Aalb_726 vs. Aalb_744	29.38	31.38	-2	1.275	9	9	1.569	15.08
	Aalb_726 vs. Cquin_728	42.6	53.33	-10.73	3.482	8	8	3.08	12.02												Aalb_726 vs. Cquin_728	6.543	6.993	-0.4503	0.7679	11	10	0.5864	17.63												Aalb_726 vs. Cquin_596	29.38	35.92	-6.544	1.545	9	9	4.236	12.93
	Aalb_726 vs. Cquin_801	42.6	13.98	28.62	2.001	8	9	14.3	8.559												Aalb_726 vs. Cquin_801	6.543	7.02	-0.4773	0.6721	11	11	0.7101	20												Aalb_726 vs. Cquin_728	29.38	28.91	0.4653	1.113	9	8	0.4181	14.91
	Aalb_726 vs. Consensus	42.6	74.79	-32.19	2.161	8	8	14.89	10.82												Aalb_726 vs. Consensus	6.543	22.79	-16.25	1.152	11	11	14.1	13.98												Aalb_726 vs. Cquin_801	29.38	28.61	0.7667	1.193	9	9	0.6425	15.69
	Aalb_743 vs. Aalb_744	47.34	45.78	1.564	2.313	9	8	0.676	14.77												Aalb_743 vs. Aalb_744	28.57	26.4	2.174	2.376	11	11	0.9149	19.16												Aalb_726 vs. Consensus	29.38	33.81	-4.433	1.438	9	9	3.082	13.72
	Aalb_743 vs. Cquin_596	47.34	74.4	-27.06	2.668	9	9	10.14	15.82												Aalb_743 vs. Cquin_596	28.57	28.14	0.4327	2.797	11	10	0.1547	18.4												Aalb_743 vs. Aalb_744	33.59	31.38	2.211	1.64	9	9	1.348	15.08
	Aalb_743 vs. Cquin_728	47.34	53.33	-5.986	3.422	9	8	1.749	11.77												Aalb_743 vs. Cquin_728	28.57	6.993	21.58	1.943	11	10	11.11	12.08												Aalb_743 vs. Cquin_596	33.59	35.92	-2.333	1.858	9	9	1.256	15.99
	Aalb_743 vs. Cquin_801	47.34	13.98	33.36	1.894	9	9	17.61	9.991												Aalb_743 vs. Cquin_801	28.57	7.02	21.55	1.907	11	11	11.3	11.3												Aalb_743 vs. Cquin_728	33.59	28.91	4.676	1.518	9	8	3.081	13.02
	Aalb_743 vs. Consensus	47.34	74.79	-27.45	2.063	9	8	13.31	12.64												Aalb_743 vs. Consensus	28.57	22.79	5.783	2.124	11	11	2.722	15.83												Aalb_743 vs. Cquin_801	33.59	28.61	4.978	1.578	9	9	3.155	14.27
	Aalb_744 vs. Cquin_596	45.78	74.4	-28.63	2.47	8	9	11.59	14.28												Aalb_744 vs. Cquin_596	26.4	28.14	-1.741	2.577	11	10	0.6757	16.59												Aalb_743 vs. Consensus	33.59	33.81	-0.2222	1.77	9	9	0.1255	15.92
	Aalb_744 vs. Cquin_728	45.78	53.33	-7.55	3.269	8	8	2.309	10.34												Aalb_744 vs. Cquin_728	26.4	6.993	19.41	1.61	11	10	12.05	13.12												Aalb_744 vs. Cquin_596	31.38	35.92	-4.544	1.67	9	9	2.722	14.89
	Aalb_744 vs. Cquin_801	45.78	13.98	31.8	1.603	8	9	19.84	9.556												Aalb_744 vs. Cquin_801	26.4	7.02	19.38	1.567	11	11	12.37	11.98												Aalb_744 vs. Cquin_728	31.38	28.91	2.465	1.28	9	8	1.925	14.58
	Aalb_744 vs. Consensus	45.78	74.79	-29.01	1.799	8	8	16.13	12.56												Aalb_744 vs. Consensus	26.4	22.79	3.609	1.825	11	11	1.978	17.93												Aalb_744 vs. Cquin_801	31.38	28.61	2.767	1.351	9	9	2.048	15.81
	Cquin_596 vs. Cquin_728	74.4	53.33	21.08	3.529	9	8	5.971	12.6												Cquin_596 vs. Cquin_728	28.14	6.993	21.15	2.184	10	10	9.683	10.47												Aalb_744 vs. Consensus	31.38	33.81	-2.433	1.572	9	9	1.548	15.5
	Cquin_596 vs. Cquin_801	74.4	13.98	60.42	2.083	9	9	29.01	9.621												Cquin_596 vs. Cquin_801	28.14	7.02	21.12	2.152	10	11	9.814	9.913												Cquin_596 vs. Cquin_728	35.92	28.91	7.01	1.55	9	8	4.524	12.82
	Cquin_596 vs. Consensus	74.4	74.79	-0.3875	2.237	9	8	0.1732	11.93												Cquin_596 vs. Consensus	28.14	22.79	5.35	2.347	10	11	2.28	13.3												Cquin_596 vs. Cquin_801	35.92	28.61	7.311	1.608	9	9	4.546	14.05
	Cquin_728 vs. Cquin_801	53.33	13.98	39.35	2.988	8	9	13.17	7.662												Cquin_728 vs. Cquin_801	6.993	7.02	-0.027	0.7648	10	11	0.0353	17.54												Cquin_596 vs. Consensus	35.92	33.81	2.111	1.798	9	9	1.174	15.85
	Cquin_728 vs. Consensus	53.33	74.79	-21.46	3.097	8	8	6.93	8.729												Cquin_728 vs. Consensus	6.993	22.79	-15.8	1.208	10	11	13.07	15.76												Cquin_728 vs. Cquin_801	28.91	28.61	0.3014	1.199	8	9	0.2514	14.94
	Cquin_801 vs. Consensus	13.98	74.79	-60.81	1.213	9	8	50.12	11.8												Cquin_801 vs. Consensus	7.02	22.79	-15.77	1.15	11	11	13.71	13.91												Cquin_728 vs. Consensus	28.91	33.81	-4.899	1.443	8	9	3.394	13.5
																																									Cquin_801 vs. Consensus	28.61	33.81	-5.2	1.506	9	9	3.453	14.8
[truncated: 8 more columns]

## Sheet: Figure 4b
FIGURE 4b
Automated Cell Area measurements (μm2)
sg_Control	sg_Rho1
194.353	1683.27
186.008	1607.11
184.741	1586.3
182.417	1570.35
177.875	1534.02
177.241	1477.61
176.396	1386.56
174.073	1342.51
167.101	1321.28
166.045	1306.07
164.777	1281.88
164.672	1249.56
163.932	1236.78
160.552	1219.35
159.813	1219.25
153.37	1203.19
151.891	1174.46
151.891	1157.56
151.363	1047.39
151.257	1039.05
149.145	1029.65
148.405	1025.74
147.138	990.883
145.131	982.961
144.708	974.933
144.603	965.427
141.857	960.991
141.011	944.196
136.681	933.633
134.991	913.881
134.674	893.812
133.935	888.108
132.456	869.729
130.977	862.441
130.343	845.752
129.709	826.634
129.076	825.789
127.386	818.184
126.435	815.437
126.224	767.905
126.118	746.991
124.639	734.21
123.477	728.929
122.949	719.317
121.893	704.846
121.787	687.946
121.471	681.08
121.259	670.518
119.358	624.676
119.147	622.774
118.936	618.232
118.724	614.43
118.196	601.86
118.196	601.86
117.246	600.17
117.246	596.896
117.034	579.784
116.189	573.552
115.45	571.545
113.865	562.356
113.232	546.406
113.126	542.393
112.492	534.365
112.387	532.992
112.387	526.443
112.175	525.281
112.07	522.218
112.07	520.845
110.485	510.705
110.274	499.508
109.852	490.53
109.429	481.023
108.479	478.805
107.211	466.024
107.105	453.244
107	439.618
106.894	435.498
104.887	434.97
104.148	427.999
103.831	424.196
103.408	416.803
102.141	414.373
101.824	412.049
101.718	398.001
101.296	387.333
100.979	386.488
100.979	379.728
100.345	379.199
100.24	378.777
100.028	376.031
99.817	375.925
99.817	372.122
98.866	369.165
98.866	366.419
98.655	366.102
98.021	363.989
97.388	362.405
97.388	362.299
97.176	361.454
96.965	359.553
96.965	347.723
96.86	346.35
96.226	345.293
95.803	345.082
95.698	344.131
95.486	341.491
94.958	341.491
94.641	338.005
94.008	336.104
93.902	333.463
93.163	332.512
93.057	332.512
92.846	326.175
92.74	314.239
92.635	308.852
92.212	308.007
91.79	304.099
91.261	300.719
91.05	296.599
90.944	295.754
90.944	293.219
90.733	291.952
90.416	289.839
90.099	279.91
89.466	276.636
89.254	269.876
89.149	259.208
89.149	258.574
89.043	256.778
88.621	255.722
88.621	252.342
88.409	247.906
88.304	245.582
88.198	243.892
87.987	242.307
87.987	241.145
87.987	229.632
87.881	225.09
87.459	224.562
87.353	216.851
86.931	215.373
86.825	214.316
86.508	206.711
86.297	205.761
86.191	202.064
86.086	199
86.086	196.888
85.98	195.726
85.558	192.029
85.452	191.924
85.241	191.078
85.135	190.973
85.029	190.656
84.924	190.128
84.924	189.072
84.713	184.424
84.184	179.988
83.973	179.671
83.868	179.565
83.762	174.389
83.445	174.284
83.339	171.749
83.339	168.686
83.339	166.89
83.234	166.467
83.234	165.2
83.128	164.355
82.389	162.982
82.283	156.855
82.072	156.539
81.966	155.271
81.861	154.743
81.755	152.63
81.755	150.835
81.755	150.095
81.649	148.088
81.544	147.877
81.544	147.243
81.544	146.082
81.544	143.018
81.438	141.117
81.438	135.308
81.332	133.406
81.227	131.822
81.227	131.611
81.121	125.379
80.91	123.477
80.699	121.999
80.699	121.259
80.487	121.048
80.171	120.731
80.065	119.992
80.065	119.358
79.854	115.767
79.854	114.288
79.748	110.38
79.642	110.169
79.431	108.584
79.22	107.317
79.009	105.627
78.903	105.098
78.586	102.88
78.586	102.035
78.481	101.718
78.481	101.296
78.375	100.979
78.269	99.183
78.269	98.655
78.164	97.705
78.058	97.176
78.058	96.648
77.952	95.381
77.952	95.064
77.847	93.057
77.741	91.79
77.424	91.367
77.319	91.156
77.213	90.628
77.107	90.311
77.107	90.099
76.896	89.571
76.685	88.515
76.579	87.248
76.368	86.191
76.262	85.452
76.157	85.241
76.157	85.135
76.157	85.029
75.946	84.607
75.84	84.184
75.312	84.184
75.312	83.868
75.101	83.445
75.101	82.811
74.995	81.755
74.678	81.544
74.467	81.544
74.467	81.227
74.361	80.276
74.361	80.276
74.044	79.959
73.939	77.424
73.833	77.319
73.727	77.107
73.41	76.791
73.094	76.685
72.777	76.579
72.777	76.579
72.671	76.474
72.565	76.157
72.46	75.629
72.249	75.417
72.037	75.206
71.932	75.206
71.826	74.678
71.72	74.044
71.615	73.41
71.615	72.037
71.404	71.826
71.192	71.087
71.192	70.981
71.192	70.981
71.087	70.875
70.981	70.77
70.981	70.03
70.981	69.397
70.875	68.763
70.77	68.235
70.559	68.024
70.453	67.812
70.347	67.812
70.347	67.707
70.242	67.495
70.242	67.39
70.242	67.073
70.242	66.439
70.03	66.122
69.925	65.488
69.925	65.488
69.925	64.749
69.608	64.538
69.291	64.538
69.185	64.538
68.974	64.327
68.869	64.221
68.657	63.798
68.657	63.376
67.918	63.165
67.918	62.742
67.918	62.742
67.812	62.531
67.812	62.531
67.601	62.32
67.601	62.214
67.39	62.003
67.284	62.003
67.073	61.158
66.862	61.052
66.862	60.841
66.862	60.63
66.756	60.524
66.756	60.313
66.65	60.207
66.65	59.996
66.545	59.679
66.439	59.468
66.333	59.468
66.228	59.362
66.228	59.257
66.017	59.151
66.017	59.045
66.017	58.834
66.017	58.623
65.911	58.412
65.911	57.989
65.805	57.883
65.7	57.883
65.594	57.566
65.594	57.461
65.594	57.25
65.488	57.25
64.538	57.144
64.538	56.616
64.432	56.616
64.327	56.088
64.221	56.088
64.115	56.088
63.904	55.982
63.798	55.876
63.693	55.454
63.587	55.454
63.482	55.348
63.482	55.243
63.482	55.031
63.376	54.82
63.27	54.398
63.165	54.186
63.165	54.186
62.953	54.081
62.953	53.975
62.742	53.975
62.425	53.975
62.425	53.236
62.32	52.602
62.214	52.602
62.003	52.496
61.897	52.285
61.897	52.074
61.897	52.074
61.897	51.863
61.686	51.757
61.475	51.651
61.369	51.546
61.263	50.912
61.158	50.701
61.052	50.701
61.052	50.384
60.841	50.384
60.841	50.384
60.841	49.75
60.735	49.222
60.524	49.222
60.418	49.222
60.313	49.222
60.207	49.116
60.207	49.116
59.996	48.799
59.89	48.588
59.573	48.588
59.468	48.377
59.468	48.166
59.468	47.638
59.468	47.532
59.257	47.426
59.151	47.004
59.151	46.898
59.045	46.37
59.045	46.264
58.94	46.053
58.834	45.842
58.728	45.736
58.728	45.631
58.623	45.208
58.517
58.517
58.517
58.412
58.2
58.2
58.095
58.095
58.095
57.778
57.672
57.672
57.672
57.566
57.566
57.566
57.461
57.461
57.355
57.25
57.144
57.144
56.933
56.933
56.933
56.827
56.827
56.721
56.616
56.405
56.299
55.982
55.876
55.876
55.665
55.56
55.56
55.454
55.348
55.348
55.243
55.243
55.031
55.031
55.031
54.926
54.715
54.292
54.081
53.975
53.87
53.87
53.658
53.553
53.447
53.341
53.236
53.236
53.13
53.025
52.813
52.813
52.813
52.813
52.708
52.602
52.496
52.496
52.496
52.391
52.285
52.18
51.968
51.757
51.757
51.546
51.546
51.335
51.229
51.018
50.701
50.701
50.701
50.595
50.384
50.173
50.173
49.961
49.433
48.799
48.694
48.588
48.483
48.483
48.377
48.271
48.271
48.166
48.166
48.06
48.06
47.954
47.743
47.743
47.638
47.638
47.532
47.321
47.004
47.004
47.004
46.793
46.687
46.476
46.37
46.159
45.842
45.736
45.631
45.631
45.631
45.314
45.314
45.208
45.103
45.103

## Sheet: Figure 5c,d,e
*Tabs can be found in Supplementary Data 3*
Figure 5ci
Gray points		Colored points
Tab	Log2 fold-change	Tab	Log2 fold-change
X-axis	D	X-axis	Filter 'Gene' (Column D) to 'AGAP012184', Select column D
Y-axis	E	Y-axis	Filter 'Gene' (Column D) to 'AGAP012184', Select column E
Figure 5cii
Gray points		Colored points
Tab	Log2 fold-change	Tab	Log2 fold-change
X-axis	F	X-axis	Filter 'Symbol' (Column D) to 'Fkbp12', Select column F
Y-axis	G	Y-axis	Filter 'Symbol' (Column D) to 'Fkbp12', Select column G
Figure 5ciii
Gray points		Colored points
Tab	Log2 fold-change	Tab	Log2 fold-change
X-axis	H	X-axis	Filter 'Symbol' (Column D) to 'Fkbp12', Select column H
Y-axis	I	Y-axis	Filter 'Symbol' (Column D) to 'Fkbp12', Select column I
Figure 5d
Tab	Variant analysis
X-axis	Filter 'Symbol' (Column D) to 'Fkbp12', Select column F
Y-axis	Filter 'Symbol' (Column D) to 'Fkbp12', Select column G
Figure 5ei
Tab	MaGeCK Test
X-axis	D
Y-axis	E
Figure 5eii
Tab	MaGeCK Test
X-axis	F
Y-axis	G
Figure 5eiii
Tab	MaGeCK Test
X-axis	H
Y-axis	I

## Sheet: Supplementary Figure 2b,c
SUPPLEMENTARY FIGURE 2b																				SUPPLEMENTARY FIGURE 2b																				SUPPLEMENTARY FIGURE 2b
Supplementary Figure 2b -plotted data	Sua-5B-IE8 (Anopheles)	sgNT - Cas9	sgNT + Cas9	Dmel_U62	Dmel_U63	Agam_695	Agam_557	Cquin_596	Cquin_728	Cquin_801	Aaeg_774	Aaeg_763	Aaeg_972	Aalb_726	Aalb_743	Aalb_744	Cons_M1			Supplementary Figure 2b -plotted data	NAMRU2-CQ-01-1.7 (Culex)	sgNT - Cas9	sgNT + Cas9	Dmel_U62	Dmel_U63	Agam_695	Agam_557	Cquin_596	Cquin_728	Cquin_801	Aaeg_774	Aaeg_763	Aaeg_972	Aalb_726	Aalb_743	Aalb_744	Cons_M1			Supplementary Figure 2b -plotted data	C6/36-HE8 (Aedes)	sgNT - Cas9	sgNT + Cas9	Dmel_U62	Dmel_U63	Agam_695	Agam_557	Cquin_596	Cquin_728
		3409	3399	3207	3225	277	355	363	639	2943	226	2586	2665	2013	762	947	395					4769	4446	4144	3695	2435	3163	2428	2680	2636	2172	2879	2537	2537	2142	2293	1892					11406	10315	10434	9684	6991	12871	5731	13021
		3352	3390	3216	3198	242	427	345	935	2984	249	2565	2747	2287	1001	940	337					4471	5118	4471	4019	1852	3145	2119	2847	2537	2231	2687	2537	2816	2475	2415	2363					10524	11147	10615	10615	7142	15040	5698	9464
		3437	3324	3251	3076	297	441	399	1126	2935	216	2935	3001	691	976	964	342					4611	4934	3886	3352	2052	3225	2207	2740	2717	2244	2717	2919	2636	2428	2262	2337					10988	10800	10800	10315	7508	10494	5571	8912
		3362	3180	3171	3399	303	321	255	443	3225	295	2816	2551	793	691	745	311					4572	5294	5747	4650	1970	3279	1997	2801	2586	1877	2615	2740	2600	2137	2468	2125					11051	9824	10769	11439	5462	10494	6152	9768
		3343	3297	3315	3279	329	305	275	384	3216	288	2951	2943	1918	469	617	301					4458	5118	5161	5132	1981	3334	1788	2337	2408	2225	2593	2687	2468	2509	2579	2369					10110	9629	9937	11083	5618	13286	5279	8636
		3544	3334	3505	3270	309	338	261	424	3251	274	3085	3026	1992	565	641	287					4521	5250	5032	4598	2024	3371	1981	2281	2762	2422	2816	2579	2356	2376	2586	2213					10197	9909	10315	10585	6699	9546	4371	8660
		3594	3554	3466	3466	259	314	308	394	3279	253	2847	2778	885	649	617	334					4030	4191	5339	4508	2035	3068	2080	2468	2636	1933	2544	2502	2350	1986	2184	1788					10315	9740	10168	10404	8785	9768	4408	8685
		3534	3515	3544	3505	282	286	309	406	3251	271	3034	2895	558	573	570	334					4274		5431	4729		3306	1737	2586	2475	2024	2408	2369	2455	1928	1923	1928					10494	9574	10197	12186		9656	4892	8489
		3544	3564	3524	3564	276	316	315		3216	284	2903	2607		507									5060	4810		3180	2013		2725	2166	2509	2673	2408	2201	2337	1992					11807	10168	9937	9994		8989	5264	8132
																																										10345		10197	9519			5103	8660
																																										10434		9464	10646
																																												1.4	1.3
Supplementary Figure 2b -Descriptive statistics		sgNT - Cas9	sgNT + Cas9	Dmel_U62	Dmel_U63	Agam_695	Agam_557	Cquin_596	Cquin_728	Cquin_801	Aaeg_774	Aaeg_763	Aaeg_972	Aalb_726	Aalb_743	Aalb_744	Cons_M1			Supplementary Figure 2b -Descriptive statistics		sgNT - Cas9	sgNT + Cas9	Dmel_U62	Dmel_U63	Agam_695	Agam_557	Cquin_596	Cquin_728	Cquin_801	Aaeg_774	Aaeg_763	Aaeg_972	Aalb_726	Aalb_743	Aalb_744	Cons_M1			Supplementary Figure 2b -Descriptive statistics		sgNT - Cas9	sgNT + Cas9	Dmel_U62	Dmel_U63	Agam_695	Agam_557	Cquin_596	Cquin_728
	Number of values	9	9	9	9	9	9	9	8	9	9	9	9	8	9	8	8				Number of values	8	7	9	9	7	9	9	8	9	9	9	9	9	9	9	9				Number of values	11	9	12	12	7	9	10	10
	Minimum	3343	3180	3171	3076	242	286	255	384	2935	216	2565	2551	558	469	570	287				Minimum	4030	4191	3886	3352	1852	3068	1737	2281	2408	1877	2408	2369	2350	1928	1923	1788				Minimum	10110	9574	9464	9519	5462	8989	4371	8132
	Maximum	3594	3564	3544	3564	329	441	399	1126	3279	295	3085	3026	2287	1001	964	395				Maximum	4769	5294	5747	5132	2435	3371	2428	2847	2762	2422	2879	2919	2816	2509	2586	2369				Maximum	11807	11147	10800	14782	8785	15040	6152	13021
	Range	251	384	373	488	87	155	144	742	344	79	520	475	1729	532	394	108				Range	739	1103	1861	1780	583	303	691	566	354	545	471	550	466	581	663	581				Range	1697	1573	1336	5263	3323	6051	1781	4889
	95% CI of median																				95% CI of median																				95% CI of median
	Actual confidence level	96.09%	96.09%	96.09%	96.09%	96.09%	96.09%	96.09%	99.22%	96.09%	96.09%	96.09%	96.09%	99.22%	96.09%	99.22%	99.22%				Actual confidence level	99.22%	98.44%	96.09%	96.09%	98.44%	96.09%	96.09%	99.22%	96.09%	96.09%	96.09%	96.09%	96.09%	96.09%	96.09%	96.09%				Actual confidence level	98.83%	96.09%	96.14%	96.14%	98.44%	96.09%	97.85%	97.85%
	Lower confidence limit	3352	3297	3207	3198	259	305	261	384	2943	226	2586	2607	558	507	570	287				Lower confidence limit	4030	4191	4144	3695	1852	3145	1788	2281	2475	1933	2509	2502	2356	1986	2184	1892				Lower confidence limit	10197	9629	9937	9994	5462	9546	4408	8489
	Upper confidence limit	3544	3554	3524	3505	309	427	363	1126	3251	288	3034	3001	2287	976	964	395				Upper confidence limit	4769	5294	5431	4810	2435	3334	2207	2847	2725	2244	2816	2740	2636	2475	2579	2363				Upper confidence limit	11406	10800	10615	11439	8785	13286	5731	9768
	Mean	3458	3395	3355	3331	286	344.8	314.4	593.9	3144	261.8	2858	2801	1392	688.1	755.1	330.1				Mean	4463	4907	4919	4388	2050	3230	2039	2593	2609	2144	2641	2616	2514	2242	2339	2112				Mean	10697	10123	10275	10938	6886	11127	5247	9243
	Std. Deviation	97.2	128.9	152.7	161.2	26.58	54.25	48.03	286	144.8	27.69	180.6	173.8	719.7	192.7	169.1	32.73				Std. Deviation	224.9	424.7	620.9	577.1	182.3	99.6	208.5	212.3	119.4	170.6	149.7	159.4	151.1	213.6	208	221.3				Std. Deviation	543.1	544.6	382.3	1416	1136	2089	575.5	1409
	Std. Error of Mean	32.4	42.96	50.91	53.72	8.858	18.08	16.01	101.1	48.27	9.231	60.19	57.94	254.5	64.23	59.79	11.57				Std. Error of Mean	79.52	160.5	207	192.4	68.92	33.2	69.49	75.06	39.8	56.87	49.9	53.14	50.37	71.2	69.34	73.76				Std. Error of Mean	163.7	181.5	110.4	408.9	429.3	696.2	182	445.6
	Lower 95% CI of mean	3383	3296	3238	3207	265.6	303.1	277.5	354.8	3033	240.5	2719	2668	790.4	540	613.7	302.8				Lower 95% CI of mean	4275	4514	4442	3944	1881	3154	1879	2415	2517	2013	2526	2493	2398	2078	2179	1942				Lower 95% CI of mean	10333	9704	10032	10038	5836	9522	4835	8235
	Upper 95% CI of mean	3532	3494	3473	3455	306.4	386.5	351.4	833	3256	283.1	2997	2935	1994	836.2	896.5	357.5				Upper 95% CI of mean	4651	5300	5396	4832	2218	3307	2199	2770	2701	2275	2756	2738	2630	2407	2498	2282				Upper 95% CI of mean	11062	10542	10518	11838	7937	12733	5659	10251
	Coefficient of variation	2.811%	3.796%	4.552%	4.838%	9.292%	15.74%	15.28%	48.15%	4.605%	10.58%	6.318%	6.205%	51.70%	28.00%	22.39%	9.916%				Coefficient of variation	5.039%	8.655%	12.62%	13.15%	8.895%	3.083%	10.22%	8.189%	4.576%	7.959%	5.668%	6.094%	6.011%	9.525%	8.895%	10.48%				Coefficient of variation	5.077%	5.380%	3.721%	12.95%	16.49%	18.77%	10.97%	15.25%
	Geometric mean	3456	3393	3352	3328	284.9	341.3	311.3	544.8	3141	260.4	2853	2797	1215	665.8	739	328.8				Geometric mean	4458	4891	4882	4352	2043	3229	2030	2585	2607	2138	2637	2612	2510	2233	2330	2101				Geometric mean	10685	10110	10268	10863	6807	10966	5218	9162
	Geometric SD factor	1.028	1.039	1.047	1.05	1.098	1.161	1.163	1.529	1.048	1.115	1.067	1.064	1.777	1.309	1.248	1.102				Geometric SD factor	1.053	1.094	1.14	1.149	1.088	1.031	1.107	1.087	1.047	1.084	1.058	1.062	1.061	1.101	1.097	1.112				Geometric SD factor	1.051	1.054	1.038	1.126	1.179	1.195	1.118	1.144
	Lower 95% CI of geo. mean	3383	3295	3237	3206	265.1	304.3	277.2	381.9	3030	239.5	2715	2666	751.5	541.4	614.1	303.2				Lower 95% CI of geo. mean	4271	4501	4414	3912	1890	3153	1877	2411	2516	2009	2525	2493	2399	2074	2171	1937				Lower 95% CI of geo. mean	10334	9708	10026	10074	5844	9561	4817	8323
	Upper 95% CI of geo. mean	3532	3494	3472	3454	306.2	382.7	349.6	777.2	3256	283.2	2998	2934	1965	818.8	889.2	356.5				Upper 95% CI of geo. mean	4654	5315	5401	4842	2209	3306	2195	2771	2701	2274	2754	2736	2626	2405	2501	2280				Upper 95% CI of geo. mean	11049	10529	10516	11714	7929	12577	5653	10085
	Skewness	0.1013	-0.07348	0.123	-0.0003163	-0.07486	1.122	0.4684	1.289	-0.8142	-0.5767	-0.7331	-0.0872	0.02389	0.786	0.37	0.8865				Skewness	-0.9178	-1.062	-0.5797	-0.7861	1.868	-0.1356	0.3665	-0.3863	-0.4256	-0.2036	0.1651	0.5056	0.9387	-0.1637	-0.7915	-0.1079				Skewness	1.016	1.008	-0.5783	2.024	0.3446	0.9763	-0.2399	2.555
	Kurtosis	-1.938	-0.7543	-2.177	-1.035	-0.2253	-0.002471	-0.5152	0.2188	-1.577	-0.916	-0.3946	-1.541	-2.451	-0.6316	-2.175	1.684				Kurtosis	1.248	-0.4007	-0.7613	-0.3223	4.562	-0.9807	0.5423	-1.435	-0.8158	-0.3235	-0.5539	0.6853	0.6072	-1.508	0.8417	-1.698				Kurtosis	0.08388	-0.02553	0.4622	4.91	0.1672	-0.3349	-0.602	7.076
Supplementary Figure 2b -Statistical analysis	Brown-Forsythe ANOVA test																			Supplementary Figure 2b -Statistical analysis	Brown-Forsythe ANOVA test																			Supplementary Figure 2b -Statistical analysis	Brown-Forsythe ANOVA test
	F* (DFn, DFd)	327.1 (15.00, 17.23)																			F* (DFn, DFd)	110.5 (15.00, 44.40)																			F* (DFn, DFd)	57.35 (15.00, 48.00)
	P value	<0.0001																			P value	<0.0001																			P value	<0.0001
	P value summary	****																			P value summary	****																			P value summary	****
	Significant diff. among means (P < 0.05)?	Yes																			Significant diff. among means (P < 0.05)?	Yes																			Significant diff. among means (P < 0.05)?	Yes
	Welch's ANOVA test																				Welch's ANOVA test																				Welch's ANOVA test
	W (DFn, DFd)	1475 (15.00, 46.16)																			W (DFn, DFd)	86.23 (15.00, 45.34)																			W (DFn, DFd)	109.9 (15.00, 43.67)
	P value	<0.0001																			P value	<0.0001																			P value	<0.0001
	P value summary	****																			P value summary	****																			P value summary	****
	Significant diff. among means (P < 0.05)?	Yes																			Significant diff. among means (P < 0.05)?	Yes																			Significant diff. among means (P < 0.05)?	Yes
	Data summary																				Data summary																				Data summary
	Number of treatments (columns)	16																			Number of treatments (columns)	16																			Number of treatments (columns)	16
	Number of values (total)	140																			Number of values (total)	138																			Number of values (total)	158
																					Number of families	1
	Number of families	1																			Number of comparisons per family	120																			Number of families	1
	Number of comparisons per family	120																			Alpha	0.05																			Number of comparisons per family	120
	Alpha	0.05																																							Alpha	0.05
																					Dunnett's T3 multiple comparisons test	Mean Diff.	95.00% CI of diff.	Below threshold?	Summary	Adjusted P Value
	Dunnett's T3 multiple comparisons test	Mean Diff.	95.00% CI of diff.	Below threshold?	Summary	Adjusted P Value															sgNT - Cas9 vs. sgNT + Cas9	-444	-1410 to 522.1	No	ns	0.7175															Dunnett's T3 multiple comparisons test	Mean Diff.	95.00% CI of diff.	Below threshold?	Summary	Adjusted P Value
	sgNT - Cas9 vs. sgNT + Cas9	62.44	-188.9 to 313.8	No	ns	>0.9999															sgNT - Cas9 vs. Dmel_U62	-455.8	-1610 to 698.5	No	ns	0.9122															sgNT - Cas9 vs. sgNT + Cas9	574.5	-538.3 to 1687	No	ns	0.8113
	sgNT - Cas9 vs. Dmel_U62	102.2	-184.2 to 388.6	No	ns	0.9925															sgNT - Cas9 vs. Dmel_U63	75.14	-977.5 to 1128	No	ns	>0.9999															sgNT - Cas9 vs. Dmel_U62	422.6	-466.3 to 1312	No	ns	0.9128
	sgNT - Cas9 vs. Dmel_U63	126.3	-176.8 to 429.5	No	ns	0.9386															sgNT - Cas9 vs. Agam_695	2413	1905 to 2922	Yes	****	<0.0001															sgNT - Cas9 vs. Dmel_U63	-240.3	-2331 to 1850	No	ns	>0.9999
	sgNT - Cas9 vs. Agam_695	3172	2991 to 3353	Yes	****	<0.0001															sgNT - Cas9 vs. Agam_557	1233	768.4 to 1698	Yes	****	<0.0001															sgNT - Cas9 vs. Agam_695	3811	1222 to 6400	Yes	**	0.002
	sgNT - Cas9 vs. Agam_557	3113	2934 to 3292	Yes	****	<0.0001															sgNT - Cas9 vs. Aaeg_763	1822	1359 to 2286	Yes	****	<0.0001															sgNT - Cas9 vs. Agam_557	-429.7	-4287 to 3427	No	ns	>0.9999
	sgNT - Cas9 vs. Aaeg_763	599.7	262.4 to 936.9	Yes	***	0.0001															sgNT - Cas9 vs. Aaeg_774	2319	1847 to 2792	Yes	****	<0.0001															sgNT - Cas9 vs. Aaeg_763	-1462	-14499 to 11576	No	ns	0.8467
	sgNT - Cas9 vs. Aaeg_774	3196	3014 to 3378	Yes	****	<0.0001															sgNT - Cas9 vs. Aaeg_972	1847	1375 to 2319	Yes	****	<0.0001															sgNT - Cas9 vs. Aaeg_774	5318	4253 to 6382	Yes	****	<0.0001
	sgNT - Cas9 vs. Aaeg_972	656.2	335.4 to 977.0	Yes	****	<0.0001															sgNT - Cas9 vs. Aalb_726	1949	1485 to 2414	Yes	****	<0.0001															sgNT - Cas9 vs. Aaeg_972	3425	2061 to 4788	Yes	****	<0.0001
	sgNT - Cas9 vs. Aalb_726	2066	537.5 to 3594	Yes	**	0.0043															sgNT - Cas9 vs. Aalb_743	2221	1722 to 2719	Yes	****	<0.0001															sgNT - Cas9 vs. Aalb_726	1541	64.38 to 3017	Yes	*	0.0171
	sgNT - Cas9 vs. Aalb_743	2770	2415 to 3124	Yes	****	<0.0001															sgNT - Cas9 vs. Aalb_744	2125	1624 to 2625	Yes	****	<0.0001															sgNT - Cas9 vs. Aalb_743	5493	4315 to 6671	Yes	****	<0.0001
	sgNT - Cas9 vs. Aalb_744	2703	2359 to 3046	Yes	****	<0.0001															sgNT - Cas9 vs. Cquin_596	2424	1923 to 2926	Yes	****	<0.0001															sgNT - Cas9 vs. Aalb_744	5307	4089 to 6524	Yes	****	<0.0001
	sgNT - Cas9 vs. Cquin_596	3143	2965 to 3322	Yes	****	<0.0001															sgNT - Cas9 vs. Cquin_728	1871	1352 to 2390	Yes	****	<0.0001															sgNT - Cas9 vs. Cquin_596	5450	4359 to 6542	Yes	****	<0.0001
	sgNT - Cas9 vs. Cquin_728	2864	2266 to 3462	Yes	****	<0.0001															sgNT - Cas9 vs. Cquin_801	1854	1391 to 2317	Yes	****	<0.0001															sgNT - Cas9 vs. Cquin_728	1455	-945.8 to 3855	No	ns	0.4037
	sgNT - Cas9 vs. Cquin_801	313.2	37.33 to 589.1	Yes	**	0.0083															sgNT - Cas9 vs. Cons_M1	2351	1845 to 2858	Yes	****	<0.0001															sgNT - Cas9 vs. Cquin_801	1738	781.9 to 2693	Yes	****	<0.0001
	sgNT - Cas9 vs. Cons_M1	3128	2948 to 3307	Yes	****	<0.0001															sgNT + Cas9 vs. Dmel_U62	-11.71	-1255 to 1231	No	ns	>0.9999															sgNT - Cas9 vs. Cons_M1	4752	3791 to 5713	Yes	****	<0.0001
	sgNT + Cas9 vs. Dmel_U62	39.78	-267.1 to 346.7	No	ns	>0.9999															sgNT + Cas9 vs. Dmel_U63	519.2	-670.0 to 1708	No	ns	0.9244															sgNT + Cas9 vs. Dmel_U62	-151.9	-1160 to 856.4	No	ns	>0.9999
	sgNT + Cas9 vs. Dmel_U63	63.89	-257.5 to 385.2	No	ns	>0.9999															sgNT + Cas9 vs. Agam_695	2857	1873 to 3842	Yes	****	<0.0001															sgNT + Cas9 vs. Dmel_U63	-814.8	-2905 to 1275	No	ns	0.9823
	sgNT + Cas9 vs. Agam_695	3109	2873 to 3346	Yes	****	<0.0001															sgNT + Cas9 vs. Agam_557	1677	700.7 to 2654	Yes	***	0.0009															sgNT + Cas9 vs. Agam_695	3236	610.3 to 5863	Yes	**	0.0066
	sgNT + Cas9 vs. Agam_557	3050	2815 to 3286	Yes	****	<0.0001															sgNT + Cas9 vs. Aaeg_763	2266	1265 to 3268	Yes	***	0.0002															sgNT + Cas9 vs. Agam_557	-1004	-4885 to 2876	No	ns	0.9989
	sgNT + Cas9 vs. Aaeg_763	537.2	186.3 to 888.2	Yes	***	0.0004															sgNT + Cas9 vs. Aaeg_774	2764	1804 to 3723	Yes	****	<0.0001															sgNT + Cas9 vs. Aaeg_763	-2036	-15148 to 11076	No	ns	0.6355
	sgNT + Cas9 vs. Aaeg_774	3133	2896 to 3370	Yes	****	<0.0001															sgNT + Cas9 vs. Aaeg_972	2291	1284 to 3299	Yes	***	0.0001															sgNT + Cas9 vs. Aaeg_774	4743	3603 to 5884	Yes	****	<0.0001
	sgNT + Cas9 vs. Aaeg_972	593.8	256.8 to 930.7	Yes	****	<0.0001															sgNT + Cas9 vs. Aalb_726	2393	1391 to 3396	Yes	***	0.0001															sgNT + Cas9 vs. Aaeg_972	2850	1438 to 4262	Yes	****	<0.0001
	sgNT + Cas9 vs. Aalb_726	2003	465.8 to 3540	Yes	**	0.0054															sgNT + Cas9 vs. Aalb_743	2665	1675 to 3654	Yes	****	<0.0001															sgNT + Cas9 vs. Aalb_726	966.4	-535.1 to 2468	No	ns	0.4445
	sgNT + Cas9 vs. Aalb_743	2707	2340 to 3074	Yes	****	<0.0001															sgNT + Cas9 vs. Aalb_744	2569	1583 to 3554	Yes	****	<0.0001															sgNT + Cas9 vs. Aalb_743	4918	3678 to 6159	Yes	****	<0.0001
	sgNT + Cas9 vs. Aalb_744	2640	2284 to 2996	Yes	****	<0.0001															sgNT + Cas9 vs. Cquin_596	2868	1883 to 3854	Yes	****	<0.0001															sgNT + Cas9 vs. Aalb_744	4732	3453 to 6011	Yes	****	<0.0001
	sgNT + Cas9 vs. Cquin_596	3081	2842 to 3319	Yes	****	<0.0001															sgNT + Cas9 vs. Cquin_728	2315	1359 to 3271	Yes	****	<0.0001															sgNT + Cas9 vs. Cquin_596	4876	3706 to 6046	Yes	****	<0.0001
	sgNT + Cas9 vs. Cquin_728	2801	2209 to 3394	Yes	****	<0.0001															sgNT + Cas9 vs. Cquin_801	2298	1313 to 3283	Yes	***	0.0001															sgNT + Cas9 vs. Cquin_728	880.2	-1494 to 3254	No	ns	0.9751
	sgNT + Cas9 vs. Cquin_801	250.8	-46.94 to 548.5	No	ns	0.0968															sgNT + Cas9 vs. Cons_M1	2795	1843 to 3748	Yes	****	<0.0001															sgNT + Cas9 vs. Cquin_801	1163	111.3 to 2215	Yes	**	0.0099
	sgNT + Cas9 vs. Cons_M1	3065	2825 to 3305	Yes	****	<0.0001															Dmel_U62 vs. Dmel_U63	530.9	-771.1 to 1833	No	ns	0.976															sgNT + Cas9 vs. Cons_M1	4178	3112 to 5243	Yes	****	<0.0001
	Dmel_U62 vs. Dmel_U63	24.11	-316.9 to 365.1	No	ns	>0.9999															Dmel_U62 vs. Agam_695	2869	1734 to 4005	Yes	****	<0.0001															Dmel_U62 vs. Dmel_U63	-662.9	-2710 to 1384	No	ns	0.9974
	Dmel_U62 vs. Agam_695	3069	2778 to 3361	Yes	****	<0.0001															Dmel_U62 vs. Agam_557	1689	507.9 to 2870	Yes	**	0.0024															Dmel_U62 vs. Agam_695	3388	747.9 to 6029	Yes	**	0.0059
	Dmel_U62 vs. Agam_557	3011	2729 to 3292	Yes	****	<0.0001															Dmel_U62 vs. Aaeg_763	2278	1130 to 3426	Yes	***	0.0001															Dmel_U62 vs. Agam_557	-852.4	-4824 to 3119	No	ns	0.9999
	Dmel_U62 vs. Aaeg_763	497.4	134.2 to 860.7	Yes	**	0.001															Dmel_U62 vs. Aaeg_774	2775	1618 to 3933	Yes	****	<0.0001															Dmel_U62 vs. Aaeg_763	-1885	-14743 to 10974	No	ns	0.6763
	Dmel_U62 vs. Aaeg_774	3094	2815 to 3373	Yes	****	<0.0001															Dmel_U62 vs. Aaeg_972	2303	1151 to 3455	Yes	***	0.0001															Dmel_U62 vs. Aaeg_774	4895	3947 to 5843	Yes	****	<0.0001
	Dmel_U62 vs. Aaeg_972	554	198.6 to 909.4	Yes	***	0.0002															Dmel_U62 vs. Aalb_726	2405	1256 to 3554	Yes	****	<0.0001															Dmel_U62 vs. Aaeg_972	3002	1659 to 4345	Yes	****	<0.0001
	Dmel_U62 vs. Aalb_726	1963	501.2 to 3425	Yes	**	0.0037															Dmel_U62 vs. Aalb_743	2677	1537 to 3816	Yes	****	<0.0001															Dmel_U62 vs. Aalb_726	1118	-315.6 to 2552	No	ns	0.1405
	Dmel_U62 vs. Aalb_743	2667	2284 to 3050	Yes	****	<0.0001															Dmel_U62 vs. Aalb_744	2580	1444 to 3717	Yes	****	<0.0001															Dmel_U62 vs. Aalb_743	5070	3973 to 6168	Yes	****	<0.0001
	Dmel_U62 vs. Aalb_744	2600	2228 to 2973	Yes	****	<0.0001															Dmel_U62 vs. Cquin_596	2880	1744 to 4017	Yes	****	<0.0001															Dmel_U62 vs. Aalb_744	4884	3740 to 6028	Yes	****	<0.0001
	Dmel_U62 vs. Cquin_596	3041	2763 to 3319	Yes	****	<0.0001															Dmel_U62 vs. Cquin_728	2327	1180 to 3473	Yes	****	<0.0001															Dmel_U62 vs. Cquin_596	5028	4033 to 6022	Yes	****	<0.0001
	Dmel_U62 vs. Cquin_728	2762	2172 to 3351	Yes	****	<0.0001															Dmel_U62 vs. Cquin_801	2310	1173 to 3446	Yes	***	0.0001															Dmel_U62 vs. Cquin_728	1032	-1358 to 3422	No	ns	0.8359
	Dmel_U62 vs. Cquin_801	211	-112.2 to 534.2	No	ns	0.4032															Dmel_U62 vs. Cons_M1	2807	1663 to 3951	Yes	****	<0.0001															Dmel_U62 vs. Cquin_801	1315	532.9 to 2097	Yes	****	<0.0001
	Dmel_U62 vs. Cons_M1	3025	2744 to 3307	Yes	****	<0.0001															Dmel_U63 vs. Agam_695	2338	1274 to 3402	Yes	****	<0.0001															Dmel_U62 vs. Cons_M1	4330	3524 to 5136	Yes	****	<0.0001
	Dmel_U63 vs. Agam_695	3045	2739 to 3352	Yes	****	<0.0001															Dmel_U63 vs. Agam_557	1158	58.04 to 2258	Yes	*	0.0183															Dmel_U63 vs. Agam_695	4051	1281 to 6821	Yes	***	0.0006
	Dmel_U63 vs. Agam_557	2987	2691 to 3282	Yes	****	<0.0001															Dmel_U63 vs. Aaeg_763	1747	675.3 to 2819	Yes	***	0.0007															Dmel_U63 vs. Agam_557	-189.4	-4091 to 3712	No	ns	>0.9999
	Dmel_U63 vs. Aaeg_763	473.3	101.6 to 845.1	Yes	**	0.0023															Dmel_U63 vs. Aaeg_774	2244	1162 to 3326	Yes	****	<0.0001															Dmel_U63 vs. Aaeg_763	-1222	-9981 to 7538	No	ns	0.9759
	Dmel_U63 vs. Aaeg_774	3070	2762 to 3377	Yes	****	<0.0001															Dmel_U63 vs. Aaeg_972	1772	695.8 to 2849	Yes	***	0.0007															Dmel_U63 vs. Aaeg_774	5558	3477 to 7639	Yes	****	<0.0001
	Dmel_U63 vs. Aaeg_972	529.9	165.8 to 893.9	Yes	***	0.0005															Dmel_U63 vs. Aalb_726	1874	801.6 to 2947	Yes	***	0.0004															Dmel_U63 vs. Aaeg_972	3665	1503 to 5827	Yes	****	<0.0001
	Dmel_U63 vs. Aalb_726	1939	473.9 to 3405	Yes	**	0.0041															Dmel_U63 vs. Aalb_743	2146	1078 to 3214	Yes	****	<0.0001															Dmel_U63 vs. Aalb_726	1781	-416.5 to 3979	No	ns	0.1383
	Dmel_U63 vs. Aalb_743	2643	2257 to 3029	Yes	****	<0.0001															Dmel_U63 vs. Aalb_744	2050	984.9 to 3114	Yes	***	0.0001															Dmel_U63 vs. Aalb_743	5733	3621 to 7846	Yes	****	<0.0001
	Dmel_U63 vs. Aalb_744	2576	2201 to 2952	Yes	****	<0.0001															Dmel_U63 vs. Cquin_596	2349	1284 to 3414	Yes	****	<0.0001															Dmel_U63 vs. Aalb_744	5547	3437 to 7657	Yes	****	<0.0001
	Dmel_U63 vs. Cquin_596	3017	2715 to 3319	Yes	****	<0.0001															Dmel_U63 vs. Cquin_728	1796	720.5 to 2871	Yes	***	0.0004															Dmel_U63 vs. Cquin_596	5691	3600 to 7782	Yes	****	<0.0001
	Dmel_U63 vs. Cquin_728	2737	2159 to 3316	Yes	****	<0.0001															Dmel_U63 vs. Cquin_801	1779	719.5 to 2839	Yes	***	0.0006															Dmel_U63 vs. Cquin_728	1695	-1001 to 4391	No	ns	0.5198
	Dmel_U63 vs. Cquin_801	186.9	-145.9 to 519.6	No	ns	0.664															Dmel_U63 vs. Cons_M1	2276	1204 to 3349	Yes	****	<0.0001															Dmel_U63 vs. Cquin_801	1978	-108.1 to 4064	Yes	*	0.0377
	Dmel_U63 vs. Cons_M1	3001	2705 to 3298	Yes	****	<0.0001															Agam_695 vs. Agam_557	-1180	-1593 to -767.7	Yes	****	<0.0001															Dmel_U63 vs. Cons_M1	4993	2936 to 7049	Yes	****	<0.0001
	Agam_695 vs. Agam_557	-58.78	-158.1 to 40.58	No	ns	0.4713															Agam_695 vs. Aaeg_763	-591	-1011 to -171.2	Yes	**	0.0013															Agam_695 vs. Agam_557	-4241	-8193 to -288.4	Yes	*	0.014
	Agam_695 vs. Aaeg_763	-2572	-2915 to -2229	Yes	****	<0.0001															Agam_695 vs. Aaeg_774	-93.92	-525.7 to 337.9	No	ns	>0.9999															Agam_695 vs. Aaeg_763	-5273	-12158 to 1612	No	ns	0.0642
	Agam_695 vs. Aaeg_774	24.22	-34.73 to 83.17	No	ns	0.9737															Agam_695 vs. Aaeg_972	-566	-995.4 to -136.6	Yes	**	0.0024															Agam_695 vs. Aaeg_774	1507	-1109 to 4122	No	ns	0.3588
	Agam_695 vs. Aaeg_972	-2515	-2846 to -2185	Yes	****	<0.0001															Agam_695 vs. Aalb_726	-464.1	-885.4 to -42.93	Yes	*	0.0116															Agam_695 vs. Aaeg_972	-386.2	-2951 to 2178	No	ns	>0.9999
	Agam_695 vs. Aalb_726	-1106	-2623 to 410.6	No	ns	0.1226															Agam_695 vs. Aalb_743	-192.6	-662.9 to 277.7	No	ns	0.9594															Agam_695 vs. Aalb_726	-2270	-4849 to 309.1	No	ns	0.0602
	Agam_695 vs. Aalb_743	-402.1	-767.4 to -36.82	Yes	*	0.0138															Agam_695 vs. Aalb_744	-288.7	-752.7 to 175.3	No	ns	0.4429															Agam_695 vs. Aalb_743	1682	-889.3 to 4253	No	ns	0.2493
	Agam_695 vs. Aalb_744	-469.1	-829.2 to -109.1	Yes	**	0.0054															Agam_695 vs. Cquin_596	10.97	-453.5 to 475.4	No	ns	>0.9999															Agam_695 vs. Aalb_744	1496	-1102 to 4094	No	ns	0.4034
	Agam_695 vs. Cquin_596	-28.44	-118.7 to 61.84	No	ns	0.9971															Agam_695 vs. Cquin_728	-542.6	-1035 to -50.23	Yes	*	0.0112															Agam_695 vs. Cquin_596	1640	-987.6 to 4267	No	ns	0.2684
	Agam_695 vs. Cquin_728	-307.9	-912.5 to 296.7	No	ns	0.4562															Agam_695 vs. Cquin_801	-559.3	-973.6 to -144.9	Yes	**	0.0026															Agam_695 vs. Cquin_728	-2356	-5247 to 534.4	No	ns	0.1168
	Agam_695 vs. Cquin_801	-2858	-3123 to -2594	Yes	****	<0.0001															Agam_695 vs. Cons_M1	-62.03	-541.1 to 417.0	No	ns	>0.9999															Agam_695 vs. Cquin_801	-2073	-4760 to 613.6	No	ns	0.0946
	Agam_695 vs. Cons_M1	-44.13	-113.3 to 25.04	No	ns	0.4025															Agam_557 vs. Aaeg_763	589.2	304.8 to 873.7	Yes	****	<0.0001															Agam_695 vs. Cons_M1	941.4	-1754 to 3637	No	ns	0.8834
	Agam_557 vs. Aaeg_763	-2513	-2852 to -2174	Yes	****	<0.0001															Agam_557 vs. Aaeg_774	1086	768.1 to 1405	Yes	****	<0.0001															Agam_557 vs. Aaeg_763	-1032	-7425 to 5361	No	ns	>0.9999
	Agam_557 vs. Aaeg_774	83	-17.18 to 183.2	No	ns	0.0925															Agam_557 vs. Aaeg_972	614.2	311.4 to 917.0	Yes	****	<0.0001															Agam_557 vs. Aaeg_774	5747	1874 to 9621	Yes	**	0.0015
	Agam_557 vs. Aaeg_972	-2457	-2773 to -2141	Yes	****	<0.0001															Agam_557 vs. Aalb_726	716.1	429.8 to 1002	Yes	****	<0.0001															Agam_557 vs. Aaeg_972	3854	17.97 to 7691	Yes	*	0.0242
	Agam_557 vs. Aalb_726	-1047	-2567 to 472.3	No	ns	0.1568															Agam_557 vs. Aalb_743	987.7	590.4 to 1385	Yes	****	<0.0001															Agam_557 vs. Aalb_726	1971	-1927 to 5868	No	ns	0.636
	Agam_557 vs. Aalb_743	-343.3	-703.2 to 16.52	Yes	*	0.0337															Agam_557 vs. Aalb_744	891.6	502.8 to 1280	Yes	****	<0.0001															Agam_557 vs. Aalb_743	5923	2005 to 9840	Yes	**	0.0013
	Agam_557 vs. Aalb_744	-410.3	-762.3 to -58.41	Yes	**	0.0096															Agam_557 vs. Cquin_596	1191	801.8 to 1581	Yes	****	<0.0001															Agam_557 vs. Aalb_744	5736	1937 to 9535	Yes	**	0.001
	Agam_557 vs. Cquin_596	30.33	-80.96 to 141.6	No	ns	>0.9999															Agam_557 vs. Cquin_728	637.6	210.3 to 1065	Yes	**	0.0011															Agam_557 vs. Cquin_596	5880	1999 to 9761	Yes	**	0.0013
	Agam_557 vs. Cquin_728	-249.1	-861.0 to 362.8	No	ns	0.7376															Agam_557 vs. Cquin_801	621	382.2 to 859.8	Yes	****	<0.0001															Agam_557 vs. Cquin_728	1884	-2038 to 5807	No	ns	0.8385
	Agam_557 vs. Cquin_801	-2800	-3068 to -2531	Yes	****	<0.0001															Agam_557 vs. Cons_M1	1118	709.2 to 1527	Yes	****	<0.0001															Agam_557 vs. Cquin_801	2167	-1661 to 5996	No	ns	0.426
	Agam_557 vs. Cons_M1	14.65	-89.10 to 118.4	No	ns	>0.9999															Aaeg_763 vs. Aaeg_774	497.1	148.5 to 845.7	Yes	***	0.0007															Agam_557 vs. Cons_M1	5182	1349 to 9015	Yes	**	0.003
	Aaeg_763 vs. Aaeg_774	2596	2253 to 2939	Yes	****	<0.0001															Aaeg_763 vs. Aaeg_972	25	-310.9 to 360.9	No	ns	>0.9999															Aaeg_763 vs. Aaeg_774	6780	-6311 to 19871	No	ns	0.0898
	Aaeg_763 vs. Aaeg_972	56.56	-328.4 to 441.5	No	ns	>0.9999															Aaeg_763 vs. Aalb_726	126.9	-199.8 to 453.6	No	ns	0.9871															Aaeg_763 vs. Aaeg_972	4887	-8529 to 18302	No	ns	0.1726
	Aaeg_763 vs. Aalb_726	1466	-7.430 to 2939	Yes	*	0.0258															Aaeg_763 vs. Aalb_743	398.4	-14.17 to 811.1	Yes	*	0.0332															Aaeg_763 vs. Aalb_726	3003	-5144 to 11150	No	ns	0.3281
	Aaeg_763 vs. Aalb_743	2170	1764 to 2575	Yes	****	<0.0001															Aaeg_763 vs. Aalb_744	302.3	-96.76 to 701.4	No	ns	0.1835															Aaeg_763 vs. Aalb_743	6955	-6278 to 20187	No	ns	0.0873
	Aaeg_763 vs. Aalb_744	2103	1707 to 2499	Yes	****	<0.0001															Aaeg_763 vs. Cquin_596	602	202.3 to 1002	Yes	***	0.0004															Aaeg_763 vs. Aalb_744	6769	-6521 to 20058	No	ns	0.0927
	Aaeg_763 vs. Cquin_596	2544	2208 to 2879	Yes	****	<0.0001															Aaeg_763 vs. Cquin_728	48.39	-396.3 to 493.1	No	ns	>0.9999															Aaeg_763 vs. Cquin_596	6912	-6202 to 20026	No	ns	0.0869
	Aaeg_763 vs. Cquin_728	2264	1684 to 2845	Yes	****	<0.0001															Aaeg_763 vs. Cquin_801	31.78	-266.4 to 330.0	No	ns	>0.9999															Aaeg_763 vs. Cquin_728	2917	-4039 to 9872	No	ns	0.3792
	Aaeg_763 vs. Cquin_801	-286.4	-646.9 to 73.99	No	ns	0.1374															Aaeg_763 vs. Cons_M1	529	106.4 to 951.6	Yes	**	0.0033															Aaeg_763 vs. Cquin_801	3200	-9744 to 16144	No	ns	0.3349
	Aaeg_763 vs. Cons_M1	2528	2197 to 2858	Yes	****	<0.0001															Aaeg_774 vs. Aaeg_972	-472.1	-830.8 to -113.5	Yes	**	0.0016															Aaeg_763 vs. Cons_M1	6214	-6746 to 19175	No	ns	0.1039
	Aaeg_774 vs. Aaeg_972	-2540	-2870 to -2209	Yes	****	<0.0001															Aaeg_774 vs. Aalb_726	-370.2	-720.3 to -20.16	Yes	*	0.0151															Aaeg_774 vs. Aaeg_972	-1893	-3291 to -494.5	Yes	**	0.0013
	Aaeg_774 vs. Aalb_726	-1130	-2647 to 386.5	No	ns	0.1112															Aaeg_774 vs. Aalb_743	-98.67	-524.4 to 327.1	No	ns	>0.9999															Aaeg_774 vs. Aalb_726	-3777	-5266 to -2287	Yes	****	<0.0001
	Aaeg_774 vs. Aalb_743	-426.3	-791.9 to -60.75	Yes	**	0.0095															Aaeg_774 vs. Aalb_744	-194.8	-613.7 to 224.2	No	ns	0.8911															Aaeg_774 vs. Aalb_743	175.2	-1029 to 1379	No	ns	>0.9999
	Aaeg_774 vs. Aalb_744	-493.3	-853.7 to -133.0	Yes	**	0.004															Aaeg_774 vs. Cquin_596	104.9	-314.6 to 524.4	No	ns	>0.9999															Aaeg_774 vs. Aalb_744	-11.09	-1264 to 1242	No	ns	>0.9999
	Aaeg_774 vs. Cquin_596	-52.67	-142.0 to 36.64	No	ns	0.5057															Aaeg_774 vs. Cquin_728	-448.7	-903.8 to 6.344	Yes	*	0.0279															Aaeg_774 vs. Cquin_596	132.8	-998.0 to 1264	No	ns	>0.9999
	Aaeg_774 vs. Cquin_728	-332.1	-936.9 to 272.7	No	ns	0.365															Aaeg_774 vs. Cquin_801	-465.3	-794.8 to -135.9	Yes	***	0.0009															Aaeg_774 vs. Cquin_728	-3863	-6228 to -1498	Yes	***	0.0003
	Aaeg_774 vs. Cquin_801	-2883	-3148 to -2618	Yes	****	<0.0001															Aaeg_774 vs. Cons_M1	31.89	-403.2 to 467.0	No	ns	>0.9999															Aaeg_774 vs. Cquin_801	-3580	-4581 to -2579	Yes	****	<0.0001
	Aaeg_774 vs. Cons_M1	-68.35	-138.6 to 1.911	Yes	*	0.0313															Aaeg_972 vs. Aalb_726	101.9	-235.5 to 439.3	No	ns	0.9998															Aaeg_774 vs. Cons_M1	-565.3	-1579 to 448.7	No	ns	0.734
	Aaeg_972 vs. Aalb_726	1409	-61.12 to 2880	Yes	*	0.0322															Aaeg_972 vs. Aalb_743	373.4	-41.61 to 788.5	No	ns	0.0583															Aaeg_972 vs. Aalb_726	-1884	-3533 to -234.3	Yes	**	0.0067
	Aaeg_972 vs. Aalb_743	2113	1715 to 2512	Yes	****	<0.0001															Aaeg_972 vs. Aalb_744	277.3	-130.8 to 685.5	No	ns	0.323															Aaeg_972 vs. Aalb_743	2068	619.0 to 3517	Yes	***	0.0006
	Aaeg_972 vs. Aalb_744	2046	1657 to 2435	Yes	****	<0.0001															Aaeg_972 vs. Cquin_596	577	168.3 to 985.7	Yes	***	0.0008															Aaeg_972 vs. Aalb_744	1882	399.0 to 3365	Yes	**	0.0022
	Aaeg_972 vs. Cquin_596	2487	2163 to 2811	Yes	****	<0.0001															Aaeg_972 vs. Cquin_728	23.39	-421.0 to 467.8	No	ns	>0.9999															Aaeg_972 vs. Cquin_596	2026	612.6 to 3439	Yes	***	0.0007
	Aaeg_972 vs. Cquin_728	2208	1618 to 2797	Yes	****	<0.0001															Aaeg_972 vs. Cquin_801	6.778	-303.4 to 317.0	No	ns	>0.9999															Aaeg_972 vs. Cquin_728	-1970	-4376 to 435.5	No	ns	0.1089
	Aaeg_972 vs. Cquin_801	-343	-695.3 to 9.301	Yes	*	0.0313															Aaeg_972 vs. Cons_M1	504	79.30 to 928.7	Yes	**	0.0052															Aaeg_972 vs. Cquin_801	-1687	-3033 to -341.6	Yes	**	0.0035
	Aaeg_972 vs. Cons_M1	2471	2153 to 2790	Yes	****	<0.0001															Aalb_726 vs. Aalb_743	271.6	-142.4 to 685.5	No	ns	0.3586															Aaeg_972 vs. Cons_M1	1328	-29.50 to 2685	Yes	*	0.0297
	Aalb_726 vs. Aalb_743	704	-774.7 to 2183	No	ns	0.6118															Aalb_726 vs. Aalb_744	175.4	-225.0 to 575.8	No	ns	0.9356															Aalb_726 vs. Aalb_743	3952	2415 to 5489	Yes	****	<0.0001
	Aalb_726 vs. Aalb_744	637	-835.8 to 2110	No	ns	0.7356															Aalb_726 vs. Cquin_596	475.1	74.15 to 876.1	Yes	**	0.0052															Aalb_726 vs. Aalb_744	3766	2198 to 5333	Yes	****	<0.0001
	Aalb_726 vs. Cquin_596	1078	-441.2 to 2597	No	ns	0.1384															Aalb_726 vs. Cquin_728	-78.5	-515.3 to 358.3	No	ns	>0.9999															Aalb_726 vs. Cquin_596	3910	2407 to 5412	Yes	****	<0.0001
	Aalb_726 vs. Cquin_728	798.3	-678.5 to 2275	No	ns	0.4908															Aalb_726 vs. Cquin_801	-95.11	-395.0 to 204.8	No	ns	0.9993															Aalb_726 vs. Cquin_728	-86.25	-2534 to 2361	No	ns	>0.9999
	Aalb_726 vs. Cquin_801	-1752	-3212 to -293.0	Yes	**	0.0079															Aalb_726 vs. Cons_M1	402.1	-21.78 to 826.0	Yes	*	0.0381															Aalb_726 vs. Cquin_801	196.7	-1243 to 1637	No	ns	>0.9999
	Aalb_726 vs. Cons_M1	1062	-455.4 to 2579	No	ns	0.1469															Aalb_743 vs. Aalb_744	-96.11	-554.0 to 361.8	No	ns	>0.9999															Aalb_726 vs. Cons_M1	3211	1761 to 4662	Yes	****	<0.0001
	Aalb_743 vs. Aalb_744	-67.01	-477.0 to 342.9	No	ns	>0.9999															Aalb_743 vs. Cquin_596	203.6	-254.8 to 661.9	No	ns	0.9388															Aalb_743 vs. Aalb_744	-186.3	-1517 to 1145	No	ns	>0.9999
	Aalb_743 vs. Cquin_596	373.7	16.68 to 730.7	Yes	*	0.0185															Aalb_743 vs. Cquin_728	-350.1	-833.4 to 133.3	No	ns	0.2354															Aalb_743 vs. Cquin_596	-42.35	-1272 to 1187	No	ns	>0.9999
	Aalb_743 vs. Cquin_728	94.24	-496.8 to 685.3	No	ns	>0.9999															Aalb_743 vs. Cquin_801	-366.7	-760.8 to 27.48	Yes	*	0.0435															Aalb_743 vs. Cquin_728	-4038	-6413 to -1663	Yes	***	0.0002
	Aalb_743 vs. Cquin_801	-2456	-2832 to -2081	Yes	****	<0.0001															Aalb_743 vs. Cons_M1	130.6	-341.8 to 602.9	No	ns	>0.9999															Aalb_743 vs. Cquin_801	-3755	-4890 to -2621	Yes	****	<0.0001
	Aalb_743 vs. Cons_M1	358	6.023 to 709.9	Yes	*	0.0224															Aalb_744 vs. Cquin_596	299.7	-152.6 to 752.0	No	ns	0.3786															Aalb_743 vs. Cons_M1	-740.5	-1875 to 394.0	No	ns	0.4358
	Aalb_744 vs. Cquin_596	440.7	91.94 to 789.4	Yes	**	0.0056															Aalb_744 vs. Cquin_728	-253.9	-731.3 to 223.4	No	ns	0.7272															Aalb_744 vs. Cquin_596	143.9	-1124 to 1412	No	ns	>0.9999
	Aalb_744 vs. Cquin_728	161.3	-432.7 to 755.2	No	ns	0.9996															Aalb_744 vs. Cquin_801	-270.6	-656.9 to 115.8	No	ns	0.2512															Aalb_744 vs. Cquin_728	-3852	-6250 to -1454	Yes	***	0.0003
	Aalb_744 vs. Cquin_801	-2389	-2754 to -2025	Yes	****	<0.0001															Aalb_744 vs. Cons_M1	226.7	-239.8 to 693.1	No	ns	0.8649															Aalb_744 vs. Cquin_801	-3569	-4746 to -2391	Yes	****	<0.0001
	Aalb_744 vs. Cons_M1	425	81.88 to 768.1	Yes	**	0.0064															Cquin_596 vs. Cquin_728	-553.6	-1031 to -75.75	Yes	**	0.0065															Aalb_744 vs. Cons_M1	-554.2	-1744 to 635.2	No	ns	0.9172
	Cquin_596 vs. Cquin_728	-279.4	-889.2 to 330.4	No	ns	0.5918															Cquin_596 vs. Cquin_801	-570.2	-957.2 to -183.3	Yes	***	0.0007															Cquin_596 vs. Cquin_728	-3996	-6371 to -1621	Yes	***	0.0002
	Cquin_596 vs. Cquin_801	-2830	-3095 to -2565	Yes	****	<0.0001															Cquin_596 vs. Cons_M1	-73	-539.9 to 393.9	No	ns	>0.9999															Cquin_596 vs. Cquin_801	-3713	-4753 to -2672	Yes	****	<0.0001
	Cquin_596 vs. Cons_M1	-15.68	-109.4 to 78.08	No	ns	>0.9999															Cquin_728 vs. Cquin_801	-16.61	-446.2 to 413.0	No	ns	>0.9999															Cquin_596 vs. Cons_M1	-698.1	-1741 to 344.5	No	ns	0.3909
	Cquin_728 vs. Cquin_801	-2551	-3134 to -1967	Yes	****	<0.0001															Cquin_728 vs. Cons_M1	480.6	-11.02 to 972.2	Yes	*	0.0302															Cquin_728 vs. Cquin_801	283	-2076 to 2642	No	ns	>0.9999
	Cquin_728 vs. Cons_M1	263.8	-342.5 to 870.0	No	ns	0.6579															Cquin_801 vs. Cons_M1	497.2	83.69 to 910.8	Yes	**	0.0055															Cquin_728 vs. Cons_M1	3298	931.1 to 5664	Yes	**	0.0017
	Cquin_801 vs. Cons_M1	2814	2547 to 3082	Yes	****	<0.0001																																			Cquin_801 vs. Cons_M1	3015	2135 to 3895	Yes	****	<0.0001
																					Test details	Mean 1	Mean 2	Mean Diff.	SE of diff.	n1	n2	t	DF
	Test details	Mean 1	Mean 2	Mean Diff.	SE of diff.	n1	n2	t	DF												sgNT - Cas9 vs. sgNT + Cas9	4463	4907	-444	179.1	8	7	2.479	8.849												Test details	Mean 1	Mean 2	Mean Diff.	SE of diff.	n1	n2	t	DF
	sgNT - Cas9 vs. sgNT + Cas9	3458	3395	62.44	53.81	9	9	1.161	14.88												sgNT - Cas9 vs. Dmel_U62	4463	4919	-455.8	221.7	8	9	2.056	10.28												sgNT - Cas9 vs. sgNT + Cas9	10697	10123	574.5	244.5	11	9	2.35	17.2
	sgNT - Cas9 vs. Dmel_U62	3458	3355	102.2	60.34	9	9	1.694	13.57												sgNT - Cas9 vs. Dmel_U63	4463	4388	75.14	208.2	8	9	0.361	10.61												sgNT - Cas9 vs. Dmel_U62	10697	10275	422.6	197.5	11	12	2.14	17.81
	sgNT - Cas9 vs. Dmel_U63	3458	3331	126.3	62.74	9	9	2.014	13.14												sgNT - Cas9 vs. Agam_695	4463	2050	2413	105.2	8	7	22.94	12.94												sgNT - Cas9 vs. Dmel_U63	10697	10938	-240.3	440.5	11	12	0.5456	14.4
	sgNT - Cas9 vs. Agam_695	3458	286	3172	33.59	9	9	94.43	9.189												sgNT - Cas9 vs. Agam_557	4463	3230	1233	86.17	8	9	14.31	9.403												sgNT - Cas9 vs. Agam_695	10697	6886	3811	459.5	11	7	8.294	7.774
	sgNT - Cas9 vs. Agam_557	3458	344.8	3113	37.11	9	9	83.89	12.54												sgNT - Cas9 vs. Aaeg_763	4463	2641	1822	93.88	8	9	19.41	11.97												sgNT - Cas9 vs. Agam_557	10697	11127	-429.7	715.2	11	9	0.6009	8.888
	sgNT - Cas9 vs. Aaeg_763	3458	2858	599.7	68.35	9	9	8.773	12.28												sgNT - Cas9 vs. Aaeg_774	4463	2144	2319	97.76	8	9	23.73	13.01												sgNT - Cas9 vs. Aaeg_763	10697	12159	-1462	732.3	11	3	1.996	2.215
	sgNT - Cas9 vs. Aaeg_774	3458	261.8	3196	33.69	9	9	94.86	9.29												sgNT - Cas9 vs. Aaeg_972	4463	2616	1847	95.64	8	9	19.32	12.47												sgNT - Cas9 vs. Aaeg_774	10697	5380	5318	240.9	11	11	22.07	19.88
	sgNT - Cas9 vs. Aaeg_972	3458	2801	656.2	66.38	9	9	9.885	12.56												sgNT - Cas9 vs. Aalb_726	4463	2514	1949	94.13	8	9	20.71	12.05												sgNT - Cas9 vs. Aaeg_972	10697	7273	3425	291.9	11	9	11.73	14.58
	sgNT - Cas9 vs. Aalb_726	3458	1392	2066	256.5	9	8	8.052	7.227												sgNT - Cas9 vs. Aalb_743	4463	2242	2221	106.7	8	9	20.81	14.54												sgNT - Cas9 vs. Aalb_726	10697	9156	1541	320.5	11	11	4.809	16.28
	sgNT - Cas9 vs. Aalb_743	3458	688.1	2770	71.94	9	9	38.5	11.82												sgNT - Cas9 vs. Aalb_744	4463	2339	2125	105.5	8	9	20.14	14.4												sgNT - Cas9 vs. Aalb_743	10697	5205	5493	264.2	11	11	20.79	18.98
	sgNT - Cas9 vs. Aalb_744	3458	755.1	2703	68	9	8	39.74	10.89												sgNT - Cas9 vs. Cquin_596	4463	2039	2424	105.6	8	9	22.96	14.42												sgNT - Cas9 vs. Aalb_744	10697	5391	5307	273.1	11	11	19.43	18.54
	sgNT - Cas9 vs. Cquin_596	3458	314.4	3143	36.14	9	9	86.97	11.69												sgNT - Cas9 vs. Cquin_728	4463	2593	1871	109.3	8	8	17.11	13.95												sgNT - Cas9 vs. Cquin_596	10697	5247	5450	244.8	11	10	22.26	18.54
	sgNT - Cas9 vs. Cquin_728	3458	593.9	2864	106.2	9	8	26.97	8.434												sgNT - Cas9 vs. Cquin_801	4463	2609	1854	88.92	8	9	20.85	10.38												sgNT - Cas9 vs. Cquin_728	10697	9243	1455	474.7	11	10	3.064	11.41
	sgNT - Cas9 vs. Cquin_801	3458	3144	313.2	58.13	9	9	5.388	13.99												sgNT - Cas9 vs. Cons_M1	4463	2112	2351	108.5	8	9	21.68	14.7												sgNT - Cas9 vs. Cquin_801	10697	8960	1738	214.4	11	11	8.105	19.46
	sgNT - Cas9 vs. Cons_M1	3458	330.1	3128	34.4	9	8	90.9	9.986												sgNT + Cas9 vs. Dmel_U62	4907	4919	-11.71	261.9	7	9	0.04473	13.84												sgNT - Cas9 vs. Cons_M1	10697	5945	4752	217.5	11	11	21.85	19.65
	sgNT + Cas9 vs. Dmel_U62	3395	3355	39.78	66.61	9	9	0.5972	15.56												sgNT + Cas9 vs. Dmel_U63	4907	4388	519.2	250.6	7	9	2.072	13.98												sgNT + Cas9 vs. Dmel_U62	10123	10275	-151.9	212.5	9	12	0.7148	13.65
	sgNT + Cas9 vs. Dmel_U63	3395	3331	63.89	68.79	9	9	0.9288	15.26												sgNT + Cas9 vs. Agam_695	4907	2050	2857	174.7	7	7	16.36	8.139												sgNT + Cas9 vs. Dmel_U63	10123	10938	-814.8	447.4	9	12	1.821	14.96
	sgNT + Cas9 vs. Agam_695	3395	286	3109	43.86	9	9	70.89	8.679												sgNT + Cas9 vs. Agam_557	4907	3230	1677	163.9	7	9	10.23	6.515												sgNT + Cas9 vs. Agam_695	10123	6886	3236	466.1	9	7	6.944	8.143
	sgNT + Cas9 vs. Agam_557	3395	344.8	3050	46.61	9	9	65.45	10.75												sgNT + Cas9 vs. Aaeg_763	4907	2641	2266	168.1	7	9	13.48	7.165												sgNT + Cas9 vs. Agam_557	10123	11127	-1004	719.5	9	9	1.396	9.083
	sgNT + Cas9 vs. Aaeg_763	3395	2858	537.2	73.95	9	9	7.265	14.47												sgNT + Cas9 vs. Aaeg_774	4907	2144	2764	170.3	7	9	16.23	7.512												sgNT + Cas9 vs. Aaeg_763	10123	12159	-2036	736.5	9	3	2.765	2.265
	sgNT + Cas9 vs. Aaeg_774	3395	261.8	3133	43.94	9	9	71.31	8.737												sgNT + Cas9 vs. Aaeg_972	4907	2616	2291	169.1	7	9	13.55	7.321												sgNT + Cas9 vs. Aaeg_774	10123	5380	4743	253.4	9	11	18.72	17.66
	sgNT + Cas9 vs. Aaeg_972	3395	2801	593.8	72.13	9	9	8.232	14.75												sgNT + Cas9 vs. Aalb_726	4907	2514	2393	168.3	7	9	14.22	7.188												sgNT + Cas9 vs. Aaeg_972	10123	7273	2850	302.2	9	9	9.431	14.85
	sgNT + Cas9 vs. Aalb_726	3395	1392	2003	258.1	9	8	7.762	7.399												sgNT + Cas9 vs. Aalb_743	4907	2242	2665	175.6	7	9	15.17	8.35												sgNT + Cas9 vs. Aalb_726	10123	9156	966.4	329.9	9	11	2.929	16.65
	sgNT + Cas9 vs. Aalb_743	3395	688.1	2707	77.27	9	9	35.04	13.96												sgNT + Cas9 vs. Aalb_744	4907	2339	2569	174.9	7	9	14.69	8.233												sgNT + Cas9 vs. Aalb_743	10123	5205	4918	275.6	9	11	17.85	17.99
	sgNT + Cas9 vs. Aalb_744	3395	755.1	2640	73.62	9	8	35.86	13.05												sgNT + Cas9 vs. Cquin_596	4907	2039	2868	174.9	7	9	16.4	8.242												sgNT + Cas9 vs. Aalb_744	10123	5391	4732	284.1	9	11	16.65	17.91
	sgNT + Cas9 vs. Cquin_596	3395	314.4	3081	45.85	9	9	67.2	10.18												sgNT + Cas9 vs. Cquin_728	4907	2593	2315	177.2	7	8	13.06	8.56												sgNT + Cas9 vs. Cquin_596	10123	5247	4876	257.1	9	10	18.97	16.95
	sgNT + Cas9 vs. Cquin_728	3395	593.9	2801	109.9	9	8	25.5	9.485												sgNT + Cas9 vs. Cquin_801	4907	2609	2298	165.4	7	9	13.9	6.741												sgNT + Cas9 vs. Cquin_728	10123	9243	880.2	481.2	9	10	1.829	11.87
	sgNT + Cas9 vs. Cquin_801	3395	3144	250.8	64.61	9	9	3.881	15.79												sgNT + Cas9 vs. Cons_M1	4907	2112	2795	176.7	7	9	15.82	8.516												sgNT + Cas9 vs. Cquin_801	10123	8960	1163	228.3	9	11	5.095	15.75
	sgNT + Cas9 vs. Cons_M1	3395	330.1	3065	44.49	9	8	68.89	9.148												Dmel_U62 vs. Dmel_U63	4919	4388	530.9	282.6	9	9	1.879	15.92												sgNT + Cas9 vs. Cons_M1	10123	5945	4178	231.2	9	11	18.07	16.07
	Dmel_U62 vs. Dmel_U63	3355	3331	24.11	74.01	9	9	0.3258	15.95												Dmel_U62 vs. Agam_695	4919	2050	2869	218.1	9	7	13.15	9.714												Dmel_U62 vs. Dmel_U63	10275	10938	-662.9	423.5	12	12	1.565	12.59
	Dmel_U62 vs. Agam_695	3355	286	3069	51.67	9	9	59.4	8.484												Dmel_U62 vs. Agam_557	4919	3230	1689	209.6	9	9	8.058	8.411												Dmel_U62 vs. Agam_695	10275	6886	3388	443.2	12	7	7.644	6.803
	Dmel_U62 vs. Agam_557	3355	344.8	3011	54.02	9	9	55.73	9.987												Dmel_U62 vs. Aaeg_763	4919	2641	2278	212.9	9	9	10.7	8.927												Dmel_U62 vs. Agam_557	10275	11127	-852.4	704.9	12	9	1.209	8.403
	Dmel_U62 vs. Aaeg_763	3355	2858	497.4	78.83	9	9	6.31	15.57												Dmel_U62 vs. Aaeg_774	4919	2144	2775	214.6	9	9	12.93	9.201												Dmel_U62 vs. Aaeg_763	10275	12159	-1885	722.3	12	3	2.609	2.097
	Dmel_U62 vs. Aaeg_774	3355	261.8	3094	51.74	9	9	59.79	8.526												Dmel_U62 vs. Aaeg_972	4919	2616	2303	213.7	9	9	10.78	9.05												Dmel_U62 vs. Aaeg_774	10275	5380	4895	208.4	12	11	23.49	16.97
	Dmel_U62 vs. Aaeg_972	3355	2801	554	77.13	9	9	7.183	15.74												Dmel_U62 vs. Aalb_726	4919	2514	2405	213	9	9	11.29	8.945												Dmel_U62 vs. Aaeg_972	10275	7273	3002	265.6	12	9	11.3	11.33
	Dmel_U62 vs. Aalb_726	3355	1392	1963	259.5	9	8	7.566	7.561												Dmel_U62 vs. Aalb_743	4919	2242	2677	218.9	9	9	12.23	9.867												Dmel_U62 vs. Aalb_726	10275	9156	1118	296.7	12	11	3.769	13.16
	Dmel_U62 vs. Aalb_743	3355	688.1	2667	81.95	9	9	32.55	15.21												Dmel_U62 vs. Aalb_744	4919	2339	2580	218.3	9	9	11.82	9.774												Dmel_U62 vs. Aalb_743	10275	5205	5070	234.9	12	11	21.59	15.35
	Dmel_U62 vs. Aalb_744	3355	755.1	2600	78.53	9	8	33.11	14.27												Dmel_U62 vs. Cquin_596	4919	2039	2880	218.3	9	9	13.19	9.781												Dmel_U62 vs. Aalb_744	10275	5391	4884	244.9	12	11	19.95	14.87
	Dmel_U62 vs. Cquin_596	3355	314.4	3041	53.37	9	9	56.98	9.567												Dmel_U62 vs. Cquin_728	4919	2593	2327	220.1	9	8	10.57	10.04												Dmel_U62 vs. Cquin_596	10275	5247	5028	212.8	12	10	23.62	15.16
	Dmel_U62 vs. Cquin_728	3355	593.9	2762	113.2	9	8	24.4	10.41												Dmel_U62 vs. Cquin_801	4919	2609	2310	210.7	9	9	10.96	8.591												Dmel_U62 vs. Cquin_728	10275	9243	1032	459.1	12	10	2.248	10.11
	Dmel_U62 vs. Cquin_801	3355	3144	211	70.15	9	9	3.008	15.95												Dmel_U62 vs. Cons_M1	4919	2112	2807	219.7	9	9	12.78	10												Dmel_U62 vs. Cquin_801	10275	8960	1315	177	12	11	7.429	19.57
	Dmel_U62 vs. Cons_M1	3355	330.1	3025	52.21	9	8	57.95	8.821												Dmel_U63 vs. Agam_695	4388	2050	2338	204.4	9	7	11.44	9.966												Dmel_U62 vs. Cons_M1	10275	5945	4330	180.8	12	11	23.95	19.24
	Dmel_U63 vs. Agam_695	3331	286	3045	54.45	9	9	55.93	8.435												Dmel_U63 vs. Agam_557	4388	3230	1158	195.2	9	9	5.932	8.476												Dmel_U63 vs. Agam_695	10938	6886	4051	592.9	12	7	6.833	15.06
	Dmel_U63 vs. Agam_557	3331	344.8	2987	56.68	9	9	52.69	9.79												Dmel_U63 vs. Aaeg_763	4388	2641	1747	198.7	9	9	8.791	9.072												Dmel_U63 vs. Agam_557	10938	11127	-189.4	807.4	12	9	0.2346	13.32
	Dmel_U63 vs. Aaeg_763	3331	2858	473.3	80.68	9	9	5.867	15.8												Dmel_U63 vs. Aaeg_774	4388	2144	2244	200.6	9	9	11.19	9.388												Dmel_U63 vs. Aaeg_763	10938	12159	-1222	822.6	12	3	1.485	3.46
	Dmel_U63 vs. Aaeg_774	3331	261.8	3070	54.51	9	9	56.31	8.472												Dmel_U63 vs. Aaeg_972	4388	2616	1772	199.6	9	9	8.88	9.214												Dmel_U63 vs. Aaeg_774	10938	5380	5558	445.5	12	11	12.48	14.92
	Dmel_U63 vs. Aaeg_972	3331	2801	529.9	79.01	9	9	6.706	15.91												Dmel_U63 vs. Aalb_726	4388	2514	1874	198.9	9	9	9.424	9.092												Dmel_U63 vs. Aaeg_972	10938	7273	3665	474.9	12	9	7.717	17.15
	Dmel_U63 vs. Aalb_726	3331	1392	1939	260.1	9	8	7.456	7.625												Dmel_U63 vs. Aalb_743	4388	2242	2146	205.1	9	9	10.46	10.15												Dmel_U63 vs. Aalb_726	10938	9156	1781	493	12	11	3.613	18.96
	Dmel_U63 vs. Aalb_743	3331	688.1	2643	83.73	9	9	31.57	15.52												Dmel_U63 vs. Aalb_744	4388	2339	2050	204.5	9	9	10.02	10.04												Dmel_U63 vs. Aalb_743	10938	5205	5733	458.5	12	11	12.5	16.21
	Dmel_U63 vs. Aalb_744	3331	755.1	2576	80.38	9	8	32.05	14.56												Dmel_U63 vs. Cquin_596	4388	2039	2349	204.5	9	9	11.49	10.05												Dmel_U63 vs. Aalb_744	10938	5391	5547	463.7	12	11	11.96	16.69
	Dmel_U63 vs. Cquin_596	3331	314.4	3017	56.06	9	9	53.82	9.41												Dmel_U63 vs. Cquin_728	4388	2593	1796	206.5	9	8	8.695	10.35												Dmel_U63 vs. Cquin_596	10938	5247	5691	447.6	12	10	12.71	15.07
	Dmel_U63 vs. Cquin_728	3331	593.9	2737	114.5	9	8	23.91	10.76												Dmel_U63 vs. Cquin_801	4388	2609	1779	196.5	9	9	9.056	8.684												Dmel_U63 vs. Cquin_728	10938	9243	1695	604.8	12	10	2.803	19.33
	Dmel_U63 vs. Cquin_801	3331	3144	186.9	72.22	9	9	2.588	15.82												Dmel_U63 vs. Cons_M1	4388	2112	2276	206	9	9	11.05	10.3												Dmel_U63 vs. Cquin_801	10938	8960	1978	431.7	12	11	4.582	13.47
	Dmel_U63 vs. Cons_M1	3331	330.1	3001	54.95	9	8	54.61	8.738												Agam_695 vs. Agam_557	2050	3230	-1180	76.5	7	9	15.43	8.754												Dmel_U63 vs. Cons_M1	10938	5945	4993	433.3	12	11	11.52	13.64
	Agam_695 vs. Agam_557	286	344.8	-58.78	20.14	9	9	2.919	11.63												Agam_695 vs. Aaeg_763	2050	2641	-591	85.09	7	9	6.946	11.56												Agam_695 vs. Agam_557	6886	11127	-4241	817.9	7	9	5.185	12.78
	Agam_695 vs. Aaeg_763	286	2858	-2572	60.84	9	9	42.28	8.346												Agam_695 vs. Aaeg_774	2050	2144	-93.92	89.36	7	9	1.051	12.58												Agam_695 vs. Aaeg_763	6886	12159	-5273	833	7	3	6.33	3.553
	Agam_695 vs. Aaeg_774	286	261.8	24.22	12.79	9	9	1.893	15.97												Agam_695 vs. Aaeg_972	2050	2616	-566	87.03	7	9	6.504	12.06												Agam_695 vs. Aaeg_774	6886	5380	1507	464.2	7	11	3.245	8.067
	Agam_695 vs. Aaeg_972	286	2801	-2515	58.61	9	9	42.92	8.374												Agam_695 vs. Aalb_726	2050	2514	-464.1	85.37	7	9	5.437	11.63												Agam_695 vs. Aaeg_972	6886	7273	-386.2	492.6	7	9	0.7841	9.675
	Agam_695 vs. Aalb_726	286	1392	-1106	254.6	9	8	4.344	7.017												Agam_695 vs. Aalb_743	2050	2242	-192.6	99.09	7	9	1.944	13.83												Agam_695 vs. Aalb_726	6886	9156	-2270	510.1	7	11	4.45	10.85
	Agam_695 vs. Aalb_743	286	688.1	-402.1	64.83	9	9	6.202	8.304												Agam_695 vs. Aalb_744	2050	2339	-288.7	97.76	7	9	2.953	13.74												Agam_695 vs. Aalb_743	6886	5205	1682	476.7	7	11	3.528	8.838
	Agam_695 vs. Aalb_744	286	755.1	-469.1	60.44	9	8	7.762	7.308												Agam_695 vs. Cquin_596	2050	2039	10.97	97.87	7	9	0.1121	13.75												Agam_695 vs. Aalb_744	6886	5391	1496	481.7	7	11	3.105	9.145
	Agam_695 vs. Cquin_596	286	314.4	-28.44	18.3	9	9	1.554	12.48												Agam_695 vs. Cquin_728	2050	2593	-542.6	101.9	7	8	5.325	13												Agam_695 vs. Cquin_596	6886	5247	1640	466.3	7	10	3.516	8.175
	Agam_695 vs. Cquin_728	286	593.9	-307.9	101.5	9	8	3.033	7.108												Agam_695 vs. Cquin_801	2050	2609	-559.3	79.59	7	9	7.027	9.848												Agam_695 vs. Cquin_728	6886	9243	-2356	618.7	7	10	3.808	14.6
	Agam_695 vs. Cquin_801	286	3144	-2858	49.07	9	9	58.25	8.538												Agam_695 vs. Cons_M1	2050	2112	-62.03	100.9	7	9	0.6145	13.92												Agam_695 vs. Cquin_801	6886	8960	-2073	451	7	11	4.597	7.265
	Agam_695 vs. Cons_M1	286	330.1	-44.13	14.57	9	8	3.028	13.54												Agam_557 vs. Aaeg_763	3230	2641	589.2	59.93	9	9	9.831	13.92												Agam_695 vs. Cons_M1	6886	5945	941.4	452.5	7	11	2.08	7.355
	Agam_557 vs. Aaeg_763	344.8	2858	-2513	62.85	9	9	39.99	9.433												Agam_557 vs. Aaeg_774	3230	2144	1086	65.85	9	9	16.5	12.88												Agam_557 vs. Aaeg_763	11127	12159	-1032	997.1	9	3	1.035	6.21
	Agam_557 vs. Aaeg_774	344.8	261.8	83	20.3	9	9	4.088	11.9												Agam_557 vs. Aaeg_972	3230	2616	614.2	62.66	9	9	9.803	13.42												Agam_557 vs. Aaeg_774	11127	5380	5747	718.3	9	11	8.002	9.034
	Agam_557 vs. Aaeg_972	344.8	2801	-2457	60.7	9	9	40.47	9.544												Agam_557 vs. Aalb_726	3230	2514	716.1	60.33	9	9	11.87	13.85												Agam_557 vs. Aaeg_972	11127	7273	3854	736.9	9	9	5.23	9.899
	Agam_557 vs. Aalb_726	344.8	1392	-1047	255.1	9	8	4.106	7.071												Agam_557 vs. Aalb_743	3230	2242	987.7	78.56	9	9	12.57	11.32												Agam_557 vs. Aalb_726	11127	9156	1971	748.7	9	11	2.632	10.5
	Agam_557 vs. Aalb_743	344.8	688.1	-343.3	66.72	9	9	5.146	9.261												Agam_557 vs. Aalb_744	3230	2339	891.6	76.88	9	9	11.6	11.48												Agam_557 vs. Aalb_743	11127	5205	5923	726.4	9	11	8.153	9.423
	Agam_557 vs. Aalb_744	344.8	755.1	-410.3	62.46	9	8	6.569	8.279												Agam_557 vs. Cquin_596	3230	2039	1191	77.01	9	9	15.47	11.47												Agam_557 vs. Aalb_744	11127	5391	5736	729.7	9	11	7.861	9.58
	Agam_557 vs. Cquin_596	344.8	314.4	30.33	24.15	9	9	1.256	15.77												Agam_557 vs. Cquin_728	3230	2593	637.6	82.07	9	8	7.769	9.682												Agam_557 vs. Cquin_596	11127	5247	5880	719.6	9	10	8.172	9.093
	Agam_557 vs. Cquin_728	344.8	593.9	-249.1	102.7	9	8	2.425	7.448												Agam_557 vs. Cquin_801	3230	2609	621	51.83	9	9	11.98	15.5												Agam_557 vs. Cquin_728	11127	9243	1884	826.6	9	10	2.28	13.83
	Agam_557 vs. Cquin_801	344.8	3144	-2800	51.54	9	9	54.32	10.2												Agam_557 vs. Cons_M1	3230	2112	1118	80.88	9	9	13.83	11.11												Agam_557 vs. Cquin_801	11127	8960	2167	709.8	9	11	3.053	8.634
	Agam_557 vs. Cons_M1	344.8	330.1	14.65	21.47	9	8	0.6825	13.34												Aaeg_763 vs. Aaeg_774	2641	2144	497.1	75.66	9	9	6.57	15.73												Agam_557 vs. Cons_M1	11127	5945	5182	710.8	9	11	7.291	8.679
	Aaeg_763 vs. Aaeg_774	2858	261.8	2596	60.89	9	9	42.64	8.376												Aaeg_763 vs. Aaeg_972	2641	2616	25	72.9	9	9	0.343	15.94												Aaeg_763 vs. Aaeg_774	12159	5380	6780	735.4	3	11	9.219	2.251
	Aaeg_763 vs. Aaeg_972	2858	2801	56.56	83.54	9	9	0.677	15.98												Aaeg_763 vs. Aalb_726	2641	2514	126.9	70.9	9	9	1.79	16												Aaeg_763 vs. Aaeg_972	12159	7273	4887	753.6	3	9	6.485	2.476
	Aaeg_763 vs. Aalb_726	2858	1392	1466	261.5	9	8	5.606	7.784												Aaeg_763 vs. Aalb_743	2641	2242	398.4	86.94	9	9	4.583	14.33												Aaeg_763 vs. Aalb_726	12159	9156	3003	765.1	3	11	3.925	2.628
	Aaeg_763 vs. Aalb_743	2858	688.1	2170	88.02	9	9	24.65	15.93												Aaeg_763 vs. Aalb_744	2641	2339	302.3	85.43	9	9	3.539	14.53												Aaeg_763 vs. Aalb_743	12159	5205	6955	743.3	3	11	9.356	2.348
	Aaeg_763 vs. Aalb_744	2858	755.1	2103	84.84	9	8	24.79	14.95												Aaeg_763 vs. Cquin_596	2641	2039	602	85.55	9	9	7.037	14.52												Aaeg_763 vs. Aalb_744	12159	5391	6769	746.5	3	11	9.067	2.388
	Aaeg_763 vs. Cquin_596	2858	314.4	2544	62.28	9	9	40.84	9.127												Aaeg_763 vs. Cquin_728	2641	2593	48.39	90.13	9	8	0.5369	12.43												Aaeg_763 vs. Cquin_596	12159	5247	6912	736.6	3	10	9.384	2.266
	Aaeg_763 vs. Cquin_728	2858	593.9	2264	117.7	9	8	19.24	11.57												Aaeg_763 vs. Cquin_801	2641	2609	31.78	63.83	9	9	0.4979	15.25												Aaeg_763 vs. Cquin_728	12159	9243	2917	841.5	3	10	3.466	3.736
	Aaeg_763 vs. Cquin_801	2858	3144	-286.4	77.15	9	9	3.713	15.28												Aaeg_763 vs. Cons_M1	2641	2112	529	89.05	9	9	5.941	14.05												Aaeg_763 vs. Cquin_801	12159	8960	3200	727.1	3	11	4.4	2.153
	Aaeg_763 vs. Cons_M1	2858	330.1	2528	61.29	9	8	41.24	8.589												Aaeg_774 vs. Aaeg_972	2144	2616	-472.1	77.84	9	9	6.065	15.93												Aaeg_763 vs. Cons_M1	12159	5945	6214	728	3	11	8.536	2.164
	Aaeg_774 vs. Aaeg_972	261.8	2801	-2540	58.67	9	9	43.29	8.406												Aaeg_774 vs. Aalb_726	2144	2514	-370.2	75.97	9	9	4.873	15.77												Aaeg_774 vs. Aaeg_972	5380	7273	-1893	299.3	11	9	6.324	15.34
	Aaeg_774 vs. Aalb_726	261.8	1392	-1130	254.6	9	8	4.439	7.018												Aaeg_774 vs. Aalb_743	2144	2242	-98.67	91.12	9	9	1.083	15.26												Aaeg_774 vs. Aalb_726	5380	9156	-3777	327.3	11	11	11.54	17.04
	Aaeg_774 vs. Aalb_743	261.8	688.1	-426.3	64.89	9	9	6.571	8.33												Aaeg_774 vs. Aalb_744	2144	2339	-194.8	89.68	9	9	2.172	15.41												Aaeg_774 vs. Aalb_743	5380	5205	175.2	272.4	11	11	0.643	19.51
	Aaeg_774 vs. Aalb_744	261.8	755.1	-493.3	60.5	9	8	8.155	7.334												Aaeg_774 vs. Cquin_596	2144	2039	104.9	89.79	9	9	1.168	15.4												Aaeg_774 vs. Aalb_744	5380	5391	-11.09	281.1	11	11	0.03946	19.16
	Aaeg_774 vs. Cquin_596	261.8	314.4	-52.67	18.48	9	9	2.85	12.79												Aaeg_774 vs. Cquin_728	2144	2593	-448.7	94.17	9	8	4.765	13.46												Aaeg_774 vs. Cquin_596	5380	5247	132.8	253.7	11	10	0.5236	18.87
	Aaeg_774 vs. Cquin_728	261.8	593.9	-332.1	101.5	9	8	3.271	7.117												Aaeg_774 vs. Cquin_801	2144	2609	-465.3	69.42	9	9	6.703	14.32												Aaeg_774 vs. Cquin_728	5380	9243	-3863	479.4	11	10	8.059	11.79
	Aaeg_774 vs. Cquin_801	261.8	3144	-2883	49.14	9	9	58.66	8.584												Aaeg_774 vs. Cons_M1	2144	2112	31.89	93.14	9	9	0.3424	15.03												Aaeg_774 vs. Cquin_801	5380	8960	-3580	224.5	11	11	15.95	18.91
	Aaeg_774 vs. Cons_M1	261.8	330.1	-68.35	14.8	9	8	4.617	13.84												Aaeg_972 vs. Aalb_726	2616	2514	101.9	73.22	9	9	1.391	15.95												Aaeg_774 vs. Cons_M1	5380	5945	-565.3	227.5	11	11	2.485	19.18
	Aaeg_972 vs. Aalb_726	2801	1392	1409	261	9	8	5.4	7.726												Aaeg_972 vs. Aalb_743	2616	2242	373.4	88.84	9	9	4.203	14.8												Aaeg_972 vs. Aalb_726	7273	9156	-1884	366.4	9	11	5.141	17.99
	Aaeg_972 vs. Aalb_743	2801	688.1	2113	86.5	9	9	24.43	15.83												Aaeg_972 vs. Aalb_744	2616	2339	277.3	87.36	9	9	3.175	14.99												Aaeg_972 vs. Aalb_743	7273	5205	2068	318.4	9	11	6.496	16.82
	Aaeg_972 vs. Aalb_744	2801	755.1	2046	83.26	9	8	24.58	14.86												Aaeg_972 vs. Cquin_596	2616	2039	577	87.48	9	9	6.596	14.97												Aaeg_972 vs. Aalb_744	7273	5391	1882	325.8	9	11	5.776	17.22
	Aaeg_972 vs. Cquin_596	2801	314.4	2487	60.11	9	9	41.37	9.215												Aaeg_972 vs. Cquin_728	2616	2593	23.39	91.97	9	8	0.2543	12.93												Aaeg_972 vs. Cquin_596	7273	5247	2026	302.5	9	10	6.697	15.28
	Aaeg_972 vs. Cquin_728	2801	593.9	2208	116.5	9	8	18.94	11.29												Aaeg_972 vs. Cquin_801	2616	2609	6.778	66.39	9	9	0.1021	14.83												Aaeg_972 vs. Cquin_728	7273	9243	-1970	506.9	9	10	3.887	13.73
	Aaeg_972 vs. Cquin_801	2801	3144	-343	75.41	9	9	4.549	15.49												Aaeg_972 vs. Cons_M1	2616	2112	504	90.91	9	9	5.544	14.54												Aaeg_972 vs. Cquin_801	7273	8960	-1687	278.4	9	11	6.059	12.99
	Aaeg_972 vs. Cons_M1	2801	330.1	2471	59.08	9	8	41.83	8.635												Aalb_726 vs. Aalb_743	2514	2242	271.6	87.22	9	9	3.114	14.4												Aaeg_972 vs. Cons_M1	7273	5945	1328	280.9	9	11	4.727	13.3
	Aalb_726 vs. Aalb_743	1392	688.1	704	262.4	8	9	2.683	7.892												Aalb_726 vs. Aalb_744	2514	2339	175.4	85.7	9	9	2.047	14.6												Aalb_726 vs. Aalb_743	9156	5205	3952	344.8	11	11	11.46	18.58
	Aalb_726 vs. Aalb_744	1392	755.1	637	261.4	8	8	2.437	7.771												Aalb_726 vs. Cquin_596	2514	2039	475.1	85.82	9	9	5.536	14.59												Aalb_726 vs. Aalb_744	9156	5391	3766	351.6	11	11	10.71	19.02
	Aalb_726 vs. Cquin_596	1392	314.4	1078	255	8	9	4.227	7.055												Aalb_726 vs. Cquin_728	2514	2593	-78.5	90.4	9	8	0.8684	12.51												Aalb_726 vs. Cquin_596	9156	5247	3910	330.1	11	10	11.84	17.03
	Aalb_726 vs. Cquin_728	1392	593.9	798.3	273.8	8	8	2.915	9.156												Aalb_726 vs. Cquin_801	2514	2609	-95.11	64.2	9	9	1.481	15.19												Aalb_726 vs. Cquin_728	9156	9243	-86.25	523.9	11	10	0.1646	15.2
	Aalb_726 vs. Cquin_801	1392	3144	-1752	259	8	9	6.766	7.504												Aalb_726 vs. Cons_M1	2514	2112	402.1	89.32	9	9	4.502	14.13												Aalb_726 vs. Cquin_801	9156	8960	196.7	308.3	11	11	0.6382	14.75
	Aalb_726 vs. Cons_M1	1392	330.1	1062	254.7	8	8	4.169	7.029												Aalb_743 vs. Aalb_744	2242	2339	-96.11	99.38	9	9	0.9671	15.99												Aalb_726 vs. Cons_M1	9156	5945	3211	310.5	11	11	10.34	15.04
	Aalb_743 vs. Aalb_744	688.1	755.1	-67.01	87.75	9	8	0.7637	15												Aalb_743 vs. Cquin_596	2242	2039	203.6	99.48	9	9	2.046	15.99												Aalb_743 vs. Aalb_744	5205	5391	-186.3	301.3	11	11	0.6183	19.94
	Aalb_743 vs. Cquin_596	688.1	314.4	373.7	66.19	9	9	5.645	8.991												Aalb_743 vs. Cquin_728	2242	2593	-350.1	103.5	9	8	3.384	14.79												Aalb_743 vs. Cquin_596	5205	5247	-42.35	275.9	11	10	0.1535	18.89
	Aalb_743 vs. Cquin_728	688.1	593.9	94.24	119.8	9	8	0.7867	12.07												Aalb_743 vs. Cquin_801	2242	2609	-366.7	81.57	9	9	4.495	12.56												Aalb_743 vs. Cquin_728	5205	9243	-4038	491.5	11	10	8.216	12.78
	Aalb_743 vs. Cquin_801	688.1	3144	-2456	80.34	9	9	30.57	14.85												Aalb_743 vs. Cons_M1	2242	2112	130.6	102.5	9	9	1.274	15.98												Aalb_743 vs. Cquin_801	5205	8960	-3755	249.3	11	11	15.06	17.43
	Aalb_743 vs. Cons_M1	688.1	330.1	358	65.26	9	8	5.486	8.518												Aalb_744 vs. Cquin_596	2339	2039	299.7	98.16	9	9	3.053	16												Aalb_743 vs. Cons_M1	5205	5945	-740.5	252	11	11	2.938	17.77
	Aalb_744 vs. Cquin_596	755.1	314.4	440.7	61.89	8	9	7.12	8.004												Aalb_744 vs. Cquin_728	2339	2593	-253.9	102.2	9	8	2.485	14.69												Aalb_744 vs. Cquin_596	5391	5247	143.9	284.4	11	10	0.506	18.69
	Aalb_744 vs. Cquin_728	755.1	593.9	161.3	117.5	8	8	1.373	11.36												Aalb_744 vs. Cquin_801	2339	2609	-270.6	79.95	9	9	3.384	12.76												Aalb_744 vs. Cquin_728	5391	9243	-3852	496.3	11	10	7.761	13.17
	Aalb_744 vs. Cquin_801	755.1	3144	-2389	76.84	8	9	31.1	13.92												Aalb_744 vs. Cons_M1	2339	2112	226.7	101.2	9	9	2.239	15.94												Aalb_744 vs. Cquin_801	5391	8960	-3569	258.7	11	11	13.8	16.91
	Aalb_744 vs. Cons_M1	755.1	330.1	425	60.9	8	8	6.979	7.524												Cquin_596 vs. Cquin_728	2039	2593	-553.6	102.3	9	8	5.412	14.7												Aalb_744 vs. Cons_M1	5391	5945	-554.2	261.3	11	11	2.121	17.25
	Cquin_596 vs. Cquin_728	314.4	593.9	-279.4	102.4	9	8	2.73	7.351												Cquin_596 vs. Cquin_801	2039	2609	-570.2	80.08	9	9	7.121	12.74												Cquin_596 vs. Cquin_728	5247	9243	-3996	481.3	10	10	8.302	11.92
	Cquin_596 vs. Cquin_801	314.4	3144	-2830	50.85	9	9	55.65	9.74												Cquin_596 vs. Cons_M1	2039	2112	-73	101.3	9	9	0.7204	15.94												Cquin_596 vs. Cquin_801	5247	8960	-3713	228.6	10	11	16.24	17.23
	Cquin_596 vs. Cons_M1	314.4	330.1	-15.68	19.76	9	8	0.7937	14.13												Cquin_728 vs. Cquin_801	2593	2609	-16.61	84.96	8	9	0.1955	10.75												Cquin_596 vs. Cons_M1	5247	5945	-698.1	231.6	10	11	3.014	17.54
	Cquin_728 vs. Cquin_801	593.9	3144	-2551	112	8	9	22.77	10.1												Cquin_728 vs. Cons_M1	2593	2112	480.6	105.2	8	9	4.567	14.89												Cquin_728 vs. Cquin_801	9243	8960	283	466.6	10	11	0.6065	10.73
	Cquin_728 vs. Cons_M1	593.9	330.1	263.8	101.8	8	8	2.592	7.183												Cquin_801 vs. Cons_M1	2609	2112	497.2	83.81	9	9	5.933	12.3												Cquin_728 vs. Cons_M1	9243	5945	3298	468	10	11	7.046	10.85
	Cquin_801 vs. Cons_M1	3144	330.1	2814	49.63	9	8	56.7	8.913																																Cquin_801 vs. Cons_M1	8960	5945	3015	199.2	11	11	15.14	19.98
[truncated: 42 more columns]

## Sheet: Supplementary Figure 3a,b
*Tabs can be found in Supplementary Data 3*
Supplementary Figure 3a
'rapamycin' column
Gray points		Colored points
Tab	Log2 fold-change	Tab	Log2 fold-change
X-axis	D	X-axis	Filter 'Gene' (Column D) as described, Select column D
Y-axis	E	Y-axis	Filter 'Gene' (Column D) to 'AGAP012184', Select column E
'ecdysone' column
Gray points		Colored points
Tab	Log2 fold-change	Tab	Log2 fold-change
X-axis	F	X-axis	Filter 'Gene' (Column D) as described, Select column E
Y-axis	G	Y-axis	Filter 'Gene' (Column D) to 'AGAP012184', Select column F
'trametinib' column
Gray points		Colored points
Tab	Log2 fold-change	Tab	Log2 fold-change
X-axis	H	X-axis	Filter 'Gene' (Column D) as described, Select column H
Y-axis	I	Y-axis	Filter 'Gene' (Column D) to 'AGAP012184', Select column I
Supplementary Figure 3b
Tab	Variant analysis
X-axis	Filter 'Symbol' (Column D) to 'usp', Select column F
Y-axis	Filter 'Symbol' (Column D) to 'usp', Select column G
